# Supplementary material for: Gene Expression Profiling in Ovaries and Association Analyses Reveal HEP21 as a Candidate Gene for Sexual Maturity in Chickens
Source: Animals (Basel). 2020 Jan 21;10(2):181. doi: 10.3390/ani10020181 (PMC7071030; doi:10.3390/ani10020181)
Supplement: Supplementary file 1 [file animals-10-00181-s001.zip]

Archive with 8 entries (8 files):
- Supplementary Table 1.docx
- __MACOSX/._Supplementary Table 1.docx
- Supplementary Table 2.xlsx
- __MACOSX/._Supplementary Table 2.xlsx
- Supplementary Table 3.xlsx
- __MACOSX/._Supplementary Table 3.xlsx
- Supplementary Table 4.xlsx
- __MACOSX/._Supplementary Table 4.xlsx
