# Supplementary material for: Gene Expression Profiling in Ovaries and Association Analyses Reveal HEP21 as a Candidate Gene for Sexual Maturity in Chickens
Source: Animals (Basel). 2020 Jan 21;10(2):181. doi: 10.3390/ani10020181 (PMC7071030; doi:10.3390/ani10020181)
Supplement: Supplementary file 1 [file animals-10-00181-s001.zip › Supplementary Table 2.xlsx]

## Sheet: P-F-O1 vs P-F-O2
gene_id	locus	Associated Gene Name	Description	WikiGene Description	sig(pvalue<=0.05 || |logFC|>=1)	P_F_O1_count	P_F_O2_count	P_F_O1_FPKM	P_F_O2_FPKM	p_value	q_value	log2FC1(P_F_O2/P_F_O1)	log2FC2(P_F_O1/P_F_O2)	up-down-regulation1(P_F_O2/P_F_O1)	up-down-regulation2(P_F_O1/P_F_O2)
ENSGALG00000000003	1:21550468-21569354	PANX2	pannexin 2 [Source:HGNC Symbol;Acc:8600]	pannexin 2	yes	19.4984	9.36815	1.56041	0.749774	0.54436	1	-1.0574	1.0574	down	up
ENSGALG00000000004	Z:34085694-34089771	RFK	riboflavin kinase [Source:RefSeq peptide;Acc:NP_001026776]	riboflavin kinase	yes	48.3222	107.148	2.64226	5.85921	0.567234	1	1.14894	-1.14894	up	down
ENSGALG00000000018	2:99617395-99626801				yes	130.555	52.6958	20.5143	8.28161	0.504163	1	-1.30865	1.30865	down	up
ENSGALG00000000019	22:31146-93233	AAK1	AP2 associated kinase 1 [Source:HGNC Symbol;Acc:19679]		yes	785.872	360.088	46.1874	21.1645	0.402128	1	-1.12585	1.12585	down	up
ENSGALG00000000056	4:61725646-61750259	DAPP1	dual adaptor of phosphotyrosine and 3-phosphoinositides [Source:RefSeq peptide;Acc:NP_001012951]	dual adaptor of phosphotyrosine and 3-phosphoinositides	yes	105.97	51.5248	21.8085	7.62041	0.845331	1	-1.51695	1.51695	down	up
ENSGALG00000000081	16:163942-166969	IL4I1	Uncharacterized protein [Source:UniProtKB/TrEMBL;Acc:F1NM87]		yes	6.78207	35.7161	0.721326	3.79913	0.140731	1	2.39694	-2.39694	up	down
ENSGALG00000000084	6:20528520-20531006				yes	75.4505	17.5653	23.1183	5.38387	0.295166	1	-2.10232	2.10232	down	up
ENSGALG00000000099	26:1024604-1132595				yes	5.93431	2.34204	1.33028	0.52514	0.972149	1	-1.34096	1.34096	down	up
ENSGALG00000000104	26:1024604-1132595		cryptochrome 4 [Source:RefSeq peptide;Acc:NP_001034685]	cryptochrome 4	yes	21.194	40.4001	1.8295	6.04321	0.994484	1	1.72386	-1.72386	up	down
ENSGALG00000000107	16:151164-159548	TRIM7.1	tripartite motif-containing protein 7 [Source:RefSeq peptide;Acc:NP_001092822]	tripartite motif-containing 7	yes	9.32534	22.2494	1.06471	2.5406	0.477907	1	1.25472	-1.25472	up	down
ENSGALG00000000113	9:18826977-18832596	ZMAT3	Uncharacterized protein [Source:UniProtKB/TrEMBL;Acc:E1C2G8]	zinc finger, matrin-type 3	yes	197.528	83.1423	33.5556	14.1267	0.485685	1	-1.24813	1.24813	down	up
ENSGALG00000000115	16:147437-148529	HEP21	Hep21 protein precursor [Source:RefSeq peptide;Acc:NP_989852]	Hep21 protein	yes	1.69552	0.585509	0.614658	0.212343	0.48319	1	-1.53339	1.53339	down	up
ENSGALG00000000117	16:122458-126407	TRIM27.1	tripartite motif-containing 27 [Source:RefSeq peptide;Acc:NP_001025842]	tripartite motif-containing 39	yes	4.23879	14.6377	0.379348	1.31012	0.236698	1	1.78811	-1.78811	up	down
ENSGALG00000000117	16:122458-126407	TRIM27.1	tripartite motif-containing 27 [Source:RefSeq peptide;Acc:NP_001025842]	tripartite motif-containing 27	yes	4.23879	14.6377	0.379348	1.31012	0.236698	1	1.78811	-1.78811	up	down
ENSGALG00000000122	16:110345-113789	GNB2L1	Guanine nucleotide-binding protein subunit beta-2-like 1 [Source:UniProtKB/Swiss-Prot;Acc:P63247]	guanine nucleotide binding protein (G protein), beta polypeptide 2-like 1	yes	2242.32	4848.6	353.107	763.662	0.523029	1	1.11283	-1.11283	up	down
ENSGALG00000000137	26:1471764-1474000	SNRPE	Small nuclear ribonucleoprotein E [Source:UniProtKB/Swiss-Prot;Acc:P62303]	small nuclear ribonucleoprotein polypeptide E	yes	147.51	306.807	31.5965	65.7333	0.502015	1	1.05686	-1.05686	up	down
ENSGALG00000000139	23:2393837-2398024			counting factor associated protein D-like	yes	12.7164	80.8003	2.00907	12.7679	0.156758	1	2.66792	-2.66792	up	down
ENSGALG00000000141	16:69832-71353	BLB1	MHC class II beta chain precursor [Source:RefSeq peptide;Acc:NP_001038144]	MHC class II beta chain	yes	634.123	2847.92	120.788	542.587	0.123428	1	2.16737	-2.16737	up	down
ENSGALG00000000150	4:71253052-71462361	GGA.41946	Uncharacterized protein [Source:UniProtKB/TrEMBL;Acc:F1NS91]	ribosomal protein L9	yes	983.4	2024.69	314.661	648.075	0.647389	1	1.04236	-1.04236	up	down
ENSGALG00000000158	16:59098-61250	DMA	B locus M alpha chain 1 precursor [Source:RefSeq peptide;Acc:NP_001092823]	B locus M alpha chain 1	yes	30.5193	149.89	6.72667	33.0449	0.239037	1	2.29646	-2.29646	up	down
ENSGALG00000000162	16:56648-58779				yes	1.69552	6.4406	0.425644	1.38043	0.227081	1	1.6974	-1.6974	up	down
ENSGALG00000000164	26:993789-1003624	MYBPH	Myosin-binding protein H [Source:UniProtKB/Swiss-Prot;Acc:Q05623]	myosin binding protein H	yes	26.2805	5.85509	2.58443	0.659154	0.405658	1	-1.97116	1.97116	down	up
ENSGALG00000000166	16:53371-56399	DMB2	B locus M beta chain 2 precursor [Source:RefSeq peptide;Acc:NP_001128638]	B locus M beta chain 2	yes	69.5162	215.467	14.8794	46.718	0.492207	1	1.65066	-1.65066	up	down
ENSGALG00000000168	26:974223-991244	ADORA1	Adenosine receptor A1 [Source:UniProtKB/Swiss-Prot;Acc:P49892]	adenosine A1 receptor	yes	6.78207	48.0118	0.636111	4.50363	0.0794623	0.953859	2.82374	-2.82374	up	down
ENSGALG00000000178	16:50219-51876	BF1	MHC BF1 class I precursor [Source:RefSeq peptide;Acc:NP_001038148]	MHC BF1 class I	yes	944.403	2948.04	160.433	500.901	0.246178	1	1.64255	-1.64255	up	down
ENSGALG00000000181	16:41986-43085	TAP2	antigen peptide transporter 2 [Source:RefSeq peptide;Acc:NP_001092827]	transporter 2, ATP-binding cassette, sub-family B (MDR/TAP)	yes	69.5162	181.508	14.5876	38.0972	0.452773	1	1.38494	-1.38494	up	down
ENSGALG00000000192	Z:44891052-44891668				yes	6.78207	14.6377	6.96699	15.0538	0.443008	1	1.11152	-1.11152	up	down
ENSGALG00000000196	27:71898-74673	DAD1	Dolichyl-diphosphooligosaccharide--protein glycosyltransferase subunit DAD1 [Source:UniProtKB/Swiss-Prot;Acc:O13113]	defender against cell death 1	yes	426.423	768.188	214.05	491.868	0.564421	1	1.20032	-1.20032	up	down
ENSGALG00000000197	27:81031-83885				yes	27.1283	65.577	5.80225	14.0291	0.544469	1	1.27373	-1.27373	up	down
ENSGALG00000000199	16:375631-376577			class II histocompatibility antigen, B-L beta chain	yes	10.1731	4.68407	3.6915	1.55798	0.341912	1	-1.24453	1.24453	down	up
ENSGALG00000000206	22:421582-433352	RASSF2	ras association domain-containing protein 2 [Source:RefSeq peptide;Acc:NP_001026055]	Ras association (RalGDS/AF-6) domain family member 2	yes	81.3848	465.48	5.20671	34.5394	0.230548	1	2.7298	-2.7298	up	down
ENSGALG00000000225	26:897458-902578	MGAT4C	alpha-1,3-mannosyl-glycoprotein 4-beta-N-acetylglucosaminyltransferase C precursor [Source:RefSeq peptide;Acc:NP_990012]	mannosyl (alpha-1,3-)-glycoprotein beta-1,4-N-acetylglucosaminyltransferase, isozyme C (putative)	yes	16.1074	42.7422	1.47487	4.26031	0.616607	1	1.53037	-1.53037	up	down
ENSGALG00000000235	22:548038-581717	PPP2R2A	serine/threonine-protein phosphatase 2A 55 kDa regulatory subunit B alpha isoform [Source:RefSeq peptide;Acc:NP_001026057]	protein phosphatase 2, regulatory subunit B, alpha	yes	1075.81	521.689	92.0599	43.0036	0.562565	1	-1.09811	1.09811	down	up
ENSGALG00000000242	22:612407-736508	EBF2	transcription factor COE2 [Source:RefSeq peptide;Acc:NP_001158008]	early B-cell factor 2	yes	77.146	19.3218	17.0006	3.04002	0.701636	1	-2.48344	2.48344	down	up
ENSGALG00000000249	27:1522165-1526523	GH1	Somatotropin [Source:UniProtKB/Swiss-Prot;Acc:P08998]	growth hormone 1	yes	7.62983	2778.83	2.06823	692.482	1.16346e-05	0.002034	8.38724	-8.38724	up	down
ENSGALG00000000251	27:1528896-1533332	CD79B	B-cell antigen receptor complex-associated protein beta chain precursor [Source:RefSeq peptide;Acc:NP_001006328]	CD79b molecule, immunoglobulin-associated beta	yes	8.47759	17.5653	0.882813	1.82937	0.520992	1	1.05117	-1.05117	up	down
ENSGALG00000000272	22:819586-824834	CDCA2	cell division cycle associated 2 [Source:HGNC Symbol;Acc:14623]		yes	91.5579	45.6697	22.8188	11.0759	0.670925	1	-1.0428	1.0428	down	up
ENSGALG00000000276	Z:46887888-47468250	FBXL17	F-box and leucine-rich repeat protein 17 [Source:HGNC Symbol;Acc:13615]	F-box and leucine-rich repeat protein 17	yes	17.8029	35.7161	2.83127	5.68106	0.713723	1	1.00471	-1.00471	up	down
ENSGALG00000000290	28:52274-55552				yes	2.54328	1.17102	0.517168	0.238177	0.576004	1	-1.1186	1.1186	down	up
ENSGALG00000000299	26:807963-840982	PKP1	Uncharacterized protein [Source:UniProtKB/TrEMBL;Acc:E1C1N1]	plakophilin 1 (ectodermal dysplasia/skin fragility syndrome)	yes	249.241	83.7278	17.975	6.03884	0.366787	1	-1.57365	1.57365	down	up
ENSGALG00000000305	14:10349312-10377130	METTL22	methyltransferase-like protein 22 [Source:RefSeq peptide;Acc:NP_001026521]	methyltransferase like 22	yes	173.791	92.5105	18.643	8.98006	0.778893	1	-1.05384	1.05384	down	up
ENSGALG00000000308	25:1774629-1775267		Uncharacterized protein [Source:UniProtKB/TrEMBL;Acc:H9KYS3]	mitochondrial import receptor subunit TOM40B-like	yes	83.9281	184.435	34.0092	74.7699	0.52847	1	1.13653	-1.13653	up	down
ENSGALG00000000309	26:776419-782960	LAD1	Uncharacterized protein [Source:UniProtKB/TrEMBL;Acc:E1C667]	ladinin 1	yes	6.06961	1.75653	7.29114	0.809787	0.0237629	0.621028	-3.17053	3.17053	down	up
ENSGALG00000000314	22:953080-957895	NEFL	Uncharacterized protein [Source:UniProtKB/TrEMBL;Acc:F1NNY7]	neurofilament, light polypeptide	yes	1650.59	597.22	128.325	47.1543	0.465408	1	-1.44434	1.44434	down	up
ENSGALG00000000316	24:138971-159915	PREP2	homeobox protein PKNOX2 [Source:RefSeq peptide;Acc:NP_989557]	PBX/knotted 1 homeobox 2	yes	24.585	66.7481	2.7485	7.45768	0.635296	1	1.44008	-1.44008	up	down
ENSGALG00000000317	22:961998-966512	NEFM	neurofilament medium polypeptide [Source:RefSeq peptide;Acc:NP_001095200]	neurofilament, medium polypeptide	yes	878.278	241.815	45.7494	13.3438	0.340627	1	-1.77759	1.77759	down	up
ENSGALG00000000318	26:754412-760477	CSRP1	Cysteine and glycine-rich protein 1 [Source:UniProtKB/Swiss-Prot;Acc:P67966]	cysteine and glycine-rich protein 1	yes	305.193	2912.91	41.9359	400.317	0.0262239	0.656648	3.25488	-3.25488	up	down
ENSGALG00000000327	28:246401-368092	FBN2	Fibrillin-3; Uncharacterized protein [Source:UniProtKB/TrEMBL;Acc:Q804J3]	fibrillin 3	yes	208.549	937.4	4.15715	17.8483	0.903119	1	2.10212	-2.10212	up	down
ENSGALG00000000335	28:369353-370031				yes	22.8895	88.9974	7.86384	30.5872	0.333947	1	1.95962	-1.95962	up	down
ENSGALG00000000337	28:386005-386260	CTXN1	Uncharacterized protein [Source:UniProtKB/TrEMBL;Acc:E1C5N2]	cortexin 1	yes	32.2148	11.7102	71.7122	26.1276	0.45274	1	-1.45665	1.45665	down	up
ENSGALG00000000356	24:216136-224142	SLC37A2	solute carrier family 37 (glycerol-3-phosphate transporter), member 2 [Source:HGNC Symbol;Acc:20644]	solute carrier family 37 (glycerol-3-phosphate transporter), member 2	yes	38.1491	166.285	3.58744	15.6386	0.271336	1	2.12408	-2.12408	up	down
ENSGALG00000000357	22:1055454-1073618	ADAM28	Uncharacterized protein [Source:UniProtKB/TrEMBL;Acc:F1NU65]	ADAM metallopeptidase domain 28	yes	23.7372	55.6234	1.1629	2.5955	0.723816	1	1.15828	-1.15828	up	down
ENSGALG00000000364	22:1162029-1169100	STC1	Uncharacterized protein [Source:UniProtKB/TrEMBL;Acc:F1NU46]	stanniocalcin 1	yes	21.194	122.957	5.43384	31.5333	0.193449	1	2.53684	-2.53684	up	down
ENSGALG00000000371	27:2132662-2157858	CRHR1	corticotropin-releasing factor receptor 1 precursor [Source:RefSeq peptide;Acc:NP_989652]	corticotropin releasing hormone receptor 1	yes	33.0626	9.36815	3.11926	0.883922	0.314906	1	-1.81921	1.81921	down	up
ENSGALG00000000372	23:132496-135896	HMGN2	Non-histone chromosomal protein HMG-17 [Source:UniProtKB/Swiss-Prot;Acc:P02314]	high mobility group nucleosomal binding domain 2	yes	637.514	1361.89	84.1582	179.81	0.405418	1	1.09529	-1.09529	up	down
ENSGALG00000000379	27:2207722-2225804	ITGB3	integrin beta-3 precursor [Source:RefSeq peptide;Acc:NP_989646]	integrin, beta 3 (platelet glycoprotein IIIa, antigen CD61)	yes	89.8624	240.059	4.04059	237.292	0.622322	1	5.87595	-5.87595	up	down
ENSGALG00000000394	26:1147063-1153449	SLC6A17	solute carrier family 6, member 17 [Source:HGNC Symbol;Acc:31399]	solute carrier family 6, member 17	yes	76.2983	28.69	9.88252	3.71659	0.497653	1	-1.4109	1.4109	down	up
ENSGALG00000000400	26:1160562-1177867	KCNC4	potassium voltage-gated channel, Shaw-related subfamily, member 4 [Source:HGNC Symbol;Acc:6236]	potassium voltage-gated channel, Shaw-related subfamily, member 4	yes	15.2597	7.02611	1.09341	0.503488	0.444834	1	-1.11881	1.11881	down	up
ENSGALG00000000402	22:1221444-1250226	LOXL2	Lysyl oxidase homolog 2 [Source:UniProtKB/Swiss-Prot;Acc:E1C3U7]	lysyl oxidase-like 2	yes	86.4714	454.355	5.89214	30.962	0.152117	1	2.39363	-2.39363	up	down
ENSGALG00000000407	28:533277-538598			kelch-like protein 23-like	yes	5.08655	1.17102	0.589127	0.135645	0.151907	1	-2.11874	2.11874	down	up
ENSGALG00000000417	26:1208792-1218035	SLC16A4	solute carrier family 16, member 4 (monocarboxylic acid transporter 5) [Source:HGNC Symbol;Acc:10925]	solute carrier family 16, member 4 (monocarboxylic acid transporter 5)	yes	16.1074	46.2552	1.60116	4.59858	0.538888	1	1.52207	-1.52207	up	down
ENSGALG00000000426	21:12235-29532	IGSF21	Uncharacterized protein [Source:UniProtKB/TrEMBL;Acc:F1NRX0]	immunoglobin superfamily, member 21	yes	423.879	170.969	45.1493	18.2128	0.383135	1	-1.30975	1.30975	down	up
ENSGALG00000000430	28:546413-582727	SPPL2B	signal peptide peptidase-like 2B precursor [Source:RefSeq peptide;Acc:NP_001026104]	signal peptide peptidase like 2B	yes	135.641	295.097	3.72152	8.09666	0.483808	1	1.12143	-1.12143	up	down
ENSGALG00000000437	26:1229703-1232833		embryonic pepsinogen precursor [Source:RefSeq peptide;Acc:NP_990385]	pepsinogen	yes	2.54328	1.17102	0.342943	0.157927	0.487458	1	-1.11871	1.11871	down	up
ENSGALG00000000441	26:1234906-1236457	KCNA10	Potassium voltage-gated channel subfamily A member 10 [Source:UniProtKB/Swiss-Prot;Acc:Q7T199]	potassium voltage-gated channel, shaker-related subfamily, member 10	yes	14.4119	4.68407	1.54304	0.501569	0.380411	1	-1.62125	1.62125	down	up
ENSGALG00000000443	25:689184-691949				yes	9.32534	1.17102	3.26591	0.41027	0.0688038	0.930102	-2.99284	2.99284	down	up
ENSGALG00000000446	26:1281507-1287806		Uncharacterized protein [Source:UniProtKB/TrEMBL;Acc:E1C0Y9]		yes	6.78207	2.92755	2.77939	1.20029	0.229863	1	-1.21138	1.21138	down	up
ENSGALG00000000447	26:1289091-1290387	KCNA3	potassium voltage-gated channel subfamily A member 3 [Source:RefSeq peptide;Acc:NP_001025549]	potassium voltage-gated channel, shaker-related subfamily, member 3	yes	9.32534	27.5189	1.23104	3.6333	0.385247	1	1.56141	-1.56141	up	down
ENSGALG00000000451	1:7887174-7892517	MEIG1	meiosis expressed gene 1 homolog (mouse) [Source:HGNC Symbol;Acc:23429]	meiosis expressed gene 1 protein homolog	yes	59.3431	14.0522	21.8976	5.18737	0.293923	1	-2.0777	2.0777	down	up
ENSGALG00000000452	22:1282196-1286445	TVB	tumor necrosis factor receptor superfamily member 10B precursor [Source:RefSeq peptide;Acc:NP_989446]	tumor necrosis factor receptor superfamily, member 10b	yes	17.8029	48.5973	1.49575	35.6212	0.612467	1	4.5738	-4.5738	up	down
ENSGALG00000000456	25:1687268-1688122	MRPS21	mitochondrial ribosomal protein S21 [Source:HGNC Symbol;Acc:14046]	mitochondrial ribosomal protein S21	yes	56.7998	206.685	36.5429	133.067	0.313992	1	1.8645	-1.8645	up	down
ENSGALG00000000461	27:2320674-2330565	MRC2	mannose receptor, C type 2 [Source:HGNC Symbol;Acc:16875]	mannose receptor, C type 2	yes	453.551	1553.94	24.9988	85.6553	0.185478	1	1.77668	-1.77668	up	down
ENSGALG00000000466	23:5396004-5397045	P56LCK	Uncharacterized protein [Source:UniProtKB/TrEMBL;Acc:F1NP54]	lymphocyte-specific protein tyrosine kinase	yes	0.847759	5.26958	0.441292	2.7446	0.118319	1	2.63679	-2.63679	up	down
ENSGALG00000000468	21:132584-136299	RCC2	Uncharacterized protein [Source:UniProtKB/TrEMBL;Acc:F1P5X5]	regulator of chromosome condensation 2	yes	294.172	587.851	28.8115	59.7501	0.569311	1	1.0523	-1.0523	up	down
ENSGALG00000000470	28:621423-648216	LMNB2	lamin-B2 [Source:RefSeq peptide;Acc:NP_990616]	lamin B2	yes	204.31	535.741	14.6028	38.86	0.424262	1	1.41204	-1.41204	up	down
ENSGALG00000000474	28:657083-660425	RPL36	60S ribosomal protein L36 [Source:UniProtKB/Swiss-Prot;Acc:Q98TF6]	ribosomal protein L36	yes	522.219	1477.24	656.888	1559.5	0.431315	1	1.24736	-1.24736	up	down
ENSGALG00000000477	26:1316521-1318269	PNPLA1	patatin-like phospholipase domain containing 1 [Source:HGNC Symbol;Acc:21246]	patatin-like phospholipase domain-containing protein 1-like	yes	1.69552	0	0.441761	0	0.0964376	1	2.26367	0.441761	up	up
ENSGALG00000000505	27:2596169-2608978	KCNH6	potassium voltage-gated channel, subfamily H (eag-related), member 6 [Source:HGNC Symbol;Acc:18862]		yes	5.08655	18.1508	0.302143	1.77179	0.182784	1	2.5519	-2.5519	up	down
ENSGALG00000000507	11:20703150-20704756	CPNE7	copine VII [Source:HGNC Symbol;Acc:2320]	copine VII	yes	2.54328	1.17102	0.564864	0.260147	0.615227	1	-1.11858	1.11858	down	up
ENSGALG00000000519	23:181838-191070	UBXN11	UBX domain protein 11 [Source:HGNC Symbol;Acc:30600]	UBX domain protein 11	yes	3.39103	0	0.481997	0	0.0327759	1	2.0747	0.481997	up	up
ENSGALG00000000521	11:20777196-20780877	SPIRE2	spire homolog 2 (Drosophila) [Source:HGNC Symbol;Acc:30623]	spire homolog 2 (Drosophila)	yes	6.78207	19.3218	0.49655	1.41476	0.329788	1	1.51055	-1.51055	up	down
ENSGALG00000000529	27:2678992-2688600	LIMD2	LIM domain-containing protein 2 [Source:RefSeq peptide;Acc:NP_001006330]	LIM domain containing 2	yes	88.1669	228.349	14.6225	37.5156	0.581379	1	1.3593	-1.3593	up	down
ENSGALG00000000542	23:213354-214554	ZNF593	zinc finger protein 593 [Source:RefSeq peptide;Acc:NP_001006307]	zinc finger protein 593	yes	393.36	796.878	122.607	248.465	0.439663	1	1.019	-1.019	up	down
ENSGALG00000000545	26:1519502-1523493	REN	renin [Source:HGNC Symbol;Acc:9958]	renin-like	yes	54.2565	13.4667	7.85096	1.94895	0.308909	1	-2.01017	2.01017	down	up
ENSGALG00000000547	23:208817-210450	CNKSR1	connector enhancer of kinase suppressor of Ras 1 [Source:HGNC Symbol;Acc:19700]		yes	2.54328	8.78264	0.703218	2.42915	0.156039	1	1.78841	-1.78841	up	down
ENSGALG00000000549	11:20819211-20820758		Uncharacterized protein [Source:UniProtKB/TrEMBL;Acc:E1C8H1]	5-hydroxyisourate hydrolase	yes	9.32534	2.92755	4.87176	1.53029	0.191849	1	-1.67064	1.67064	down	up
ENSGALG00000000558	28:683988-697412	SLC1A6	solute carrier family 1 (high affinity aspartate/glutamate transporter), member 6 [Source:HGNC Symbol;Acc:10944]	solute carrier family 1 (high affinity aspartate/glutamate transporter), member 6	yes	64.4296	141.108	5.0091	10.9714	0.554456	1	1.13112	-1.13112	up	down
ENSGALG00000000560	26:1430130-1437344	PI16	Uncharacterized protein [Source:UniProtKB/TrEMBL;Acc:F1NL81]		yes	1.69552	7.02611	0.414833	1.71951	0.0965493	0.995751	2.05139	-2.05139	up	down
ENSGALG00000000562	23:241267-255608	LAPTM5	lysosomal protein transmembrane 5 [Source:HGNC Symbol;Acc:29612]	lysosomal protein transmembrane 5	yes	455.246	1293.39	51.3682	145.959	0.256284	1	1.50662	-1.50662	up	down
ENSGALG00000000583	26:1502253-1507500	SOX13	SRY (sex determining region Y)-box 13 [Source:HGNC Symbol;Acc:11192]	SRY (sex determining region Y)-box 13	yes	8.47759	24.5914	0.963347	2.79478	0.369138	1	1.53661	-1.53661	up	down
ENSGALG00000000584	26:381890-404598				yes	34.7581	128.812	0.986416	3.65573	0.341208	1	1.88989	-1.88989	up	down
ENSGALG00000000585	27:2744008-2749167	MYL4	Uncharacterized protein [Source:UniProtKB/TrEMBL;Acc:F6R762]	myosin, light chain 4, alkali; atrial, embryonic	yes	22.8895	381.752	5.09944	84.7277	0.0306387	0.712413	4.05442	-4.05442	up	down
ENSGALG00000000587	26:1531709-1569882	PLEKHA6	pleckstrin homology domain containing, family A member 6 [Source:HGNC Symbol;Acc:17053]		yes	24.585	73.7742	1.14242	3.42832	0.444233	1	1.58541	-1.58541	up	down
ENSGALG00000000589	28:788957-794489	BTN1A1	butyrophilin subfamily 1 member A1 precursor [Source:RefSeq peptide;Acc:NP_001029989]	butyrophilin, subfamily 1, member A1	yes	19.4984	58.5509	1.68449	5.05875	0.443979	1	1.58647	-1.58647	up	down
ENSGALG00000000596	27:2752684-2780060	CDC27	cell division cycle protein 27 homolog [Source:RefSeq peptide;Acc:NP_001006331]	cell division cycle 27 homolog (S. cerevisiae)	yes	2314.38	811.516	88.3637	30.9852	0.271421	1	-1.51187	1.51187	down	up
ENSGALG00000000600	26:364220-369999	PTPN7	Uncharacterized protein [Source:UniProtKB/TrEMBL;Acc:E1C6P9]	protein tyrosine phosphatase, non-receptor type 7	yes	16.1074	41.5712	1.81608	4.68764	0.506441	1	1.36804	-1.36804	up	down
ENSGALG00000000607	26:345148-348337	GPR37L1	Uncharacterized protein [Source:UniProtKB/TrEMBL;Acc:F1NJ18]	G protein-coupled receptor 37 like 1	yes	37.3014	14.0522	4.76735	1.79622	0.485358	1	-1.40823	1.40823	down	up
ENSGALG00000000616	26:316906-320586	ELF3	E74-like factor 3 (ets domain transcription factor, epithelial-specific ) [Source:HGNC Symbol;Acc:3318]	E74-like factor 3 (ets domain transcription factor, epithelial-specific )	yes	28.8238	107.734	2.63339	9.84372	0.345043	1	1.90228	-1.90228	up	down
ENSGALG00000000619	28:840598-842212	ANGPTL4	Uncharacterized protein [Source:UniProtKB/TrEMBL;Acc:F1NUQ4]	angiopoietin-like 4	yes	5.93431	56.7944	1.85768	17.7851	0.0416465	0.828479	3.25909	-3.25909	up	down
ENSGALG00000000620	23:564950-568772	FABP3	fatty acid-binding protein, heart [Source:RefSeq peptide;Acc:NP_001026060]	fatty acid binding protein 3, muscle and heart (mammary-derived growth inhibitor)	yes	321.3	215.467	1038.45	354.339	0.941093	1	-1.55123	1.55123	down	up
ENSGALG00000000621	28:858923-865719	KANK3	KN motif and ankyrin repeat domains 3 [Source:HGNC Symbol;Acc:24796]		yes	241.611	613.028	16.9163	42.891	0.448374	1	1.34227	-1.34227	up	down
ENSGALG00000000626	28:869366-870046				yes	46.7953	1561.55	49.0773	1639.58	0.452342	1	5.06213	-5.06213	up	down
ENSGALG00000000627	21:517664-533993	DNAJC11	Uncharacterized protein [Source:UniProtKB/TrEMBL;Acc:F1NUM7]	DnaJ (Hsp40) homolog, subfamily C, member 11	yes	1856.59	598.976	122.577	39.5489	0.22564	1	-1.63198	1.63198	down	up
ENSGALG00000000629	28:871009-871860			NADH dehydrogenase (ubiquinone) 1 alpha subcomplex, 7, 14.5kDa	yes	52.561	144.035	72.2824	198.373	0.452524	1	1.4565	-1.4565	up	down
ENSGALG00000000635	23:846779-894960				yes	9.32534	38.0581	0.717665	2.92915	0.261482	1	2.0291	-2.0291	up	down
ENSGALG00000000642	21:557865-562579	TAS1R1	taste receptor, type 1, member 1 [Source:HGNC Symbol;Acc:14448]	taste receptor, type 1, member 1	yes	8.47759	21.0783	0.676192	1.6814	0.435185	1	1.31416	-1.31416	up	down
ENSGALG00000000657	11:20895889-20903666	TERF2	Telomeric repeat-binding factor 2 [Source:UniProtKB/TrEMBL;Acc:F1NSI5]	telomeric repeat binding factor 2	yes	1140.24	559.747	60.6273	29.764	0.432799	1	-1.0264	1.0264	down	up
ENSGALG00000000661	28:886871-888822				yes	0.847759	10.5392	0.305795	3.80309	0.0576438	0.920361	3.63654	-3.63654	up	down
ENSGALG00000000663	11:18698062-18738839				yes	144.967	1025.23	58.5788	414.463	0.0661569	0.923393	2.82279	-2.82279	up	down
ENSGALG00000000669	25:996467-1002791	ETV3	Uncharacterized protein [Source:UniProtKB/TrEMBL;Acc:H9KYV9]	ets variant 3	yes	77.9938	166.87	9.94172	21.2736	0.551003	1	1.0975	-1.0975	up	down
ENSGALG00000000670	26:1823407-1843085	DSTYK	dual serine/threonine and tyrosine protein kinase [Source:RefSeq peptide;Acc:NP_989837]	dual serine/threonine and tyrosine protein kinase	yes	731.616	303.879	39.0732	16.2301	0.347914	1	-1.2675	1.2675	down	up
ENSGALG00000000674	27:1379441-1440613	MYO1D	myosin ID [Source:HGNC Symbol;Acc:7598]	myosin ID	yes	100.883	263.479	4.78008	12.4849	0.412826	1	1.38508	-1.38508	up	down
ENSGALG00000000685	27:1353335-1366551	MAP3K14	mitogen-activated protein kinase kinase kinase 14 [Source:RefSeq peptide;Acc:NP_001026098]	mitogen-activated protein kinase kinase kinase 14	yes	119.534	258.21	4.00048	9.48105	0.573523	1	1.24487	-1.24487	up	down
ENSGALG00000000687	14:12411724-12577741	KIAA0556	KIAA0556 [Source:HGNC Symbol;Acc:29068]	KIAA0556 ortholog	yes	364.536	120.029	16.4151	5.34378	0.644985	1	-1.61909	1.61909	down	up
ENSGALG00000000694	27:1332472-1351686	FMNL1	formin-like 1 [Source:HGNC Symbol;Acc:1212]	formin-like 1	yes	34.7581	77.2872	4.27922	9.51812	0.732739	1	1.15333	-1.15333	up	down
ENSGALG00000000695	26:1986678-1996671	MFSD4	Uncharacterized protein [Source:UniProtKB/TrEMBL;Acc:F1NRT0]	major facilitator superfamily domain containing 4	yes	29.6715	62.6495	2.52412	5.33	0.610102	1	1.07836	-1.07836	up	down
ENSGALG00000000698	23:1367436-1368526				yes	30.5193	94.8525	8.91635	27.7205	0.423147	1	1.63643	-1.63643	up	down
ENSGALG00000000719	21:599484-601784	RPL22	60S ribosomal protein L22 [Source:RefSeq peptide;Acc:NP_989472]	ribosomal protein L22	yes	567.998	1819.76	343.474	1110.92	0.295327	1	1.69348	-1.69348	up	down
ENSGALG00000000720	23:1368528-1371528	GBP7	Uncharacterized protein [Source:UniProtKB/TrEMBL;Acc:F1N9J3]	guanylate binding protein 7	yes	103.026	293.926	7.1073	20.2782	0.475202	1	1.51255	-1.51255	up	down
ENSGALG00000000742	26:232027-232654	PIM1	pim-1 oncogene [Source:HGNC Symbol;Acc:8986]	serine/threonine-protein kinase pim-1-like	yes	27.1283	66.1626	11.6808	28.5014	0.540047	1	1.2869	-1.2869	up	down
ENSGALG00000000760	13:621167-693839				yes	11.8686	38.6436	0.597767	1.85421	0.677287	1	1.63315	-1.63315	up	down
ENSGALG00000000764	25:1781212-1786523	SSR2	translocon-associated protein subunit beta precursor [Source:RefSeq peptide;Acc:NP_001006561]	signal sequence receptor, beta (translocon-associated protein beta)	yes	400.142	1024.06	77.3408	197.975	0.351056	1	1.35602	-1.35602	up	down
ENSGALG00000000769	26:2158286-2159237		Uncharacterized protein [Source:UniProtKB/TrEMBL;Acc:F1NVC7]	ras-related protein Rab-7b-like	yes	10.1731	22.2494	4.22906	9.25351	0.536134	1	1.12966	-1.12966	up	down
ENSGALG00000000771	11:64702-82729	PLA2G15	Uncharacterized protein [Source:UniProtKB/TrEMBL;Acc:E1C0B0]	phospholipase A2, group XV	yes	582.41	207.856	73.654	26.29	0.299982	1	-1.48625	1.48625	down	up
ENSGALG00000000774	11:338713-342202	TLR21	Toll-like receptor 21 precursor [Source:RefSeq peptide;Acc:NP_001025729]	Toll-like receptor 21	yes	39.8447	81.3858	1.99316	4.07141	0.678079	1	1.03047	-1.03047	up	down
ENSGALG00000000775	25:1787223-1789851	CTSS	cathepsin S precursor [Source:RefSeq peptide;Acc:NP_001026516]	cathepsin S	yes	122.077	1210.25	18.635	184.775	0.0371657	0.78532	3.30968	-3.30968	up	down
ENSGALG00000000781	25:1834595-1837620	MLLT11	myeloid/lymphoid or mixed-lineage leukemia (trithorax homolog, Drosophila); translocated to, 11 [Source:HGNC Symbol;Acc:16997]	protein AF1q-like	yes	17.8029	35.7161	2.18081	4.37571	0.704346	1	1.00465	-1.00465	up	down
ENSGALG00000000783	23:1481992-1483003	PTAFR	Uncharacterized protein [Source:UniProtKB/TrEMBL;Acc:E1C095]	platelet-activating factor receptor	yes	8.47759	39.8146	1.51309	7.10756	0.198018	1	2.23186	-2.23186	up	down
ENSGALG00000000803	28:1446252-1568107		Uncharacterized protein [Source:UniProtKB/TrEMBL;Acc:E1C069]	uncharacterized LOC100859850	yes	523.915	139.351	215.933	57.46	0.785266	1	-1.90995	1.90995	down	up
ENSGALG00000000806	28:1446252-1568107	LINGO3	Uncharacterized protein [Source:UniProtKB/TrEMBL;Acc:F1NDR0]	leucine rich repeat and Ig domain containing 3	yes	3.39105	1.17102	0.300871	0.103909	0.984289	1	-1.53383	1.53383	down	up
ENSGALG00000000810	28:1446252-1568107				yes	4.23871	12.2957	0.553483	1.88548	0.997315	1	1.76832	-1.76832	up	down
ENSGALG00000000818	1:198541903-198543826	LRRC32	Uncharacterized protein [Source:UniProtKB/TrEMBL;Acc:F1NDB4]	leucine rich repeat containing 32	yes	19.4984	269.334	1.63655	22.6079	0.0329101	0.738101	3.7881	-3.7881	up	down
ENSGALG00000000819	28:1588433-1613894	JSRP1	Uncharacterized protein [Source:UniProtKB/TrEMBL;Acc:E1BZQ2]		yes	2.54328	11.7102	0.578195	2.66289	0.974175	1	2.20337	-2.20337	up	down
ENSGALG00000000824	27:1321805-1323987			myosin light chain kinase, smooth muscle-like	yes	334.865	97.7801	58.4671	17.0756	0.286566	1	-1.77569	1.77569	down	up
ENSGALG00000000826	26:165454-175908	MAPK13	Uncharacterized protein [Source:UniProtKB/TrEMBL;Acc:E1C7W3]	mitogen-activated protein kinase 13	yes	3.39103	7.61162	0.546507	1.22693	0.235062	1	1.16673	-1.16673	up	down
ENSGALG00000000827	28:1588433-1613894				yes	3983.76	1368.34	426.998	208.122	0.934785	1	-1.0368	1.0368	down	up
ENSGALG00000000834	26:2305308-2315131	RASSF5	Ras association (RalGDS/AF-6) domain family member 5 [Source:RefSeq peptide;Acc:NP_001008452]	Ras association (RalGDS/AF-6) domain family member 5	yes	44.9312	95.438	1.95756	4.15823	0.59363	1	1.08692	-1.08692	up	down
ENSGALG00000000836	25:1894547-1896996	RFX5	Uncharacterized protein [Source:UniProtKB/TrEMBL;Acc:H9KYX5]	DNA-binding protein RFX5-like	yes	19.4984	66.1626	3.85642	13.0885	0.390755	1	1.76297	-1.76297	up	down
ENSGALG00000000837	19:270992-289029	FKBP6	FK506 binding protein 6, 36kDa [Source:HGNC Symbol;Acc:3722]	FK506 binding protein 6, 36kDa	yes	71.2117	27.5189	10.1921	3.93924	0.511563	1	-1.37146	1.37146	down	up
ENSGALG00000000842	13:839962-863490	NDUFA2	NADH dehydrogenase [ubiquinone] 1 alpha subcomplex subunit 2 [Source:UniProtKB/TrEMBL;Acc:F1NDF3]	NADH dehydrogenase (ubiquinone) 1 alpha subcomplex, 2, 8kDa	yes	111.711	251.184	80.0493	180.133	0.689607	1	1.1701	-1.1701	up	down
ENSGALG00000000845	1:198996199-199065320	UVRAG	UV radiation resistance-associated gene protein [Source:RefSeq peptide;Acc:NP_001026010]	UV radiation resistance associated gene	yes	297.563	146.963	21.9117	10.6446	0.592955	1	-1.04158	1.04158	down	up
ENSGALG00000000850	24:248565-253905				yes	5.93431	36.3016	0.388956	2.37951	0.111205	1	2.61298	-2.61298	up	down
ENSGALG00000000851	13:872436-873336				yes	197.528	91.925	40.8567	19.0181	0.532676	1	-1.1032	1.1032	down	up
ENSGALG00000000852	13:883822-887211	TMEM173	Transmembrane protein 173 [Source:UniProtKB/Swiss-Prot;Acc:E1C7U0]	transmembrane protein 173	yes	21.194	47.4263	2.45667	5.49805	0.581924	1	1.16222	-1.16222	up	down
ENSGALG00000000862	23:1704305-1733624	RLF	Uncharacterized protein [Source:UniProtKB/TrEMBL;Acc:F1ND57]		yes	668.881	283.972	17.7583	7.53946	0.364275	1	-1.23596	1.23596	down	up
ENSGALG00000000866	25:1927454-1934624	SELENBP1	Uncharacterized protein [Source:UniProtKB/TrEMBL;Acc:H9KYX6]	selenium binding protein 1	yes	197.528	511.735	17.2398	44.6675	0.344144	1	1.37348	-1.37348	up	down
ENSGALG00000000868	1:199102445-199114776	RNF121	Uncharacterized protein [Source:UniProtKB/TrEMBL;Acc:F1ND46]	ring finger protein 121	yes	86.4714	177.995	12.3639	25.4541	0.563725	1	1.04177	-1.04177	up	down
ENSGALG00000000878	27:1272000-1279349	KIF18B	Kinesin-like protein KIF18B [Source:UniProtKB/Swiss-Prot;Acc:Q5ZLK6]	kinesin family member 18B	yes	476.44	230.105	23.6936	11.4439	0.458935	1	-1.04992	1.04992	down	up
ENSGALG00000000883	26:2345507-2363858	MAPKAPK2	Uncharacterized protein [Source:UniProtKB/TrEMBL;Acc:F1NCY7]	mitogen-activated protein kinase-activated protein kinase 2	yes	157.683	348.964	20.9304	46.3273	0.456973	1	1.14626	-1.14626	up	down
ENSGALG00000000893	11:21810890-21818593	TAT	Uncharacterized protein [Source:UniProtKB/TrEMBL;Acc:E1C5G9]	tyrosine aminotransferase	yes	183.116	36.8871	15.6142	3.14563	0.226503	1	-2.31143	2.31143	down	up
ENSGALG00000000894	2:100876347-100911496	APCDD1	Protein APCDD1 [Source:UniProtKB/Swiss-Prot;Acc:Q5R2I8]	adenomatosis polyposis coli down-regulated 1	yes	218.722	80.2148	15.8372	5.80865	0.415486	1	-1.44704	1.44704	down	up
ENSGALG00000000897	26:65139-161035	LHFPL5	Tetraspan membrane protein of hair cell stereocilia homolog [Source:UniProtKB/Swiss-Prot;Acc:Q7ZZL8]	lipoma HMGIC fusion partner-like 5	yes	223.808	472.506	32.7894	68.995	0.949639	1	1.07326	-1.07326	up	down
ENSGALG00000000901	11:21828618-21829734	CHST4	Uncharacterized protein [Source:UniProtKB/TrEMBL;Acc:E1C5G5]	carbohydrate (N-acetylglucosamine 6-O) sulfotransferase 4	yes	56.7998	11.7102	8.97384	1.85042	0.232347	1	-2.27787	2.27787	down	up
ENSGALG00000000902	23:1787945-1790885	C1ORF172	Uncharacterized protein [Source:UniProtKB/TrEMBL;Acc:F1NE75]		yes	244.154	86.0699	29.9336	10.5537	0.387681	1	-1.50402	1.50402	down	up
ENSGALG00000000904	11:445217-449746	C16ORF57	Uncharacterized protein [Source:UniProtKB/TrEMBL;Acc:F1NE74]	U6 snRNA biogenesis 1	yes	82.2326	240.059	13.3421	38.9561	0.378194	1	1.54586	-1.54586	up	down
ENSGALG00000000906	17:11018896-11088713	RALGPS1	Ras-specific guanine nucleotide-releasing factor RalGPS1 [Source:UniProtKB/TrEMBL;Acc:E1C5G4]	Ral GEF with PH domain and SH3 binding motif 1	yes	112.752	42.7422	10.5275	3.9912	0.683892	1	-1.39927	1.39927	down	up
ENSGALG00000000909	27:1267261-1271018	GFAP	Uncharacterized protein [Source:UniProtKB/TrEMBL;Acc:F1NE70]	glial fibrillary acidic protein	yes	4.23879	40.9857	0.449176	4.34367	0.051209	0.912519	3.27356	-3.27356	up	down
ENSGALG00000000911	26:2386836-2388598	IL19	interleukin 19 [Source:HGNC Symbol;Acc:5990]		yes	1.69552	0	0.743337	0	0.0964376	1	1.34528	0.743337	up	up
ENSGALG00000000912	21:630629-644501	KCNAB2	Uncharacterized protein [Source:UniProtKB/TrEMBL;Acc:F1NDH6]	potassium voltage-gated channel, shaker-related subfamily, beta member 2	yes	25.4328	81.9713	13.514	57.5126	0.827582	1	2.08942	-2.08942	up	down
ENSGALG00000000918	27:1259549-1262857	CCDC103	coiled-coil domain containing 103 [Source:HGNC Symbol;Acc:32700]	coiled-coil domain containing 103	yes	0.847759	4.09857	0.560367	2.71112	0.186391	1	2.27444	-2.27444	up	down
ENSGALG00000000919	26:2390696-2411861	PIGR	polymeric immunoglobulin receptor precursor [Source:RefSeq peptide;Acc:NP_001038109]	polymeric immunoglobulin receptor	yes	52.561	9.36815	3.05311	0.544202	0.205024	1	-2.48807	2.48807	down	up
ENSGALG00000000921	23:1820614-1828213	NHE1	sodium/hydrogen exchanger 1 precursor [Source:RefSeq peptide;Acc:NP_001038108]	solute carrier family 9 (sodium/hydrogen exchanger), member 1	yes	130.139	426.251	8.876	29.0743	0.376849	1	1.71176	-1.71176	up	down
ENSGALG00000000927	17:11018896-11088713	ANGPTL2	Uncharacterized protein [Source:UniProtKB/TrEMBL;Acc:F1NE57]	angiopoietin-like 2	yes	120.382	422.738	9.95926	34.9766	0.307781	1	1.81228	-1.81228	up	down
ENSGALG00000000935	25:1987018-1999174	TUFT1	Uncharacterized protein [Source:UniProtKB/TrEMBL;Acc:H9KYY3]	tuftelin 1	yes	29.6715	129.398	3.06335	13.3608	0.283128	1	2.12482	-2.12482	up	down
ENSGALG00000000936	17:10784802-10879992	LMX1B	LIM/homeobox protein LMX-1.2 [Source:RefSeq peptide;Acc:NP_990689]	LIM homeobox transcription factor 1, beta	yes	24.585	5.85509	12.9625	3.72188	0.786305	1	-1.80024	1.80024	down	up
ENSGALG00000000939	24:335122-358465	CDON	cell adhesion associated, oncogene regulated [Source:HGNC Symbol;Acc:17104]	Cdon homolog (mouse)	yes	218.722	468.407	9.75873	20.8792	0.479622	1	1.0973	-1.0973	up	down
ENSGALG00000000946	13:1378264-1408088	PFDN1	prefoldin subunit 1 [Source:HGNC Symbol;Acc:8866]	prefoldin subunit 1	yes	173.791	456.697	84.6696	222.619	0.350011	1	1.39466	-1.39466	up	down
ENSGALG00000000951	19:355104-380785	CCL4	C-C motif chemokine 4 homolog [Source:UniProtKB/Swiss-Prot;Acc:Q90826]	chemokine (C-C motif) ligand 5	yes	6.78208	55.0378	4.84892	22.1351	0.907592	1	2.1906	-2.1906	up	down
ENSGALG00000000951	19:355104-380785	CCL4	C-C motif chemokine 4 homolog [Source:UniProtKB/Swiss-Prot;Acc:Q90826]	chemokine (C-C motif) ligand 4	yes	6.78208	55.0378	4.84892	22.1351	0.907592	1	2.1906	-2.1906	up	down
ENSGALG00000000953	26:34094-45177	TEAD3	TEA domain family member 3 [Source:HGNC Symbol;Acc:11716]	TEA domain family member 3	yes	37.3014	98.3656	4.74219	12.5071	0.562147	1	1.39913	-1.39913	up	down
ENSGALG00000000956	19:355104-380785	CCL4	chemokine-like ligand 1 precursor [Source:RefSeq peptide;Acc:NP_001039296]	chemokine (C-C motif) ligand 4	yes	5.08654	32.2031	4.0936	25.5082	0.85128	1	2.63952	-2.63952	up	down
ENSGALG00000000956	19:355104-380785	CCL4	chemokine-like ligand 1 precursor [Source:RefSeq peptide;Acc:NP_001039296]	chemokine-like ligand 1	yes	5.08654	32.2031	4.0936	25.5082	0.85128	1	2.63952	-2.63952	up	down
ENSGALG00000000957	24:297126-300497	ESAM	endothelial cell adhesion molecule [Source:HGNC Symbol;Acc:17474]	endothelial cell adhesion molecule	yes	25.4328	108.319	3.7249	15.8671	0.296461	1	2.09076	-2.09076	up	down
ENSGALG00000000974	20:22670-25437	IGSF1	immunoglobulin superfamily member 1 [Source:RefSeq peptide;Acc:NP_001138698]	immunoglobulin superfamily, member 1	yes	5.93431	46.2552	0.71126	5.54468	0.0687018	0.929773	2.96265	-2.96265	up	down
ENSGALG00000000979	19:391547-402529	LPO	Uncharacterized protein [Source:UniProtKB/TrEMBL;Acc:F1P3V5]		yes	233.134	36.8871	17.413	2.75536	0.153702	1	-2.65985	2.65985	down	up
ENSGALG00000000983	20:29871-47955	L3MBTL1	Lethal(3)malignant brain tumor-like protein 1 [Source:UniProtKB/Swiss-Prot;Acc:E1C2V1]		yes	23.7372	48.5973	1.46417	2.9978	0.626652	1	1.03382	-1.03382	up	down
ENSGALG00000000986	23:2536154-2539224				yes	5.93431	16.3943	4.54364	12.5629	0.331792	1	1.46725	-1.46725	up	down
ENSGALG00000000990	20:70437-74174	SRSF6	Uncharacterized protein [Source:UniProtKB/TrEMBL;Acc:E1C270]		yes	478.984	1030.5	82.1414	176.754	0.399101	1	1.10556	-1.10556	up	down
ENSGALG00000001004	19:414170-424206	MPO	Uncharacterized protein [Source:UniProtKB/TrEMBL;Acc:F1P1U6]	myeloperoxidase	yes	8.47759	111.832	0.527194	6.95497	0.0160459	0.497552	3.72164	-3.72164	up	down
ENSGALG00000001006	21:912434-939684	TP73	tumor protein p73 [Source:HGNC Symbol;Acc:12003]	tumor protein p73	yes	239.068	66.1626	18.4081	5.09492	0.324768	1	-1.85321	1.85321	down	up
ENSGALG00000001007	11:441181-442539	MMP15	matrix metallopeptidase 15 (membrane-inserted) [Source:HGNC Symbol;Acc:7161]	matrix metallopeptidase 15 (membrane-inserted)	yes	180.573	380.581	41.909	88.3514	0.471932	1	1.07599	-1.07599	up	down
ENSGALG00000001009	13:562056-583011	GGA.52217	Uncharacterized protein [Source:UniProtKB/TrEMBL;Acc:E1BU05]	uncharacterized LOC100857509	yes	28.8238	73.7742	1.92324	4.92286	0.522172	1	1.35596	-1.35596	up	down
ENSGALG00000001009	13:562056-583011	GGA.52217	Uncharacterized protein [Source:UniProtKB/TrEMBL;Acc:E1BU05]	protocadherin beta-15-like	yes	28.8238	73.7742	1.92324	4.92286	0.522172	1	1.35596	-1.35596	up	down
ENSGALG00000001009	13:562056-583011	GGA.52217	Uncharacterized protein [Source:UniProtKB/TrEMBL;Acc:E1BU05]	protocadherin beta-1-like	yes	28.8238	73.7742	1.92324	4.92286	0.522172	1	1.35596	-1.35596	up	down
ENSGALG00000001011	11:461250-467694	CNGB1	cyclic nucleotide gated channel beta 1 [Source:HGNC Symbol;Acc:2151]		yes	5.93431	24.0059	0.44187	1.78763	0.210455	1	2.01635	-2.01635	up	down
ENSGALG00000001017	21:945209-958857	WDR8	WD repeat-containing protein 8 [Source:RefSeq peptide;Acc:NP_001006299]	WD repeat containing, antisense to TP73	yes	793.502	253.526	80.4153	26.2364	0.455874	1	-1.6159	1.6159	down	up
ENSGALG00000001020	11:477720-482024	KIFC3	kinesin family member C3 [Source:HGNC Symbol;Acc:6326]	kinesin family member C3	yes	47.4745	202.586	7.09967	30.9711	0.441518	1	2.1251	-2.1251	up	down
ENSGALG00000001021	18:756054-789391	MYOCD	myocardin [Source:RefSeq peptide;Acc:NP_001074184]	myocardin	yes	35.6059	118.273	1.93158	6.41655	0.387141	1	1.73202	-1.73202	up	down
ENSGALG00000001027	27:1190706-1192476	C17ORF104	Uncharacterized protein [Source:UniProtKB/TrEMBL;Acc:E1BQX6]	chromosome 27 open reading frame, human C17orf104	yes	66.1252	12.2957	6.09137	1.13278	0.203046	1	-2.4269	2.4269	down	up
ENSGALG00000001039	17:10244347-10246059	RPL35	60S ribosomal protein L35 [Source:RefSeq peptide;Acc:NP_989604]	ribosomal protein L35	yes	884.212	3476.17	481.56	1918.37	0.23049	1	1.9941	-1.9941	up	down
ENSGALG00000001048	17:10236348-10238796	OLFML2A	olfactomedin-like 2A [Source:HGNC Symbol;Acc:27270]		yes	226.352	487.729	18.9651	40.8687	0.435441	1	1.10765	-1.10765	up	down
ENSGALG00000001049	19:644764-649090	CASP1	Uncharacterized protein [Source:UniProtKB/TrEMBL;Acc:F1NVV5]	caspase 1, apoptosis-related cysteine peptidase	yes	72.9072	244.743	8.54557	28.1391	0.45384	1	1.71933	-1.71933	up	down
ENSGALG00000001050	20:443131-530154				yes	829.956	5297.1	192.527	1167.85	0.463698	1	2.60073	-2.60073	up	down
ENSGALG00000001065	11:503137-514957	CCDC135	coiled-coil domain containing 135 [Source:HGNC Symbol;Acc:25289]	coiled-coil domain containing 135	yes	13.5641	29.861	0.831698	1.83108	0.56932	1	1.13856	-1.13856	up	down
ENSGALG00000001069	11:516613-521244	ZPD	zona pellucida protein D precursor [Source:RefSeq peptide;Acc:NP_998741]	zona pellucida protein D	yes	73.755	1703.25	9.71863	229.976	0.0883732	0.978507	4.56459	-4.56459	up	down
ENSGALG00000001071	19:728579-748054	ELN	elastin [Source:HGNC Symbol;Acc:3327]	elastin (supravalvular aortic stenosis, Williams-Beuren syndrome)	yes	182.268	2520.62	14.0047	193.69	0.0145849	0.470153	3.78977	-3.78977	up	down
ENSGALG00000001074	21:1214886-1219022				yes	1.69552	11.1247	0.381858	2.50608	0.0895149	0.980547	2.71432	-2.71432	up	down
ENSGALG00000001085	11:526550-536767	GPR56	Uncharacterized protein [Source:UniProtKB/TrEMBL;Acc:E1C0Q2]	G protein-coupled receptor 56	yes	228.047	474.263	16.1009	33.4639	0.520444	1	1.05546	-1.05546	up	down
ENSGALG00000001091	26:2416197-2419011	C1orf116	chromosome 1 open reading frame 116 [Source:HGNC Symbol;Acc:28667]		yes	14.4119	43.3277	1.58051	4.75221	0.497939	1	1.5882	-1.5882	up	down
ENSGALG00000001094	17:10122617-10139007	GPR144	G protein-coupled receptor 144 [Source:HGNC Symbol;Acc:18651]		yes	24.6349	85.4844	1.78245	5.11599	0.922793	1	1.52115	-1.52115	up	down
ENSGALG00000001096	28:1949064-1949608	UQCR11	cytochrome b-c1 complex subunit 10 [Source:RefSeq peptide;Acc:NP_001177731]	ubiquinol-cytochrome c reductase, complex III subunit XI	yes	34.7581	148.134	300.504	1289.53	0.28282	1	2.10139	-2.10139	up	down
ENSGALG00000001099	13:1443500-1544367	ANKHD1	ankyrin repeat and KH domain-containing protein 1 [Source:RefSeq peptide;Acc:NP_001191026]	ankyrin repeat and KH domain containing 1	yes	1575.14	708.466	29.3203	13.188	0.385268	1	-1.15268	1.15268	down	up
ENSGALG00000001113	13:1548185-1549035	SRA1	steroid receptor RNA activator 1 [Source:HGNC Symbol;Acc:11281]	amyloid beta (A4) precursor protein-binding, family B, member 3	yes	55.9521	169.798	17.2905	52.4894	0.397881	1	1.60204	-1.60204	up	down
ENSGALG00000001118	17:10044635-10090924	NEK6	serine/threonine-protein kinase Nek6 [Source:RefSeq peptide;Acc:NP_001012549]	NIMA (never in mitosis gene a)-related kinase 6	yes	333.169	964.334	17.6759	51.1645	0.253457	1	1.53336	-1.53336	up	down
ENSGALG00000001124	17:9938703-9959363	LHX2	Uncharacterized protein [Source:UniProtKB/TrEMBL;Acc:E1BXQ7]		yes	18.6507	5.85509	2.02802	0.74425	0.516021	1	-1.44621	1.44621	down	up
ENSGALG00000001126	28:2033104-2047547	CHAF1A	chromatin assembly factor 1 subunit A [Source:RefSeq peptide;Acc:NP_001073220]	chromatin assembly factor 1, subunit A (p150)	yes	579.867	226.007	29.7748	11.5628	0.435447	1	-1.3646	1.3646	down	up
ENSGALG00000001131	16:287483-288337			C-type lectin domain family 2 member E-like	yes	0.847759	0	0.742393	0	0.178594	1	1.347	0.742393	up	up
ENSGALG00000001137	24:869805-873939	GGA.3885	Uncharacterized protein [Source:UniProtKB/TrEMBL;Acc:E1BVE7]		yes	1.69552	0.585509	0.633737	0.218937	0.483196	1	-1.53337	1.53337	down	up
ENSGALG00000001150	18:1221916-1231575	SHISA6	Uncharacterized protein [Source:UniProtKB/TrEMBL;Acc:F1P3R5]	shisa homolog 6 (Xenopus laevis)	yes	8.47759	2.34204	2.4325	0.67222	0.137702	1	-1.85543	1.85543	down	up
ENSGALG00000001160	11:549149-550730	DOK4	docking protein 4 [Source:HGNC Symbol;Acc:19868]	docking protein 4-like	yes	16.1074	161.601	3.8433	38.5688	0.0682506	0.928628	3.32701	-3.32701	up	down
ENSGALG00000001161	24:1009701-1080194	FLI1	Friend leukemia integration 1 transcription factor [Source:RefSeq peptide;Acc:NP_001026079]	Friend leukemia virus integration 1	yes	56.7998	165.699	5.67362	16.6142	0.531411	1	1.55008	-1.55008	up	down
ENSGALG00000001171	28:2057684-2065633	SEMA6B	Uncharacterized protein [Source:UniProtKB/TrEMBL;Acc:E1BV84]		yes	107.665	38.0581	12.4699	4.40847	0.532657	1	-1.50009	1.50009	down	up
ENSGALG00000001172	21:1432114-1443067	KBP	Probable glutamate receptor [Source:UniProtKB/Swiss-Prot;Acc:P19439]	kainate binding protein	yes	9.32534	19.3218	0.778175	1.6125	0.545486	1	1.05113	-1.05113	up	down
ENSGALG00000001189	19:2551729-2670862	NCF1	neutrophil cytosolic factor 1 [Source:RefSeq peptide;Acc:NP_001025880]	neutrophil cytosolic factor 1	yes	17.8029	70.2611	2.13141	7.32439	0.97133	1	1.7809	-1.7809	up	down
ENSGALG00000001206	13:8505445-8508811			probable E3 ubiquitin-protein ligase MID2-like	yes	168.704	42.7422	32.9159	8.34122	0.303125	1	-1.98045	1.98045	down	up
ENSGALG00000001229	21:1657219-1747412	SKI	ski oncogene [Source:RefSeq peptide;Acc:NP_001034407]	v-ski sarcoma viral oncogene homolog (avian)	yes	95.7967	210.783	12.8517	34.4881	0.930541	1	1.42414	-1.42414	up	down
ENSGALG00000001233	23:2680260-2686229	RHD	Rh blood group D antigen [Source:RefSeq peptide;Acc:NP_989798]	Rh blood group, D antigen	yes	19.4984	9.36815	2.14485	1.03063	0.644693	1	-1.05735	1.05735	down	up
ENSGALG00000001235	28:2087862-2095205	ANKRD24	ankyrin repeat domain 24 [Source:HGNC Symbol;Acc:29424]		yes	20.3462	9.95366	1.11169	0.543886	0.565589	1	-1.03137	1.03137	down	up
ENSGALG00000001239	13:8532446-8536309	SLC26A2	solute carrier family 26 (sulfate transporter), member 2 [Source:HGNC Symbol;Acc:10994]	solute carrier family 26 (sulfate transporter), member 2	yes	138.185	57.3799	11.1325	4.6231	0.512584	1	-1.26785	1.26785	down	up
ENSGALG00000001241	23:2688058-2848706				yes	131.403	321.445	70.4304	172.392	0.742953	1	1.29142	-1.29142	up	down
ENSGALG00000001251	23:2688058-2848706				yes	99.1885	246.499	18.9936	47.2122	0.771211	1	1.31364	-1.31364	up	down
ENSGALG00000001256	11:621657-649073	NLRC5	NLR family, CARD domain containing 5 [Source:HGNC Symbol;Acc:29933]	protein NLRC5-like	yes	35.6059	122.371	1.05158	3.61421	0.372194	1	1.78113	-1.78113	up	down
ENSGALG00000001261	18:2131059-2151176	WDR16	Uncharacterized protein [Source:UniProtKB/TrEMBL;Acc:E1BQP9]	WD repeat domain 16	yes	37.3014	11.7102	3.04414	0.955746	0.389222	1	-1.67134	1.67134	down	up
ENSGALG00000001264	26:2573154-2661387	PLXNA2	Uncharacterized protein [Source:UniProtKB/TrEMBL;Acc:F1NYZ6]	plexin A2	yes	100.036	261.137	2.45763	6.41569	0.414037	1	1.38433	-1.38433	up	down
ENSGALG00000001269	10:15897-32971				yes	97.4922	34.5451	3.01811	1.42335	0.748595	1	-1.08435	1.08435	down	up
ENSGALG00000001270	21:1777610-1816984	PRKCZ	Uncharacterized protein [Source:UniProtKB/TrEMBL;Acc:E1BQN6]	protein kinase C, zeta	yes	222.96	86.6554	15.3591	5.96988	0.437657	1	-1.36332	1.36332	down	up
ENSGALG00000001273	28:2127365-2128622	C2CD4C	Uncharacterized protein [Source:UniProtKB/TrEMBL;Acc:F1NYY7]	C2 calcium-dependent domain containing 4C	yes	16.9552	6.4406	2.32094	0.881768	0.356734	1	-1.39624	1.39624	down	up
ENSGALG00000001276	27:3563905-3569245	HOXB9	Uncharacterized protein [Source:UniProtKB/TrEMBL;Acc:E1BQM6]	homeobox B9	yes	7.62983	19.3218	2.00967	5.09077	0.392085	1	1.34093	-1.34093	up	down
ENSGALG00000001281	27:3378975-3382733	PHOSPHO1	phosphoethanolamine/phosphocholine phosphatase [Source:RefSeq peptide;Acc:NP_990176]	phosphatase, orphan 1	yes	13.5641	29.861	2.52707	5.5644	0.569253	1	1.13876	-1.13876	up	down
ENSGALG00000001287	27:3383826-3388314	ABI3	Uncharacterized protein [Source:UniProtKB/TrEMBL;Acc:E1BQK3]	ABI family, member 3	yes	5.93431	26.9334	0.810028	3.67694	0.179433	1	2.18246	-2.18246	up	down
ENSGALG00000001288	21:1841083-1865106	C1orf222	chromosome 1 open reading frame 222 [Source:HGNC Symbol;Acc:27917]	uncharacterized LOC100857457	yes	121.229	35.1306	7.9219	2.30432	0.546191	1	-1.78151	1.78151	down	up
ENSGALG00000001293	27:3408156-3435193	IGF2BP1	Insulin-like growth factor 2 mRNA-binding protein 1 [Source:UniProtKB/Swiss-Prot;Acc:O42254]	insulin-like growth factor 2 mRNA binding protein 1	yes	178.877	57.9654	14.3309	4.64437	0.386878	1	-1.62558	1.62558	down	up
ENSGALG00000001299	27:3444198-3451841	GIP	gastric inhibitory polypeptide precursor [Source:RefSeq peptide;Acc:NP_001073573]	gastric inhibitory polypeptide	yes	17.8029	5.26958	5.60951	1.66096	0.258724	1	-1.75585	1.75585	down	up
ENSGALG00000001300	21:1877471-1882645	C1ORF222	Uncharacterized protein [Source:UniProtKB/TrEMBL;Acc:F1NYC5]	KIAA1751	yes	139.88	27.5189	19.4612	3.82923	0.231024	1	-2.34547	2.34547	down	up
ENSGALG00000001301	15:36850-75718	CLTCL1	Uncharacterized protein [Source:UniProtKB/TrEMBL;Acc:F1NYC4]	clathrin, heavy chain-like 1	yes	2589.5	1138.82	69.619	30.6181	0.418807	1	-1.1851	1.1851	down	up
ENSGALG00000001311	18:2163211-2188254	ARHGAP44	Rho GTPase activating protein 44 [Source:HGNC Symbol;Acc:29096]	Rho GTPase activating protein 44	yes	105.97	42.7422	7.99768	3.22608	0.616408	1	-1.3098	1.3098	down	up
ENSGALG00000001314	17:9474657-9478967	PTGS1	Uncharacterized protein [Source:UniProtKB/TrEMBL;Acc:F1P3I2]	prostaglandin-endoperoxide synthase 1 (prostaglandin G/H synthase and cyclooxygenase)	yes	48.3222	319.688	4.53715	29.3119	0.293517	1	2.69163	-2.69163	up	down
ENSGALG00000001318	10:1794290-1800247	CSK	tyrosine-protein kinase CSK [Source:RefSeq peptide;Acc:NP_990756]	c-src tyrosine kinase	yes	145.814	354.819	50.0261	186.181	0.929758	1	1.89596	-1.89596	up	down
ENSGALG00000001320	10:1806784-1807555	CYP1A1	cytochrome P450 1A5 [Source:RefSeq peptide;Acc:NP_990477]	cytochrome P450, family 1, subfamily A, polypeptide 1	yes	0.847759	0	0.38939	0	0.178594	1	2.56812	0.38939	up	up
ENSGALG00000001325	10:1822784-1826206	CYP1A4	cytochrome P450 1A4 [Source:RefSeq peptide;Acc:NP_990478]	cytochrome P450 1A4	yes	4.23879	1.17102	0.336609	0.0930006	0.329034	1	-1.85576	1.85576	down	up
ENSGALG00000001346	24:1683227-1684996		Uncharacterized protein [Source:UniProtKB/TrEMBL;Acc:E1BZ50]		yes	55.1043	25.1769	21.7796	9.95531	0.594012	1	-1.12944	1.12944	down	up
ENSGALG00000001352	17:9414259-9427733	MORN5	Uncharacterized protein [Source:UniProtKB/TrEMBL;Acc:E1BZ41]	MORN repeat containing 5	yes	1.69552	12.2957	0.361038	2.61882	0.0844958	0.968118	2.85869	-2.85869	up	down
ENSGALG00000001361	18:2274520-2286667				yes	89.0146	187.363	25.4906	53.671	0.547722	1	1.07418	-1.07418	up	down
ENSGALG00000001373	26:2978449-2987423	TRAF3IP3	Uncharacterized protein [Source:UniProtKB/TrEMBL;Acc:E1BZ16]		yes	12.7164	40.4001	1.26062	4.00546	0.398794	1	1.66783	-1.66783	up	down
ENSGALG00000001374	21:1987519-1991923	SLC35E2B	Uncharacterized protein [Source:UniProtKB/TrEMBL;Acc:E1BZ15]	solute carrier family 35, member E2B	yes	111.056	226.007	15.6469	31.8473	0.545591	1	1.0253	-1.0253	up	down
ENSGALG00000001383	13:7793323-8085956	HTR4	Serotonin receptor 4; Uncharacterized protein [Source:UniProtKB/TrEMBL;Acc:Q5MQR1]	5-hydroxytryptamine (serotonin) receptor 4	yes	35.6059	6.4406	5.607	1.0144	0.731318	1	-2.4666	2.4666	down	up
ENSGALG00000001386	15:88306-146153	PI4KA	phosphatidylinositol 4-kinase, catalytic, alpha [Source:HGNC Symbol;Acc:8983]	phosphatidylinositol 4-kinase, catalytic, alpha	yes	2095.66	977.215	45.9536	21.4289	0.424005	1	-1.10062	1.10062	down	up
ENSGALG00000001387	19:2921646-2973746	SPNS2	spinster homolog 2 (Drosophila) [Source:HGNC Symbol;Acc:26992]		yes	5.93431	29.2755	0.845991	4.82447	0.208492	1	2.51166	-2.51166	up	down
ENSGALG00000001391	11:750377-752714	PLLP	plasmolipin [Source:RefSeq peptide;Acc:NP_001025732]	plasmolipin	yes	5.08655	12.2957	1.173	2.8362	0.358888	1	1.27376	-1.27376	up	down
ENSGALG00000001396	15:88306-146153	SERPIND1	Uncharacterized protein [Source:UniProtKB/TrEMBL;Acc:F1NJ16]	serpin peptidase inhibitor, clade D (heparin cofactor), member 1	yes	28.8238	10.5392	2.64678	0.967868	0.907197	1	-1.45135	1.45135	down	up
ENSGALG00000001398	10:3476743-3489486	PML	Uncharacterized protein [Source:UniProtKB/TrEMBL;Acc:F1NJ15]	promyelocytic leukemia	yes	29.2933	74.3597	4.34314	11.0267	0.705611	1	1.34419	-1.34419	up	down
ENSGALG00000001404	18:2863973-2905116		Uncharacterized protein [Source:UniProtKB/TrEMBL;Acc:E1BX46]		yes	1.69552	0.585509	0.54252	0.187413	0.483171	1	-1.53345	1.53345	down	up
ENSGALG00000001405	26:2989458-2993929	IRF6	interferon regulatory factor 6 [Source:HGNC Symbol;Acc:6121]	interferon regulatory factor 6	yes	1355.57	440.303	139.346	48.0378	0.417867	1	-1.53643	1.53643	down	up
ENSGALG00000001407	24:1705400-1714920	ADAMTS15	Uncharacterized protein [Source:UniProtKB/TrEMBL;Acc:E1BX45]	ADAM metallopeptidase with thrombospondin type 1 motif, 15	yes	36.4536	210.198	2.03016	11.707	0.179622	1	2.5277	-2.5277	up	down
ENSGALG00000001409	13:7793323-8085956	IL-12B	interleukin-12 subunit beta precursor [Source:RefSeq peptide;Acc:NP_998736]	interleukin 12B (natural killer cell stimulatory factor 2, cytotoxic lymphocyte maturation factor 2, p40)	yes	22.8895	0.585509	2.41845	0.114064	0.841923	1	-4.40617	4.40617	down	up
ENSGALG00000001410	19:3073469-3096297	SPNS3	Uncharacterized protein [Source:UniProtKB/TrEMBL;Acc:F1NJ05]	spinster homolog 3 (Drosophila)	yes	38.9969	10.5392	4.09339	1.10639	0.316439	1	-1.88743	1.88743	down	up
ENSGALG00000001414	28:1446252-1568107				yes	5.93432	0	0.355128	0	0.475353	1	2.81589	0.355128	up	up
ENSGALG00000001418	26:2999122-3003517	GUCA1B	Guanylyl cyclase-activating protein 2 [Source:UniProtKB/Swiss-Prot;Acc:P79881]	guanylate cyclase activator 1B (retina)	yes	154.292	24.0059	19.5474	2.21882	0.519052	1	-3.13911	3.13911	down	up
ENSGALG00000001424	15:360469-364960	YDJC	Uncharacterized protein [Source:UniProtKB/TrEMBL;Acc:E1BWM2]	YdjC homolog (bacterial)	yes	9.32534	19.9073	2.49261	5.32268	0.530676	1	1.09449	-1.09449	up	down
ENSGALG00000001425	24:1808128-1825534	SNX19	sorting nexin 19 [Source:HGNC Symbol;Acc:21532]	sorting nexin 19	yes	641.753	244.157	37.8095	14.3857	0.317061	1	-1.39411	1.39411	down	up
ENSGALG00000001426	23:3053734-3057955	MECR	mitochondrial trans-2-enoyl-CoA reductase [Source:HGNC Symbol;Acc:19691]	mitochondrial trans-2-enoyl-CoA reductase	yes	51.7133	103.635	6.11694	12.2602	0.617392	1	1.00309	-1.00309	up	down
ENSGALG00000001431	26:3006741-3011874	GUCA1A	Guanylyl cyclase-activating protein 1 [Source:UniProtKB/Swiss-Prot;Acc:P79880]	guanylate cyclase activator 1A (retina)	yes	5.08655	3.51306	2.11191	0.549526	0.583176	1	-1.94229	1.94229	down	up
ENSGALG00000001436	13:7683978-7685343	PWWP2A	Uncharacterized protein [Source:UniProtKB/TrEMBL;Acc:E1BWL2]	PWWP domain containing 2A	yes	178.877	79.0438	22.2133	9.81713	0.518005	1	-1.17805	1.17805	down	up
ENSGALG00000001437	24:1827156-2143194	NTM	protein CEPU-1 precursor [Source:RefSeq peptide;Acc:NP_990042]	neurotrimin	yes	5.93431	30.4465	0.788256	7.14264	0.524864	1	3.17972	-3.17972	up	down
ENSGALG00000001440	28:1446252-1568107	ACTL10	actin-like 10 [Source:HGNC Symbol;Acc:16127]	actin-like 9	yes	5.08656	0.585509	0.798392	0.0919179	0.976132	1	-3.11868	3.11868	down	up
ENSGALG00000001446	17:9115183-9149641	GSN	gelsolin precursor [Source:RefSeq peptide;Acc:NP_990265]	gelsolin	yes	461.181	922.177	26.6798	53.4152	0.587232	1	1.0015	-1.0015	up	down
ENSGALG00000001450	24:2474370-2492357	IGSF9B	immunoglobulin superfamily, member 9B [Source:HGNC Symbol;Acc:32326]	immunoglobulin superfamily, member 9B	yes	22.8895	9.36815	1.75593	0.718723	0.615191	1	-1.28873	1.28873	down	up
ENSGALG00000001451	23:3506411-3507657				yes	7.62983	15.8088	1.61515	3.34731	0.483502	1	1.05134	-1.05134	up	down
ENSGALG00000001453	23:3508307-3509339	FAM110D	family with sequence similarity 110, member D [Source:HGNC Symbol;Acc:25860]	glycine/arginine rich protein 1	yes	15.2597	46.8407	3.07703	9.44729	0.426496	1	1.61836	-1.61836	up	down
ENSGALG00000001454	12:531781-533742				yes	611.234	2272.36	3541.73	13233.7	0.165943	1	1.90169	-1.90169	up	down
ENSGALG00000001455	13:7611455-7630075	CCNJL	cyclin J-like [Source:HGNC Symbol;Acc:25876]	cyclin J-like	yes	228.895	90.7539	34.6842	13.7542	0.443413	1	-1.33441	1.33441	down	up
ENSGALG00000001458	26:3045000-3047008				yes	2.54328	5.85509	0.714151	1.64462	0.266672	1	1.20345	-1.20345	up	down
ENSGALG00000001459	12:540263-545708	TNNC1	Troponin C, slow skeletal and cardiac muscles [Source:UniProtKB/Swiss-Prot;Acc:P09860]	troponin C type 1 (slow)	yes	7.62983	56.7944	2.44134	18.1791	0.0706936	0.934434	2.89653	-2.89653	up	down
ENSGALG00000001465	18:9042698-9131815	RPL38	Uncharacterized protein [Source:UniProtKB/TrEMBL;Acc:E1BU66]	ribosomal protein L38	yes	671.427	2689.83	785.425	3150.53	0.166301	1	2.00405	-2.00405	up	down
ENSGALG00000001467	19:3136428-3164267	ANKFY1	Uncharacterized protein [Source:UniProtKB/TrEMBL;Acc:F1NSB6]	ankyrin repeat and FYVE domain containing 1	yes	1334.37	664.553	53.7442	26.7673	0.444217	1	-1.00564	1.00564	down	up
ENSGALG00000001470	10:3476743-3489486	STOML1	stomatin (EPB72)-like 1 [Source:HGNC Symbol;Acc:14560]	stomatin (EPB72)-like 1	yes	79.6893	189.705	9.68781	23.0655	0.566448	1	1.25149	-1.25149	up	down
ENSGALG00000001480	26:3093752-3102502	FAM212B	family with sequence similarity 212, member B [Source:HGNC Symbol;Acc:28045]	chromosome 26 open reading frame, human C1orf183	yes	11.0209	4.09857	9.53745	3.55027	0.290157	1	-1.42567	1.42567	down	up
ENSGALG00000001486	28:1419876-1428819	ZAP70	Tyrosine-protein kinase [Source:UniProtKB/TrEMBL;Acc:E1BU42]	zeta-chain (TCR) associated protein kinase 70kDa	yes	8.47759	24.5914	0.582053	1.68852	0.36916	1	1.53654	-1.53654	up	down
ENSGALG00000001491	24:2550627-2577053	NCAPD3	non-SMC condensin II complex, subunit D3 [Source:HGNC Symbol;Acc:28952]	non-SMC condensin II complex, subunit D3	yes	782.481	237.131	23.1759	7.02371	0.218489	1	-1.72232	1.72232	down	up
ENSGALG00000001504	26:3110179-3116364	DDX20	Uncharacterized protein [Source:UniProtKB/TrEMBL;Acc:F1NRN3]	DEAD (Asp-Glu-Ala-Asp) box polypeptide 20	yes	462.876	202.586	33.1559	14.5674	0.52051	1	-1.18652	1.18652	down	up
ENSGALG00000001512	26:3124785-3214381	KCND3	potassium voltage-gated channel subfamily D member 3 precursor [Source:RefSeq peptide;Acc:NP_989657]	potassium voltage-gated channel, Shal-related subfamily, member 3	yes	17.8029	5.26958	1.42393	0.465872	0.365059	1	-1.61188	1.61188	down	up
ENSGALG00000001516	23:3809234-3811555	FHL3	Uncharacterized protein [Source:UniProtKB/TrEMBL;Acc:E1BRY7]	four and a half LIM domains 3	yes	176.334	411.028	24.7955	57.8064	0.414246	1	1.22115	-1.22115	up	down
ENSGALG00000001518	18:3094124-3314152	ZNF750	Uncharacterized protein [Source:UniProtKB/TrEMBL;Acc:E1BRY6]		yes	4.23879	1.75653	0.324655	0.134546	0.953327	1	-1.27081	1.27081	down	up
ENSGALG00000001519	9:2059174-2061517	NEU2	Uncharacterized protein [Source:UniProtKB/TrEMBL;Acc:E1BRY5]	sialidase 2 (cytosolic sialidase)	yes	116.143	22.8349	17.8044	3.50112	0.23472	1	-2.34635	2.34635	down	up
ENSGALG00000001535	12:591566-639445	STAB1	stabilin 1 [Source:HGNC Symbol;Acc:18628]		yes	167.008	839.62	3.61715	18.1854	0.118245	1	2.32985	-2.32985	up	down
ENSGALG00000001539	11:856581-861767				yes	87.5616	27.5189	22.7728	7.15911	0.542925	1	-1.66946	1.66946	down	up
ENSGALG00000001544	28:1356710-1386742	ADAMTS10	ADAM metallopeptidase with thrombospondin type 1 motif, 10 [Source:HGNC Symbol;Acc:13201]	ADAM metallopeptidase with thrombospondin type 1 motif, 10	yes	97.4922	298.024	4.61336	14.1033	0.337528	1	1.61215	-1.61215	up	down
ENSGALG00000001545	18:3338796-3361778	RAB40B	Uncharacterized protein [Source:UniProtKB/TrEMBL;Acc:F1NPF9]	RAB40B, member RAS oncogene family	yes	4.23879	14.0522	0.485492	1.60968	0.34092	1	1.72925	-1.72925	up	down
ENSGALG00000001552	10:3491252-3493144		Uncharacterized protein [Source:UniProtKB/TrEMBL;Acc:E1BSP3]	zona pellucida sperm-binding protein 3-like	yes	201.767	98.3656	95.8082	45.8995	0.561695	1	-1.06167	1.06167	down	up
ENSGALG00000001556	20:1026695-1028066	ROMO1	Uncharacterized protein [Source:UniProtKB/TrEMBL;Acc:E1BRT4]	reactive oxygen species modulator 1	yes	77.146	358.332	214.452	998.872	0.195389	1	2.21965	-2.21965	up	down
ENSGALG00000001556	20:1026695-1028066	ROMO1	Uncharacterized protein [Source:UniProtKB/TrEMBL;Acc:E1BRT4]	reactive oxygen species modulator 1-like	yes	77.146	358.332	214.452	998.872	0.195389	1	2.21965	-2.21965	up	down
ENSGALG00000001559	10:3496410-3498804	ZP3	Zona pellucida sperm-binding protein 3 Processed zona pellucida sperm-binding protein 3 [Source:UniProtKB/Swiss-Prot;Acc:P79762]	zona pellucida glycoprotein 3 (sperm receptor)	yes	1472.56	31880.4	180.998	3919.08	0.0667182	0.924946	4.43647	-4.43647	up	down
ENSGALG00000001560	22:1979616-2055205	KCNU1	potassium channel, subfamily U, member 1 [Source:HGNC Symbol;Acc:18867]		yes	27.1283	7.02611	1.34494	0.348352	0.233341	1	-1.94892	1.94892	down	up
ENSGALG00000001564	19:3239943-3264151	ATP2A3	sarcoplasmic/endoplasmic reticulum calcium ATPase 3 [Source:RefSeq peptide;Acc:NP_990222]	ATPase, Ca++ transporting, ubiquitous	yes	82.2326	254.697	3.38236	10.8169	0.524793	1	1.67718	-1.67718	up	down
ENSGALG00000001565	17:9022901-9046575	C5	Uncharacterized protein [Source:UniProtKB/TrEMBL;Acc:E1BRS7]		yes	376.405	60.893	11.2462	1.81403	0.19104	1	-2.63216	2.63216	down	up
ENSGALG00000001571	28:1340725-1353824	MYO1F	myosin-If [Source:RefSeq peptide;Acc:NP_990585]	myosin IF	yes	35.6059	272.262	1.63798	12.7015	0.286947	1	2.955	-2.955	up	down
ENSGALG00000001573	19:3268073-3278800	P2X1	P2X purinoceptor 1 [Source:RefSeq peptide;Acc:NP_989850]	purinergic receptor P2X, ligand-gated ion channel, 1	yes	16.1074	46.2552	1.43488	4.71643	0.660882	1	1.71677	-1.71677	up	down
ENSGALG00000001589	9:2066550-2111728	INPP5D	inositol polyphosphate-5-phosphatase, 145kDa [Source:HGNC Symbol;Acc:6079]	inositol polyphosphate-5-phosphatase, 145kDa	yes	44.9312	226.592	1.94932	9.80502	0.251396	1	2.33055	-2.33055	up	down
ENSGALG00000001595	17:8988263-8995852	PHF19	PHD finger protein 19 [Source:HGNC Symbol;Acc:24566]	PHD finger protein 19-like	yes	2.54328	6.4406	1.21852	3.08742	0.209347	1	1.34127	-1.34127	up	down
ENSGALG00000001603	18:3455972-3467857	NARF	Uncharacterized protein [Source:UniProtKB/TrEMBL;Acc:E1BYV6]	nuclear prelamin A recognition factor	yes	280.608	108.905	32.5263	12.6251	0.411646	1	-1.36531	1.36531	down	up
ENSGALG00000001608	22:1876267-1916281	UNC5D	Uncharacterized protein [Source:UniProtKB/TrEMBL;Acc:F1NLK5]	unc-5 homolog D (C. elegans)	yes	138.185	60.3075	6.86727	2.99723	0.535169	1	-1.19611	1.19611	down	up
ENSGALG00000001609	26:3384314-3454785				yes	2.54328	29.861	0.514274	6.03951	0.892287	1	3.55382	-3.55382	up	down
ENSGALG00000001611	24:2624254-2637263	B3GAT1	Uncharacterized protein [Source:UniProtKB/TrEMBL;Acc:F1NH16]	beta-1,3-glucuronyltransferase 1 (glucuronosyltransferase P)	yes	14.4119	4.09857	2.2306	0.606524	0.329111	1	-1.8788	1.8788	down	up
ENSGALG00000001617	19:3322334-3368491	CAMKK1	calcium/calmodulin-dependent protein kinase kinase 1, alpha [Source:HGNC Symbol;Acc:1469]	calcium/calmodulin-dependent protein kinase kinase 1, alpha	yes	58.4953	28.1044	5.46164	2.62435	0.618115	1	-1.05737	1.05737	down	up
ENSGALG00000001618	18:3491525-3542645	C17ORF101	Uncharacterized protein [Source:UniProtKB/TrEMBL;Acc:F1NKZ7]	PKHD domain-containing transmembrane protein C17orf101-like	yes	296.715	98.9511	59.5817	19.8742	0.36919	1	-1.58397	1.58397	down	up
ENSGALG00000001620	17:8979361-8985595	CUTA	cutA divalent cation tolerance homolog (E. coli) [Source:HGNC Symbol;Acc:21101]	cutA divalent cation tolerance homolog (E. coli)	yes	33.9103	12.2957	6.30143	2.25062	0.494514	1	-1.48536	1.48536	down	up
ENSGALG00000001621	15:706442-710266	CLDN5	claudin 5 [Source:RefSeq peptide;Acc:NP_989532]	claudin 5	yes	29.2791	66.1626	10.951	22.7422	0.879505	1	1.05431	-1.05431	up	down
ENSGALG00000001629	18:3672472-3679857		Uncharacterized protein [Source:UniProtKB/TrEMBL;Acc:E1BYA7]	uncharacterized LOC417345	yes	70.364	263.479	10.131	37.9417	0.282097	1	1.90501	-1.90501	up	down
ENSGALG00000001631	18:3684190-3688404	CD7	Uncharacterized protein [Source:UniProtKB/TrEMBL;Acc:E1BY91]	CD7 molecule	yes	3.39103	11.1247	1.08264	3.55298	0.21855	1	1.71447	-1.71447	up	down
ENSGALG00000001634	27:3957105-3959074	RPL23	ribosomal protein L23 [Source:HGNC Symbol;Acc:10316]	ribosomal protein L23	yes	1463.23	3660.02	722.622	1808.5	0.400975	1	1.32348	-1.32348	up	down
ENSGALG00000001637	17:8970661-8977372	PSMD5	26S proteasome non-ATPase regulatory subunit 5 [Source:RefSeq peptide;Acc:NP_001012815]	proteasome (prosome, macropain) 26S subunit, non-ATPase, 5	yes	788.415	389.364	39.4801	19.4986	0.440517	1	-1.01776	1.01776	down	up
ENSGALG00000001639	23:3845312-3857755	MTF1	metal regulatory transcription factor 1 [Source:RefSeq peptide;Acc:NP_001026666]	metal-regulatory transcription factor 1	yes	324.692	158.088	20.3139	9.89123	0.502525	1	-1.03825	1.03825	down	up
ENSGALG00000001648	27:3964625-3979229	LASP1	LIM and SH3 domain protein 1 [Source:RefSeq peptide;Acc:NP_001170800]	LIM and SH3 protein 1	yes	119.534	464.309	32.129	124.837	0.218382	1	1.95809	-1.95809	up	down
ENSGALG00000001656	18:3763495-3812282	2020-09-09	septin-9 [Source:RefSeq peptide;Acc:NP_001025872]	septin 9	yes	411.163	830.252	16.6765	33.6761	0.456035	1	1.0139	-1.0139	up	down
ENSGALG00000001658	27:4011825-4015019	RPL19	60S ribosomal protein L19 [Source:RefSeq peptide;Acc:NP_001026100]	ribosomal protein L19	yes	2015.97	4855.04	663.657	1537.48	0.621346	1	1.21206	-1.21206	up	down
ENSGALG00000001660	5:24240455-24241901				yes	11.0209	30.4465	4.55527	12.5902	0.441707	1	1.46669	-1.46669	up	down
ENSGALG00000001661	3:16899410-16913606	SLC22A7	solute carrier family 22 member 7 [Source:RefSeq peptide;Acc:NP_001186367]	solute carrier family 22 (organic anion transporter), member 7	yes	9.32534	1.17102	0.746696	0.0937737	0.0687641	1	-2.99327	2.99327	down	up
ENSGALG00000001662	13:7458278-7510215	ATP10B	ATPase, class V, type 10B [Source:HGNC Symbol;Acc:13543]	ATPase, class V, type 10B	yes	55.1043	18.7363	1.90006	0.646075	0.452653	1	-1.55627	1.55627	down	up
ENSGALG00000001664	10:3545977-3551259	PTPN9	protein tyrosine phosphatase, non-receptor type 9 [Source:HGNC Symbol;Acc:9661]	protein tyrosine phosphatase, non-receptor type 9	yes	87.3191	222.494	7.99784	20.381	0.441967	1	1.34954	-1.34954	up	down
ENSGALG00000001690	13:7101356-7238356	GABRB2	Uncharacterized protein [Source:UniProtKB/TrEMBL;Acc:F1NB54]	gamma-aminobutyric acid (GABA) A receptor, beta 2	yes	43.2357	23.4204	10.2165	5.09614	0.800179	1	-1.00342	1.00342	down	up
ENSGALG00000001696	9:2143183-2160452	SAG	S-antigen; retina and pineal gland (arrestin) [Source:HGNC Symbol;Acc:10521]	S-antigen; retina and pineal gland (arrestin)	yes	37.3014	11.1247	3.18254	0.949244	0.362079	1	-1.74533	1.74533	down	up
ENSGALG00000001697	12:775323-792855			inter-alpha-trypsin inhibitor heavy chain 3	yes	5.93431	0.585509	0.317163	0.0312916	0.434176	1	-3.34138	3.34138	down	up
ENSGALG00000001698	13:6945587-6985276	GABRA1	Gamma-aminobutyric acid receptor subunit alpha-1 [Source:UniProtKB/Swiss-Prot;Acc:P19150]	gamma-aminobutyric acid (GABA) A receptor, alpha 1	yes	53.4088	24.5914	4.83064	2.22443	0.597684	1	-1.11878	1.11878	down	up
ENSGALG00000001702	11:971283-981151	EXOC3L1	Uncharacterized protein [Source:UniProtKB/TrEMBL;Acc:E1BUJ3]	exocyst complex component 3-like 1	yes	22.8895	113.589	1.2554	6.23026	0.242975	1	2.31115	-2.31115	up	down
ENSGALG00000001709	12:806371-809798	MUSTN1	Musculoskeletal embryonic nuclear protein 1 [Source:UniProtKB/Swiss-Prot;Acc:Q76MS9]	musculoskeletal, embryonic nuclear protein 1	yes	10.1731	52.1103	4.80639	20.2634	0.431644	1	2.07585	-2.07585	up	down
ENSGALG00000001721	10:1640493-1643000				yes	615.473	175.653	86.3778	24.6556	0.220854	1	-1.80875	1.80875	down	up
ENSGALG00000001727	22:1569667-1571893	LZTS1	Uncharacterized protein [Source:UniProtKB/TrEMBL;Acc:F1NI59]	leucine zipper, putative tumor suppressor 1	yes	258.566	96.609	23.0688	8.62011	0.404791	1	-1.42016	1.42016	down	up
ENSGALG00000001734	18:4112681-4116599		Uncharacterized protein [Source:UniProtKB/TrEMBL;Acc:E1BUF8]	uncharacterized LOC769727	yes	3.39103	7.02611	2.31547	4.80118	0.423117	1	1.05209	-1.05209	up	down
ENSGALG00000001740	18:4150310-4195673	MGAT5B	Uncharacterized protein [Source:UniProtKB/TrEMBL;Acc:E1BUF1]	mannosyl (alpha-1,6-)-glycoprotein beta-1,6-N-acetyl-glucosaminyltransferase, isozyme B	yes	83.6792	305.636	5.62285	20.548	0.440243	1	1.86962	-1.86962	up	down
ENSGALG00000001745	Z:1954076-1962792	PSTPIP2	proline-serine-threonine phosphatase interacting protein 2 [Source:HGNC Symbol;Acc:9581]	proline-serine-threonine phosphatase interacting protein 2	yes	1.69552	36.3016	0.33488	7.08674	0.107249	1	4.4034	-4.4034	up	down
ENSGALG00000001755	Z:66481029-66482287				yes	3.39103	8.78264	1.13532	2.94152	0.243173	1	1.37346	-1.37346	up	down
ENSGALG00000001759	11:995085-1002892	ELMO3	engulfment and cell motility 3 [Source:HGNC Symbol;Acc:17289]	engulfment and cell motility 3	yes	8.47759	39.8146	0.596798	2.80306	0.198052	1	2.23169	-2.23169	up	down
ENSGALG00000001761	Z:1925178-1934125	CCDC5	HAUS augmin-like complex subunit 1 [Source:RefSeq peptide;Acc:NP_001025796]	HAUS augmin-like complex, subunit 1	yes	256.023	115.931	39.0818	17.6998	0.49193	1	-1.14277	1.14277	down	up
ENSGALG00000001762	17:8693121-8696119		Uncharacterized protein [Source:UniProtKB/TrEMBL;Acc:E1BSK5]	uncharacterized LOC417130	yes	59.3431	14.6377	11.6255	2.8682	0.311312	1	-2.01908	2.01908	down	up
ENSGALG00000001763	Z:1873502-1899639	CZH18ORF25	Uncharacterized protein [Source:UniProtKB/TrEMBL;Acc:E1BSD1]	chromosome Z open reading frame, human C18orf25	yes	211.092	86.0699	24.082	9.82036	0.464418	1	-1.29411	1.29411	down	up
ENSGALG00000001764	10:1408188-1497720	HCN4	hyperpolarization activated cyclic nucleotide-gated potassium channel 4 [Source:HGNC Symbol;Acc:16882]		yes	5.93431	15.2232	0.444619	1.14067	0.358978	1	1.35924	-1.35924	up	down
ENSGALG00000001768	13:4581437-5056955	ODZ2	teneurin-2 isoform 1 [Source:RefSeq peptide;Acc:NP_989428]	odz, odd Oz/ten-m homolog 2 (Drosophila)	yes	237.372	86.6554	6.30362	1.76291	0.736008	1	-1.83822	1.83822	down	up
ENSGALG00000001769	11:1005612-1011435				yes	66.9729	187.949	13.9125	39.0519	0.419391	1	1.48902	-1.48902	up	down
ENSGALG00000001782	Z:66790474-66807768	PLAA	Uncharacterized protein [Source:UniProtKB/TrEMBL;Acc:F1NGY5]	phospholipase A2-activating protein	yes	477.288	206.685	28.5152	12.349	0.403017	1	-1.20733	1.20733	down	up
ENSGALG00000001789	6:20902796-20941636	HECTD2	HECT domain containing E3 ubiquitin protein ligase 2 [Source:HGNC Symbol;Acc:26736]	HECT domain containing 2	yes	33.0626	74.9452	2.23705	5.07126	0.591512	1	1.18074	-1.18074	up	down
ENSGALG00000001797	17:8610998-8662145	GPSM1	Uncharacterized protein [Source:UniProtKB/TrEMBL;Acc:E1BS79]	G-protein signaling modulator 1	yes	321.3	158.673	27.0617	13.3656	0.511087	1	-1.01773	1.01773	down	up
ENSGALG00000001806	28:1106978-1108076	FUT3	Uncharacterized protein [Source:UniProtKB/TrEMBL;Acc:F1NTW7]	fucosyltransferase 5 (alpha (1,3) fucosyltransferase)	yes	2.54328	1.17102	0.427023	0.188758	0.629063	1	-1.17778	1.17778	down	up
ENSGALG00000001807	19:3884234-4072523	CUX1	Uncharacterized protein [Source:UniProtKB/TrEMBL;Acc:F1NGM5]	cut-like homeobox 1	yes	72.0595	184.435	3.8357	9.81801	0.635655	1	1.35594	-1.35594	up	down
ENSGALG00000001808	Z:1625847-1658621	ST8SIA5	alpha-2,8-sialyltransferase 8E [Source:RefSeq peptide;Acc:NP_001001747]	ST8 alpha-N-acetyl-neuraminide alpha-2,8-sialyltransferase 5	yes	9.32534	33.9595	1.1845	4.31414	0.302226	1	1.86479	-1.86479	up	down
ENSGALG00000001809	11:1083283-1096041	FAM65A	family with sequence similarity 65, member A [Source:HGNC Symbol;Acc:25836]	family with sequence similarity 65, member A	yes	276.369	563.26	11.4735	23.3848	0.453717	1	1.02727	-1.02727	up	down
ENSGALG00000001813	6:1523564-1528404		Uncharacterized protein [Source:UniProtKB/TrEMBL;Acc:F1NFT3]		yes	97.4922	27.5189	12.2223	3.45044	0.368977	1	-1.82466	1.82466	down	up
ENSGALG00000001816	26:3516478-3545772	MAGI3	membrane-associated guanylate kinase, WW and PDZ domain-containing protein 3 [Source:RefSeq peptide;Acc:NP_001012715]	membrane associated guanylate kinase, WW and PDZ domain containing 3	yes	750.266	269.334	17.2065	6.17702	0.281421	1	-1.47797	1.47797	down	up
ENSGALG00000001824	11:1026242-1029003			uncharacterized LOC100857820	yes	3.39103	7.61162	0.527674	1.18464	0.235066	1	1.16673	-1.16673	up	down
ENSGALG00000001826	13:4512036-4576972	WWC1	WW and C2 domain containing 1 [Source:HGNC Symbol;Acc:29435]	WW and C2 domain containing 1	yes	990.182	392.877	37.6317	14.9321	0.49857	1	-1.33353	1.33353	down	up
ENSGALG00000001836	28:1037881-1047278	PIAS4	protein inhibitor of activated STAT, 4 [Source:HGNC Symbol;Acc:17002]	protein inhibitor of activated STAT, 4	yes	360.297	183.264	55.025	27.3094	0.607899	1	-1.01069	1.01069	down	up
ENSGALG00000001840	Z:66861218-66887904	TEK	TEK tyrosine kinase, endothelial [Source:HGNC Symbol;Acc:11724]	TEK tyrosine kinase, endothelial	yes	108.513	324.372	4.2555	12.7213	0.336696	1	1.57984	-1.57984	up	down
ENSGALG00000001841	14:15171632-15183689	ROGDI	rogdi homolog (Drosophila) [Source:HGNC Symbol;Acc:29478]	rogdi homolog (Drosophila)	yes	344.19	144.035	37.4621	15.6789	0.422539	1	-1.25661	1.25661	down	up
ENSGALG00000001842	28:2241078-2242181	PRSS57	protease, serine, 57 [Source:HGNC Symbol;Acc:31397]	protease, serine-like 1	yes	0.847759	18.1508	0.316869	6.78705	0.0370686	0.784173	4.42083	-4.42083	up	down
ENSGALG00000001847	6:1755768-1780009	BICC1	protein bicaudal C homolog 1 [Source:RefSeq peptide;Acc:NP_001186436]	bicaudal C homolog 1 (Drosophila)	yes	840.976	415.712	50.2642	24.8483	0.439425	1	-1.01639	1.01639	down	up
ENSGALG00000001857	21:2463052-2477196	FAM132A	Uncharacterized protein [Source:UniProtKB/TrEMBL;Acc:F1NFM9]	family with sequence similarity 132, member A	yes	184.811	38.6436	27.0951	5.66643	0.23682	1	-2.25752	2.25752	down	up
ENSGALG00000001863	8:17191848-17212767	VTG2	vitellogenin-2 precursor [Source:RefSeq peptide;Acc:NP_001026447]	vitellogenin 2	yes	22.8895	5.85509	0.599544	0.153365	0.235476	1	-1.9669	1.9669	down	up
ENSGALG00000001864	Z:67012193-67025253	C9ORF72	Uncharacterized protein [Source:UniProtKB/TrEMBL;Acc:E1BYM9]	chromosome Z open reading frame, human C9orf72	yes	11.8686	28.1044	1.27927	3.02962	0.521228	1	1.24382	-1.24382	up	down
ENSGALG00000001870	6:1963120-2015645	FAM190B	granule cell antiserum positive 14 [Source:RefSeq peptide;Acc:NP_001186437]	family with sequence similarity 190, member B	yes	134.794	54.4524	12.1612	4.91322	0.502194	1	-1.30754	1.30754	down	up
ENSGALG00000001876	19:4135846-4142430			RAS p21 protein activator 4	yes	27.1283	134.667	2.21517	10.9973	0.239421	1	2.31166	-2.31166	up	down
ENSGALG00000001879	6:2640869-2872284	GRID1	Uncharacterized protein [Source:UniProtKB/TrEMBL;Acc:E1BXA6]	glutamate receptor, ionotropic, delta 1	yes	39.8447	19.3218	2.48637	1.2058	0.619787	1	-1.04406	1.04406	down	up
ENSGALG00000001881	17:8605436-8606606	DNLZ	Uncharacterized protein [Source:UniProtKB/TrEMBL;Acc:F1NF52]	DNL-type zinc finger	yes	44.0834	108.905	14.6911	36.3065	0.516521	1	1.30529	-1.30529	up	down
ENSGALG00000001882	21:2545740-2552049	TNFRSF18	tumor necrosis factor receptor superfamily member 18 precursor [Source:RefSeq peptide;Acc:NP_001026045]	tumor necrosis factor receptor superfamily, member 18	yes	11.8686	24.0059	0.600358	1.21437	0.59703	1	1.01632	-1.01632	up	down
ENSGALG00000001885	19:4143386-4145053			uroplakin 3B-like	yes	4.23879	1.17102	0.922997	0.25505	0.217951	1	-1.85554	1.85554	down	up
ENSGALG00000001889	17:8598906-8605430	CARD9	Uncharacterized protein [Source:UniProtKB/TrEMBL;Acc:E1BWU9]	caspase recruitment domain family, member 9	yes	42.3879	94.267	4.04929	9.00621	0.572422	1	1.15325	-1.15325	up	down
ENSGALG00000001898	28:2262557-2264973	C19orf21	chromosome 19 open reading frame 21 [Source:HGNC Symbol;Acc:27000]		yes	211.092	105.392	17.2368	8.60658	0.560815	1	-1.00198	1.00198	down	up
ENSGALG00000001905	19:4150541-4172742	DTX2	deltex homolog 2 (Drosophila) [Source:HGNC Symbol;Acc:15973]		yes	790.111	271.091	70.6667	24.2485	0.260478	1	-1.54314	1.54314	down	up
ENSGALG00000001908	19:4775904-4777919	PHF7	Uncharacterized protein [Source:UniProtKB/TrEMBL;Acc:F1P159]		yes	4.23879	0.585509	0.876754	0.121135	0.155704	1	-2.85556	2.85556	down	up
ENSGALG00000001912	23:3897410-3928942	EPHA10	EPH receptor A10 [Source:HGNC Symbol;Acc:19987]	EPH receptor A10	yes	54.2565	14.6377	2.76872	0.747009	0.346176	1	-1.89002	1.89002	down	up
ENSGALG00000001915	8:991738-1114288	VAV3	guanine nucleotide exchange factor VAV3 [Source:RefSeq peptide;Acc:NP_996745]	vav 3 guanine nucleotide exchange factor	yes	400.99	149.89	13.2724	4.9614	0.357242	1	-1.41961	1.41961	down	up
ENSGALG00000001926	19:4218184-4220558	HSPB1	heat shock protein beta-1 [Source:RefSeq peptide;Acc:NP_990621]	heat shock 27kDa protein 1	yes	109.361	566.773	33.4852	171.655	0.274756	1	2.35791	-2.35791	up	down
ENSGALG00000001936	9:2268633-2314083	MYO7B	Uncharacterized protein [Source:UniProtKB/TrEMBL;Acc:E1BW85]	myosin VIIB	yes	16.1074	5.26958	0.371231	0.121452	0.28883	1	-1.61193	1.61193	down	up
ENSGALG00000001956	26:3629507-3631246	OLFML3	Olfactomedin-like protein 3 [Source:UniProtKB/Swiss-Prot;Acc:Q25C36]	olfactomedin-like 3	yes	47.4745	237.717	6.12169	30.6572	0.20838	1	2.32422	-2.32422	up	down
ENSGALG00000001959	8:1244950-1250058	HENMT1	Small RNA 2'-O-methyltransferase [Source:UniProtKB/Swiss-Prot;Acc:E1BVR9]	HEN1 methyltransferase homolog 1 (Arabidopsis)	yes	158.531	36.8871	19.2726	4.48496	0.278728	1	-2.10338	2.10338	down	up
ENSGALG00000001969	28:2317102-2318073				yes	6.78207	22.2494	1.80613	5.92694	0.278743	1	1.71439	-1.71439	up	down
ENSGALG00000001971	18:4371203-4419035	UBE2O	ubiquitin-conjugating enzyme E2O [Source:HGNC Symbol;Acc:29554]	ubiquitin-conjugating enzyme E2O	yes	1474.25	537.498	56.2725	20.5172	0.272974	1	-1.45559	1.45559	down	up
ENSGALG00000001976	26:3674323-3697045	TRIM33	tripartite motif containing 33 [Source:HGNC Symbol;Acc:16290]	tripartite motif containing 33	yes	764.678	333.74	35.2948	15.405	0.370946	1	-1.19605	1.19605	down	up
ENSGALG00000001977	6:3414438-3495739	LDB3	LIM domain binding 3 [Source:HGNC Symbol;Acc:15710]		yes	23.7372	11.7102	1.89858	0.936699	0.594408	1	-1.01926	1.01926	down	up
ENSGALG00000001979	11:1168599-1172445	FBLN7	fibulin 7 [Source:HGNC Symbol;Acc:26740]	fibulin 7	yes	6.78207	0.585509	0.89776	0.0775167	0.0721394	1	-3.53375	3.53375	down	up
ENSGALG00000001983	8:1253764-1271416	FNDC7	Uncharacterized protein [Source:UniProtKB/TrEMBL;Acc:F1P5F2]	fibronectin type III domain containing 7	yes	90.6157	26.3479	6.44821	1.87506	0.627334	1	-1.78196	1.78196	down	up
ENSGALG00000001994	14:14244369-14257796	C16orf11	chromosome 16 open reading frame 11 [Source:HGNC Symbol;Acc:14139]		yes	17.8029	4.68407	1.01735	0.267689	0.220006	1	-1.92619	1.92619	down	up
ENSGALG00000001995	9:2319087-2341349	LIMS2	Uncharacterized protein [Source:UniProtKB/TrEMBL;Acc:E1BV80]	LIM and senescent cell antigen-like domains 2	yes	209.396	608.344	22.1406	64.3309	0.296463	1	1.53882	-1.53882	up	down
ENSGALG00000001996	23:4050364-4054257	DNALI1	Uncharacterized protein [Source:UniProtKB/TrEMBL;Acc:F1P3H4]	dynein, axonemal, light intermediate chain 1	yes	36.4536	16.9798	4.53077	2.11068	0.595702	1	-1.10205	1.10205	down	up
ENSGALG00000002000	10:920288-1061019	GRAMD2	GRAM domain containing 2 [Source:HGNC Symbol;Acc:27287]		yes	1090.22	460.21	165.027	69.6738	0.872055	1	-1.24401	1.24401	down	up
ENSGALG00000002001	8:1275515-1300325	STXBP3	syntaxin-binding protein 3 [Source:RefSeq peptide;Acc:NP_001073202]	syntaxin binding protein 3	yes	1231.79	387.022	83.2294	27.0687	0.356549	1	-1.62047	1.62047	down	up
ENSGALG00000002012	6:3594569-3614166	MMRN2	multimerin 2 [Source:HGNC Symbol;Acc:19888]	multimerin 2	yes	72.0595	250.012	8.16277	28.3245	0.311881	1	1.79492	-1.79492	up	down
ENSGALG00000002015	6:3621135-3624421	SNCG1	synuclein, gamma [Source:RefSeq peptide;Acc:NP_990003]	synuclein, gamma (breast cancer-specific protein 1)	yes	5.08655	11.1247	4.54921	14.2632	0.297508	1	1.64861	-1.64861	up	down
ENSGALG00000002018	14:14199729-14212529	SOLH	small optic lobes homolog (Drosophila) [Source:HGNC Symbol;Acc:11182]	small optic lobes homolog (Drosophila)	yes	73.755	150.476	6.66255	13.5944	0.606361	1	1.02886	-1.02886	up	down
ENSGALG00000002026	14:14165663-14174790		Uncharacterized protein [Source:UniProtKB/TrEMBL;Acc:F1P3F6]		yes	4.23879	14.6377	1.70805	5.901	0.236568	1	1.78861	-1.78861	up	down
ENSGALG00000002033	14:14154939-14157065	NDUFB6	Uncharacterized protein [Source:UniProtKB/TrEMBL;Acc:E1BT94]	NADH dehydrogenase (ubiquinone) 1 beta subcomplex, 6, 17kDa	yes	159.379	361.259	65.5015	148.538	0.441454	1	1.18123	-1.18123	up	down
ENSGALG00000002037	6:3701359-3716741				yes	207.701	86.6554	14.927	6.22822	0.476367	1	-1.26103	1.26103	down	up
ENSGALG00000002038	26:3701518-3715704	DENND2C	DENN/MADD domain containing 2C [Source:HGNC Symbol;Acc:24748]		yes	70.364	148.719	4.22655	8.93372	0.567062	1	1.07978	-1.07978	up	down
ENSGALG00000002069	Z:7987700-8015126	FAM214B	family with sequence similarity 214, member B [Source:HGNC Symbol;Acc:25666]	uncharacterized LOC100858763	yes	31.3671	65.577	4.60337	9.62552	0.614072	1	1.06417	-1.06417	up	down
ENSGALG00000002081	19:4336773-4342361	MMP28	Uncharacterized protein [Source:UniProtKB/TrEMBL;Acc:F1P0N3]	matrix metallopeptidase 28	yes	11.0209	87.2409	1.32091	10.4577	0.09635	0.995468	2.98496	-2.98496	up	down
ENSGALG00000002082	26:3720711-3731512	AMPD1	AMP deaminase 1 [Source:UniProtKB/Swiss-Prot;Acc:P81073]	adenosine monophosphate deaminase 1 (isoform M)	yes	16.9552	8.19713	89.5701	0.538284	0.284708	1	-7.3785	7.3785	down	up
ENSGALG00000002083	20:2060750-2064943			perilipin 3	yes	973.227	163.943	129.065	21.7445	0.0868602	0.975015	-2.56937	2.56937	down	up
ENSGALG00000002086	19:4352706-4354625	RASL10B	Uncharacterized protein [Source:UniProtKB/TrEMBL;Acc:E1BR34]	RAS-like, family 10, member B	yes	3.39103	8.19713	1.19339	2.88589	0.243081	1	1.27395	-1.27395	up	down
ENSGALG00000002097	10:763836-765957		uncharacterized protein LOC415324 [Source:RefSeq peptide;Acc:NP_001180205]	epididymal protein-like	yes	0.847759	0	0.328775	0	0.198286	1	3.04159	0.328775	up	up
ENSGALG00000002102	10:758764-760374		Uncharacterized protein [Source:UniProtKB/TrEMBL;Acc:E1BR15]	uncharacterized LOC415325	yes	17.8029	44.4987	4.28323	10.7088	0.525284	1	1.32203	-1.32203	up	down
ENSGALG00000002103	11:1194278-1195922	TPPP3	tubulin polymerization-promoting protein family member 3 [Source:HGNC Symbol;Acc:24162]	tubulin polymerization-promoting protein family member 3	yes	23.7372	122.957	7.68031	39.7976	0.227927	1	2.37344	-2.37344	up	down
ENSGALG00000002105	13:3712160-3714323	FOXI1	Uncharacterized protein [Source:UniProtKB/TrEMBL;Acc:E1BR13]	forkhead box I1	yes	44.9312	9.95366	7.00677	1.55248	0.237829	1	-2.17417	2.17417	down	up
ENSGALG00000002111	14:14090663-14118395	SEC14L5	SEC14-like 5 (S. cerevisiae) [Source:HGNC Symbol;Acc:29032]	SEC14-like 5 (S. cerevisiae)	yes	85.6236	37.4726	6.31695	2.7648	0.5639	1	-1.19206	1.19206	down	up
ENSGALG00000002112	23:4327783-4332753	CSF3R	granulocyte colony-stimulating factor receptor [Source:RefSeq peptide;Acc:NP_001026069]	colony stimulating factor 3 receptor (granulocyte)	yes	15.2597	210.783	1.71283	19.318	0.351688	1	3.49549	-3.49549	up	down
ENSGALG00000002113	13:3611379-3640885	SLP76	lymphocyte cytosolic protein 2 [Source:RefSeq peptide;Acc:NP_990032]	lymphocyte cytosolic protein 2 (SH2 domain containing leukocyte protein of 76kDa)	yes	30.5193	118.273	2.51286	9.88581	0.482169	1	1.97603	-1.97603	up	down
ENSGALG00000002118	13:3543729-3550734	CO6	calcium-activated potassium channel subunit beta-1 [Source:RefSeq peptide;Acc:NP_989933]	potassium large conductance calcium-activated channel, subfamily M, beta member 1	yes	80.5371	476.605	10.8094	63.9779	0.127961	1	2.56528	-2.56528	up	down
ENSGALG00000002120	11:1241302-1244630				yes	83.9281	36.3016	37.0198	16.02	0.625007	1	-1.20842	1.20842	down	up
ENSGALG00000002124	15:1328700-1411140	ZDHHC8	probable palmitoyltransferase ZDHHC8 [Source:RefSeq peptide;Acc:NP_001033780]	zinc finger, DHHC-type containing 8	yes	62.7341	152.232	2.93781	7.12934	0.501167	1	1.27903	-1.27903	up	down
ENSGALG00000002128	14:14063671-14074056		Uncharacterized protein [Source:UniProtKB/TrEMBL;Acc:F1NY70]		yes	100.883	23.4204	12.7247	2.95449	0.293797	1	-2.10665	2.10665	down	up
ENSGALG00000002129	8:1350931-1366856	WDR47	Uncharacterized protein [Source:UniProtKB/TrEMBL;Acc:E1BY25]	WD repeat domain 47	yes	923.209	364.187	45.8801	18.0997	0.313137	1	-1.3419	1.3419	down	up
ENSGALG00000002142	Z:68948642-69027821	DGKQ	diacylglycerol kinase, theta 110kDa [Source:HGNC Symbol;Acc:2856]	diacylglycerol kinase, theta 110kDa	yes	1152.95	312.076	54.8995	14.8608	0.165717	1	-1.88528	1.88528	down	up
ENSGALG00000002150	10:711371-735858			cytoplasmic polyadenylation element binding protein 1	yes	911.34	234.204	64.5015	16.5774	0.163221	1	-1.96011	1.96011	down	up
ENSGALG00000002152	13:3246577-3257882	GABRP	gamma-aminobutyric acid (GABA) A receptor, pi [Source:HGNC Symbol;Acc:4089]	gamma-aminobutyric acid (GABA) A receptor, pi	yes	3.39103	0	0.432249	0	0.0327759	1	2.31348	0.432249	up	up
ENSGALG00000002157	10:706999-709787	RPS17	40S ribosomal protein S17 [Source:UniProtKB/Swiss-Prot;Acc:P08636]		yes	613.777	1879.49	418.053	1290.57	0.320955	1	1.62625	-1.62625	up	down
ENSGALG00000002160	10:699803-702858	B2M	Beta-2-microglobulin [Source:UniProtKB/Swiss-Prot;Acc:P21611]	beta-2-microglobulin	yes	3217.24	11557.4	680.235	2745.48	0.79748	1	2.01296	-2.01296	up	down
ENSGALG00000002162	Z:69043751-69081426	ACO1	cytoplasmic aconitate hydratase [Source:RefSeq peptide;Acc:NP_001025707]	aconitase 1, soluble	yes	553.586	890.56	26.1334	52.8595	0.874126	1	1.01627	-1.01627	up	down
ENSGALG00000002167	10:692952-698186	PATL2	protein associated with topoisomerase II homolog 2 (yeast) [Source:HGNC Symbol;Acc:33630]	protein associated with topoisomerase II homolog 2 (yeast)	yes	442.53	138.766	42.2904	13.4519	0.461528	1	-1.65252	1.65252	down	up
ENSGALG00000002168	12:1370479-1371745				yes	4.23879	15.2232	2.25521	8.10411	0.227268	1	1.8454	-1.8454	up	down
ENSGALG00000002170	26:3774625-3781673		Uncharacterized protein [Source:UniProtKB/TrEMBL;Acc:F1NXG6]		yes	4.23879	14.0522	0.457907	1.51821	0.246395	1	1.72924	-1.72924	up	down
ENSGALG00000002182	8:1599596-1682676	NR5A2	nuclear receptor subfamily 5 group A member 2 [Source:RefSeq peptide;Acc:NP_990409]	nuclear receptor subfamily 5, group A, member 2	yes	72.9072	294.511	3.83841	24.6535	0.804709	1	2.68321	-2.68321	up	down
ENSGALG00000002184	13:3068671-3139223	RANBP17	RAN binding protein 17 [Source:HGNC Symbol;Acc:14428]	ran-binding protein 17-like	yes	14.4119	7.02611	1.13388	0.552838	0.471027	1	-1.03634	1.03634	down	up
ENSGALG00000002189	10:680824-691545	SNX1	sorting nexin 1 [Source:HGNC Symbol;Acc:11172]	sorting nexin 1	yes	4595.7	2207.37	401.104	192.673	0.497077	1	-1.05782	1.05782	down	up
ENSGALG00000002192	8:2034559-2092242	PTPRC	receptor-type tyrosine-protein phosphatase C precursor [Source:RefSeq peptide;Acc:NP_989748]	protein tyrosine phosphatase, receptor type, C	yes	122.077	443.231	5.66386	19.9467	0.510786	1	1.81629	-1.81629	up	down
ENSGALG00000002197	13:3025326-3037913	NPM1	nucleophosmin [Source:RefSeq peptide;Acc:NP_990598]	nucleophosmin (nucleolar phosphoprotein B23, numatrin)	yes	2324.55	4140.72	1405.8	4640.01	0.979839	1	1.72273	-1.72273	up	down
ENSGALG00000002198	11:1319256-1334207	FHOD1	FH1/FH2 domain-containing protein 1 [Source:RefSeq peptide;Acc:NP_001012792]	FH1/FH2 domain-containing protein 1-like	yes	45.779	226.007	1.90984	9.42915	0.215432	1	2.30367	-2.30367	up	down
ENSGALG00000002198	11:1319256-1334207	FHOD1	FH1/FH2 domain-containing protein 1 [Source:RefSeq peptide;Acc:NP_001012792]	formin homology 2 domain containing 1	yes	45.779	226.007	1.90984	9.42915	0.215432	1	2.30367	-2.30367	up	down
ENSGALG00000002199	21:2857304-2864212	KLHL17	Uncharacterized protein [Source:UniProtKB/TrEMBL;Acc:F1NVA2]	kelch-like 17 (Drosophila)	yes	8.47759	18.7363	0.763424	1.68741	0.489635	1	1.14425	-1.14425	up	down
ENSGALG00000002203	13:2952295-3016764	FGF18	fibroblast growth factor 18 precursor [Source:RefSeq peptide;Acc:NP_990045]	fibroblast growth factor 18	yes	3.39103	22.8349	0.860256	5.79449	0.101751	1	2.75184	-2.75184	up	down
ENSGALG00000002209	18:4616068-4619393				yes	38.9969	82.5568	4.97525	10.5341	0.601395	1	1.08223	-1.08223	up	down
ENSGALG00000002210	10:677364-678787	PPIB	peptidyl-prolyl cis-trans isomerase B precursor [Source:RefSeq peptide;Acc:NP_990792]	peptidylprolyl isomerase B (cyclophilin B)	yes	1158.04	3187.51	252.188	672.392	0.482477	1	1.4148	-1.4148	up	down
ENSGALG00000002214	14:15626095-15762262				yes	60.1909	26.3479	9.13984	4.00154	0.790585	1	-1.19161	1.19161	down	up
ENSGALG00000002215	11:1345843-1348662			corticosteroid 11-beta-dehydrogenase isozyme 2-like	yes	10.1731	125.885	1.77193	21.9306	0.0287996	0.689577	3.62955	-3.62955	up	down
ENSGALG00000002223	8:2285100-2299119	LHX9	LIM/homeobox protein Lhx9 [Source:RefSeq peptide;Acc:NP_990757]	LIM homeobox 9	yes	104.274	46.2552	9.77757	4.60396	0.701949	1	-1.0866	1.0866	down	up
ENSGALG00000002224	8:2307509-2310552	C1orf53	chromosome 1 open reading frame 53 [Source:HGNC Symbol;Acc:30003]		yes	5.08655	23.4204	2.82048	12.9945	0.174783	1	2.20388	-2.20388	up	down
ENSGALG00000002234	18:4642801-4652525	UNC13D	unc-13 homolog D (C. elegans) [Source:HGNC Symbol;Acc:23147]	unc-13 homolog D (C. elegans)	yes	22.0417	50.9393	1.01091	2.33637	0.566881	1	1.20862	-1.20862	up	down
ENSGALG00000002242	15:2393777-2485829	GALNT9	Uncharacterized protein [Source:UniProtKB/TrEMBL;Acc:F1P3Z4]	UDP-N-acetyl-alpha-D-galactosamine:polypeptide N-acetylgalactosaminyltransferase 9 (GalNAc-T9)	yes	20.3462	9.36815	1.97632	0.91007	0.523526	1	-1.11877	1.11877	down	up
ENSGALG00000002244	11:1374479-1376072	AGRP	agouti-related protein precursor [Source:RefSeq peptide;Acc:NP_001026628]	agouti related protein homolog (mouse)	yes	2.54328	1.17102	1.34692	0.64232	0.654991	1	-1.0683	1.0683	down	up
ENSGALG00000002244	11:1374479-1376072	AGRP	agouti-related protein precursor [Source:RefSeq peptide;Acc:NP_001026628]	agouti-related protein-like	yes	2.54328	1.17102	1.34692	0.64232	0.654991	1	-1.0683	1.0683	down	up
ENSGALG00000002263	9:3518627-3536957	KLHL6	kelch-like 6 [Source:RefSeq peptide;Acc:NP_001026474]	kelch-like 6 (Drosophila)	yes	27.976	90.7539	1.38032	5.22201	0.549861	1	1.9196	-1.9196	up	down
ENSGALG00000002266	6:3866720-3916954	OGDHL	2-oxoglutarate dehydrogenase-like, mitochondrial [Source:RefSeq peptide;Acc:NP_001186473]	oxoglutarate dehydrogenase-like	yes	427.27	100.708	20.1657	4.7533	0.203232	1	-2.0849	2.0849	down	up
ENSGALG00000002282	3:59860536-59862006	TMEM200A	Uncharacterized protein [Source:UniProtKB/TrEMBL;Acc:E1BT36]	transmembrane protein 200A	yes	63.5819	237.717	7.24219	27.0801	0.292417	1	1.90274	-1.90274	up	down
ENSGALG00000002291	12:1792750-1831584				yes	29.6715	4.09857	5.37549	0.742671	0.0895122	0.980529	-2.8556	2.8556	down	up
ENSGALG00000002294	Z:70718412-70780614	SEMA6A	Uncharacterized protein [Source:UniProtKB/TrEMBL;Acc:E1C1C2]	sema domain, transmembrane domain (TM), and cytoplasmic domain, (semaphorin) 6A	yes	47.4745	119.444	2.37977	5.98774	0.503082	1	1.33119	-1.33119	up	down
ENSGALG00000002298	23:4451357-4453280	COL8A2	Uncharacterized protein [Source:UniProtKB/TrEMBL;Acc:F1P194]	collagen, type VIII, alpha 2	yes	31.3671	109.49	2.6327	9.19059	0.370932	1	1.80361	-1.80361	up	down
ENSGALG00000002307	6:4041710-4045893	LRIT2	Uncharacterized protein [Source:UniProtKB/TrEMBL;Acc:E1BXW4]	leucine-rich repeat, immunoglobulin-like domain and transmembrane domain-containing protein 2-like	yes	6.78207	2.34204	0.707271	0.260633	0.288338	1	-1.44024	1.44024	down	up
ENSGALG00000002314	6:4050309-4083792	CDHR1	cadherin-related family member 1 precursor [Source:RefSeq peptide;Acc:NP_001001759]	cadherin-related family member 1	yes	58.4953	15.8088	3.27184	0.836516	0.519993	1	-1.96764	1.96764	down	up
ENSGALG00000002326	Z:8258922-8334965			probable phospholipid-transporting ATPase FetA-like	yes	148.358	336.668	5.65088	12.6179	0.592386	1	1.15892	-1.15892	up	down
ENSGALG00000002327	6:4443742-4885146	NRG3	neuregulin 3 [Source:HGNC Symbol;Acc:7999]	uncharacterized LOC100859166	yes	14.4119	3.51306	3.01939	0.639567	0.837727	1	-2.23909	2.23909	down	up
ENSGALG00000002328	7:194242-204832				yes	14.7113	0.585512	4.17965	0.166403	0.306348	1	-4.65063	4.65063	down	up
ENSGALG00000002333	19:4769909-4770652				yes	2.54328	12.8812	3.06816	15.56	0.131866	1	2.3424	-2.3424	up	down
ENSGALG00000002334	9:3638880-3661664				yes	44.9312	11.7102	5.8354	1.52107	0.315549	1	-1.93975	1.93975	down	up
ENSGALG00000002335	12:1925418-2064532	DOCK3	dedicator of cytokinesis 3 [Source:HGNC Symbol;Acc:2989]	dedicator of cytokinesis 3	yes	88.1669	28.69	2.28698	0.744216	0.430307	1	-1.61965	1.61965	down	up
ENSGALG00000002336	15:2595842-2639901	EP400NL	Uncharacterized protein [Source:UniProtKB/TrEMBL;Acc:E1C186]		yes	1843.03	643.475	29.6105	10.286	0.405751	1	-1.52543	1.52543	down	up
ENSGALG00000002343	19:4778987-4779929				yes	4.23879	85.4844	1.93465	39.036	0.00533529	0.260798	4.33466	-4.33466	up	down
ENSGALG00000002346	23:4541834-4553932	CLSPN	claspin [Source:RefSeq peptide;Acc:NP_001186123]	claspin	yes	142.423	70.8466	5.59598	2.78376	0.594961	1	-1.00735	1.00735	down	up
ENSGALG00000002347	9:12000850-12012187	C3ORF58	Uncharacterized protein [Source:UniProtKB/TrEMBL;Acc:E1C167]	chromosome 9 open reading frame, human C3orf58	yes	60.1909	170.969	8.01166	22.76	0.423642	1	1.50633	-1.50633	up	down
ENSGALG00000002348	7:239920-281469	PMS1	PMS1 protein homolog 1 [Source:RefSeq peptide;Acc:NP_001006508]	PMS1 postmeiotic segregation increased 1 (S. cerevisiae)	yes	597.67	268.749	29.479	13.2563	0.401627	1	-1.15301	1.15301	down	up
ENSGALG00000002350	14:15626095-15762262	DNAH3	dynein, axonemal, heavy chain 3 [Source:HGNC Symbol;Acc:2949]	dynein, axonemal, heavy chain 3	yes	267.892	100.708	3.31201	1.22053	0.697304	1	-1.4402	1.4402	down	up
ENSGALG00000002351	11:1466698-1472887	PNP	purine nucleoside phosphorylase [Source:HGNC Symbol;Acc:7892]	purine nucleoside phosphorylase-like	yes	13.5641	4.09857	3.14305	0.949951	0.243321	1	-1.72624	1.72624	down	up
ENSGALG00000002358	Z:71057609-71067578	CDO1	Uncharacterized protein [Source:UniProtKB/TrEMBL;Acc:E1C9J4]	cysteine dioxygenase, type I	yes	15.2597	84.8989	1.68757	9.39016	0.202971	1	2.4762	-2.4762	up	down
ENSGALG00000002362	12:2071565-2075486	MANF	mesencephalic astrocyte-derived neurotrophic factor [Source:HGNC Symbol;Acc:15461]		yes	294.172	779.313	117.231	310.702	0.299811	1	1.40617	-1.40617	up	down
ENSGALG00000002367	19:4794553-4813712		Uncharacterized protein [Source:UniProtKB/TrEMBL;Acc:E1C9I6]	merlin-like	yes	28.8238	9.95366	2.65014	0.915261	0.405433	1	-1.53382	1.53382	down	up
ENSGALG00000002370	6:5292623-5360091	SH2D4B	SH2 domain containing 4B [Source:HGNC Symbol;Acc:31440]	SH2 domain containing 4B	yes	47.4745	8.19713	6.24997	1.0793	0.134521	1	-2.53375	2.53375	down	up
ENSGALG00000002374	9:11688520-11976639	SLC9A9	sodium/hydrogen exchanger 9 [Source:RefSeq peptide;Acc:NP_001026476]	solute carrier family 9 (sodium/hydrogen exchanger), member 9	yes	44.9312	114.174	2.58394	6.90951	0.899472	1	1.41901	-1.41901	up	down
ENSGALG00000002375	17:8496468-8530780	NOTCH1	NOTCH-1; Uncharacterized protein [Source:UniProtKB/TrEMBL;Acc:Q9W737]		yes	178.029	417.468	4.15484	9.107	0.64811	1	1.13218	-1.13218	up	down
ENSGALG00000002382	9:11688520-11976639				yes	12.7164	55.0379	5.37918	23.2925	0.746377	1	2.11441	-2.11441	up	down
ENSGALG00000002383	Z:8431893-8435719	CD72	CD72 antigen [Source:RefSeq peptide;Acc:NP_001026617]	CD72 molecule	yes	2.54328	7.02611	0.381772	1.05487	0.297121	1	1.46629	-1.46629	up	down
ENSGALG00000002402	7:283496-350374	ASNSD1	asparagine synthetase domain-containing protein 1 [Source:RefSeq peptide;Acc:NP_001006509]	asparagine synthetase domain containing 1	yes	1068.18	404.001	74.7237	29.3339	0.887495	1	-1.349	1.349	down	up
ENSGALG00000002416	15:10333729-10338124				yes	89.8624	22.2494	11.3346	2.80677	0.319306	1	-2.01375	2.01375	down	up
ENSGALG00000002422	14:13943221-13958523				yes	102.579	29.861	8.9637	2.67067	0.695281	1	-1.74689	1.74689	down	up
ENSGALG00000002423	12:2143304-2156429				yes	105.97	630.008	12.4027	73.7458	0.188721	1	2.5719	-2.5719	up	down
ENSGALG00000002428	14:15777544-15785327	ZP2	zona pellucida sperm-binding protein 2 precursor [Source:RefSeq peptide;Acc:NP_001034187]	zona pellucida glycoprotein 2 (sperm receptor)	yes	4059.07	1058.6	741.507	157.896	0.938982	1	-2.23149	2.23149	down	up
ENSGALG00000002431	8:2667079-2699650			complement factor H	yes	844.368	1716.71	29.6094	60.2023	0.444151	1	1.02376	-1.02376	up	down
ENSGALG00000002435	10:412559-429995			dual oxidase 2	yes	9.32534	3.51306	0.304337	0.114654	0.253317	1	-1.40838	1.40838	down	up
ENSGALG00000002440	14:13932838-13934470				yes	14.4119	31.6175	3.40501	7.47202	0.575659	1	1.13384	-1.13384	up	down
ENSGALG00000002442	14:15787189-15793065	ANKS4B	Uncharacterized protein [Source:UniProtKB/TrEMBL;Acc:E1C7N0]	ankyrin repeat and sterile alpha motif domain containing 4B	yes	5.93431	1.17102	0.848502	0.167461	0.203567	1	-2.34109	2.34109	down	up
ENSGALG00000002443	14:13916784-13919410	FBXL16	F-box and leucine-rich repeat protein 16 [Source:HGNC Symbol;Acc:14150]	F-box and leucine-rich repeat protein 16	yes	1.69552	0	0.312121	0	0.19687	1	3.20389	0.312121	up	up
ENSGALG00000002449	10:400818-405721	DUOXA1	Uncharacterized protein [Source:UniProtKB/TrEMBL;Acc:F1NWH8]	dual oxidase maturation factor 2-like	yes	2.54328	0.585509	0.5107	0.117599	0.311014	1	-2.1186	2.1186	down	up
ENSGALG00000002451	8:2711235-2818986	KCNT2	potassium channel, subfamily T, member 2 [Source:HGNC Symbol;Acc:18866]	potassium channel, subfamily T, member 2	yes	14.4119	31.032	0.776209	1.56722	0.790401	1	1.01369	-1.01369	up	down
ENSGALG00000002459	12:2175613-2177465				yes	1.69552	4.09857	0.369756	0.894023	0.333595	1	1.27374	-1.27374	up	down
ENSGALG00000002461	15:2740168-2755146	MMP17	matrix metallopeptidase 17 (membrane-inserted) [Source:HGNC Symbol;Acc:7163]	matrix metallopeptidase 17 (membrane-inserted)	yes	181.42	81.3858	13.2224	5.9321	0.523636	1	-1.15637	1.15637	down	up
ENSGALG00000002467	11:1684671-1687747	MTSS1L	Uncharacterized protein [Source:UniProtKB/TrEMBL;Acc:E1C750]		yes	22.0417	73.1887	6.12975	20.3598	0.400252	1	1.73182	-1.73182	up	down
ENSGALG00000002495	19:4868197-4871584	CHCHD2	coiled-coil-helix-coiled-coil-helix domain-containing protein 2, mitochondrial [Source:RefSeq peptide;Acc:NP_001006218]	coiled-coil-helix-coiled-coil-helix domain containing 2	yes	751.962	1460.85	198.434	458.479	0.510542	1	1.2082	-1.2082	up	down
ENSGALG00000002496	6:5542216-5544682	LL	lung lectin precursor [Source:RefSeq peptide;Acc:NP_001034255]	lung lectin	yes	51.7133	24.5914	12.5462	5.96773	0.613681	1	-1.072	1.072	down	up
ENSGALG00000002500	12:2178663-2221836	GMPPB	GDP-mannose pyrophosphorylase B [Source:HGNC Symbol;Acc:22932]	GDP-mannose pyrophosphorylase B	yes	109.05	258.795	14.2524	33.8285	0.531624	1	1.24703	-1.24703	up	down
ENSGALG00000002504	8:3522338-3528954	TROVE2	TROVE domain family, member 2 [Source:HGNC Symbol;Acc:11313]	TROVE domain family, member 2	yes	345.885	147.548	34.6215	14.7705	0.430778	1	-1.22895	1.22895	down	up
ENSGALG00000002509	7:392480-558378	COL5A2	Uncharacterized protein [Source:UniProtKB/TrEMBL;Acc:F1P563]	collagen, type V, alpha 2	yes	1374.22	5496.76	52.1874	190.703	0.738129	1	1.86955	-1.86955	up	down
ENSGALG00000002511	26:3781858-3804209	SYCP1	synaptonemal complex protein 1 [Source:HGNC Symbol;Acc:11487]		yes	26.2805	5.85509	1.39736	0.311339	0.182337	1	-2.16615	2.16615	down	up
ENSGALG00000002517	23:4731859-4732239	ZMYM6NB	ZMYM6 neighbor [Source:HGNC Symbol;Acc:40021]	uncharacterized LOC100857984	yes	7.62983	67.3336	11.3615	100.426	0.045185	0.86108	3.14391	-3.14391	up	down
ENSGALG00000002522	10:244643-251422	SLC28A2	Uncharacterized protein [Source:UniProtKB/TrEMBL;Acc:E1C5S8]	solute carrier family 28 (sodium-coupled nucleoside transporter), member 2	yes	5.93431	0.585509	0.440508	0.0434663	0.0908975	1	-3.3412	3.3412	down	up
ENSGALG00000002541	10:203408-212444				yes	38.9969	92.5105	15.498	36.7813	0.543042	1	1.24689	-1.24689	up	down
ENSGALG00000002542	19:4887302-4898518	GUSB	beta-glucuronidase precursor [Source:RefSeq peptide;Acc:NP_001034405]	glucuronidase, beta	yes	133.946	296.853	10.3913	23.0313	0.47407	1	1.14822	-1.14822	up	down
ENSGALG00000002544	13:2133299-2142665	PCDH12	Uncharacterized protein [Source:UniProtKB/TrEMBL;Acc:F1NI83]	protocadherin 12	yes	64.4296	141.108	2.75636	6.03701	0.554476	1	1.13107	-1.13107	up	down
ENSGALG00000002546	17:8010632-8243209	COL5A1	collagen alpha-1(V) chain precursor [Source:RefSeq peptide;Acc:NP_990121]	collagen, type V, alpha 1	yes	567.996	3520.08	27.111	138.319	0.774092	1	2.35105	-2.35105	up	down
ENSGALG00000002549	8:3635377-3638784	RGS1	Uncharacterized protein [Source:UniProtKB/TrEMBL;Acc:E1BU64]	regulator of G-protein signaling 1	yes	5.93431	31.6175	0.931455	4.96357	0.140589	1	2.41382	-2.41382	up	down
ENSGALG00000002552	7:566638-617038	COL3A1	collagen alpha-1(III) chain precursor [Source:RefSeq peptide;Acc:NP_990711]	collagen, type III, alpha 1	yes	13015.6	67375.1	5135.11	29725.1	0.996488	1	2.53321	-2.53321	up	down
ENSGALG00000002553	13:1786860-1832346	PCDH1	protocadherin-1 precursor [Source:RefSeq peptide;Acc:NP_001039292]	protocadherin 1	yes	38.1491	110.076	1.70148	5.0095	0.608258	1	1.55787	-1.55787	up	down
ENSGALG00000002557	15:2944478-3234230	GPR133	G protein-coupled receptor 133 [Source:HGNC Symbol;Acc:19893]	G protein-coupled receptor 133	yes	32.5166	147.548	1.93627	8.78667	0.806676	1	2.18204	-2.18204	up	down
ENSGALG00000002559	28:2386163-2399121	HMHA1	minor histocompatibility protein HA-1 [Source:RefSeq peptide;Acc:NP_001026108]	histocompatibility (minor) HA-1	yes	19.4984	118.273	1.13709	6.40203	0.391611	1	2.49318	-2.49318	up	down
ENSGALG00000002562	13:1700758-1714589	ARAP3	ArfGAP with RhoGAP domain, ankyrin repeat and PH domain 3 [Source:HGNC Symbol;Acc:24097]		yes	89.0146	257.039	3.2732	9.45206	0.375023	1	1.52993	-1.52993	up	down
ENSGALG00000002563	Z:8546929-8553188	TPM4	tropomyosin 4 [Source:HGNC Symbol;Acc:12013]		yes	636.667	1281.68	1941.44	3910.78	0.663133	1	1.01033	-1.01033	up	down
ENSGALG00000002568	26:3916009-3918143				yes	167.856	62.064	22.5291	8.33127	0.445641	1	-1.43518	1.43518	down	up
ENSGALG00000002570	13:1698605-1699502		Uncharacterized protein [Source:UniProtKB/TrEMBL;Acc:F1NHZ1]	proteinase-activated receptor 2-like	yes	3.39103	1.17102	0.704428	0.243314	0.321306	1	-1.53363	1.53363	down	up
ENSGALG00000002576	19:4898828-4906249	ASL2	argininosuccinate lyase [Source:RefSeq peptide;Acc:NP_001025885]	argininosuccinate lyase	yes	38.1491	146.963	41.5063	163.888	0.940019	1	1.98131	-1.98131	up	down
ENSGALG00000002580	Z:8597142-8599753				yes	196.68	72.6032	29.7715	10.9918	0.429404	1	-1.43751	1.43751	down	up
ENSGALG00000002581	8:3720859-3723312	HTATIP2	Uncharacterized protein [Source:UniProtKB/TrEMBL;Acc:F1NHX9]	HIV-1 Tat interactive protein 2, 30kDa	yes	26.2805	75.5307	7.23888	20.811	0.462849	1	1.52351	-1.52351	up	down
ENSGALG00000002590	12:32848-52691			RANBP2-like and GRIP domain containing 1	yes	105.97	35.1306	3.36712	1.11629	0.431464	1	-1.5928	1.5928	down	up
ENSGALG00000002594	7:1041836-1069313	TFPI	tissue factor pathway inhibitor (lipoprotein-associated coagulation inhibitor) [Source:HGNC Symbol;Acc:11760]	tissue factor pathway inhibitor (lipoprotein-associated coagulation inhibitor)	yes	46.6267	113.589	5.6684	13.8108	0.520521	1	1.28478	-1.28478	up	down
ENSGALG00000002597	14:13825383-13828043	MSS51	MSS51 mitochondrial translational activator [Source:HGNC Symbol;Acc:21000]	zinc finger, MYND-type containing 17	yes	3.39103	1.17102	0.361461	0.124837	0.321255	1	-1.53379	1.53379	down	up
ENSGALG00000002605	Z:8638826-8639797	MRPL17	Uncharacterized protein [Source:UniProtKB/TrEMBL;Acc:F1NHT8]	mitochondrial ribosomal protein L17	yes	151.749	336.668	35.3328	78.409	0.459634	1	1.15001	-1.15001	up	down
ENSGALG00000002614	16:366746-368647			class I histocompatibility antigen, F10 alpha chain-like	yes	69.5162	217.224	11.754	36.7357	0.363061	1	1.64403	-1.64403	up	down
ENSGALG00000002617	Z:8698312-8699537				yes	3.39103	10.5392	1.08987	3.38845	0.226146	1	1.63647	-1.63647	up	down
ENSGALG00000002618	19:4989013-4995775	KCTD7	BTB/POZ domain-containing protein KCTD7 [Source:UniProtKB/Swiss-Prot;Acc:Q5ZJP7]	potassium channel tetramerisation domain containing 7	yes	136.489	60.3075	5.54994	2.45234	0.54181	1	-1.17831	1.17831	down	up
ENSGALG00000002621	28:2743716-2749227	SLC25A42	solute carrier family 25, member 42 [Source:HGNC Symbol;Acc:28380]	solute carrier family 25, member 42	yes	254.328	94.8525	46.4249	17.3178	0.405922	1	-1.42264	1.42264	down	up
ENSGALG00000002623	9:11641456-11660508	PCOLCE2	Uncharacterized protein [Source:UniProtKB/TrEMBL;Acc:F1NH70]	procollagen C-endopeptidase enhancer 2	yes	5.93431	37.4726	0.890813	5.62603	0.104961	1	2.65892	-2.65892	up	down
ENSGALG00000002637	21:3570284-3581255	RBP7	retinol binding protein 7, cellular [Source:HGNC Symbol;Acc:30316]		yes	66.1252	357.746	13.611	60.8301	0.404833	1	2.16001	-2.16001	up	down
ENSGALG00000002638	6:6191148-6217529		Uncharacterized protein [Source:UniProtKB/TrEMBL;Acc:E1C0M0]	phenylserine dehydratase-like	yes	16.9552	52.6958	1.31889	4.09941	0.425723	1	1.63609	-1.63609	up	down
ENSGALG00000002644	26:3961892-3965581	RPL10A	Ribosomal protein [Source:UniProtKB/TrEMBL;Acc:Q6EE62]	ribosomal protein L10a	yes	1887.96	4740.87	529.11	1329.06	0.39008	1	1.32877	-1.32877	up	down
ENSGALG00000002645	15:3361189-3378387	PIWIL1	Piwi-like protein 1 [Source:UniProtKB/Swiss-Prot;Acc:A6N7Y9]	piwi-like 1 (Drosophila)	yes	362.841	80.2148	21.0681	4.70036	0.3417	1	-2.16422	2.16422	down	up
ENSGALG00000002647	9:11576023-11614244	PLS1	Plastin-1 [Source:UniProtKB/Swiss-Prot;Acc:P19179]	plastin 1	yes	576.476	108.319	32.5693	6.12011	0.133367	1	-2.41188	2.41188	down	up
ENSGALG00000002651	11:1750817-1751097	ST3GAL2	CMP-N-acetylneuraminate-beta-galactosamide-alpha-2, 3-sialyltransferase 2 [Source:RefSeq peptide;Acc:NP_989811]	ST3 beta-galactoside alpha-2,3-sialyltransferase 2	yes	15.2597	38.0581	79.634	199.537	0.517156	1	1.3252	-1.3252	up	down
ENSGALG00000002652	15:3445708-3447472	FZD10	frizzled-10 precursor [Source:RefSeq peptide;Acc:NP_989429]	frizzled family receptor 10	yes	23.7372	5.26958	2.20317	0.489196	0.19184	1	-2.1711	2.1711	down	up
ENSGALG00000002671	15:3570440-3721495	TMEM132D	Uncharacterized protein [Source:UniProtKB/TrEMBL;Acc:F1NGV0]	transmembrane protein 132D	yes	191.593	74.3597	11.014	4.27492	0.453116	1	-1.36536	1.36536	down	up
ENSGALG00000002672	28:2408162-2448988	SBNO2	strawberry notch homolog 2 (Drosophila) [Source:HGNC Symbol;Acc:29158]	strawberry notch homolog 2 (Drosophila)	yes	138.185	297.439	4.96377	10.6848	0.488223	1	1.10605	-1.10605	up	down
ENSGALG00000002678	10:3571007-3581253	CSPG4	chondroitin sulfate proteoglycan 4 [Source:HGNC Symbol;Acc:2466]	chondroitin sulfate proteoglycan 4	yes	54.2565	244.743	1.16568	5.25833	0.269709	1	2.17343	-2.17343	up	down
ENSGALG00000002681	8:3824281-3829925	HSD17B7	Uncharacterized protein [Source:UniProtKB/TrEMBL;Acc:F1NG69]	hydroxysteroid (17-beta) dehydrogenase 7	yes	606.147	296.268	57.4868	28.1008	0.446522	1	-1.03262	1.03262	down	up
ENSGALG00000002687	8:3830429-3839209				yes	38.9969	158.088	2.31294	9.65388	0.596318	1	2.06138	-2.06138	up	down
ENSGALG00000002689	7:2206935-2214508	NUP35	Uncharacterized protein [Source:UniProtKB/TrEMBL;Acc:E1C8U1]	nucleoporin 35kDa	yes	392.512	149.305	44.8499	17.0623	0.36675	1	-1.39429	1.39429	down	up
ENSGALG00000002696	Z:965414-968420	RPL17L	Uncharacterized protein [Source:UniProtKB/TrEMBL;Acc:H9L213]	60S ribosomal protein L17-like	yes	1670.93	4141.89	677.411	1441.69	0.648176	1	1.08966	-1.08966	up	down
ENSGALG00000002696	Z:965414-968420	RPL17L	Uncharacterized protein [Source:UniProtKB/TrEMBL;Acc:H9L213]	ribosomal protein 17-like	yes	1670.93	4141.89	677.411	1441.69	0.648176	1	1.08966	-1.08966	up	down
ENSGALG00000002701	6:6289326-6292071	DNAJC9	dnaJ homolog subfamily C member 9 [Source:RefSeq peptide;Acc:NP_001186454]	DnaJ (Hsp40) homolog, subfamily C, member 9	yes	877.43	394.048	112.539	50.5478	0.3819	1	-1.15471	1.15471	down	up
ENSGALG00000002704	13:8331801-8339602	AFAP1L1	actin filament associated protein 1-like 1 [Source:HGNC Symbol;Acc:26714]	actin filament associated protein 1-like 1	yes	87.3191	292.755	4.74944	15.9244	0.409176	1	1.74541	-1.74541	up	down
ENSGALG00000002708	10:3611235-3697373	LINGO1	Leucine-rich repeat and immunoglobulin-like domain-containing nogo receptor-interacting protein 1 [Source:UniProtKB/Swiss-Prot;Acc:Q50L44]	leucine rich repeat and Ig domain containing 1	yes	50.8299	250.012	3.37598	16.6063	0.270369	1	2.29836	-2.29836	up	down
ENSGALG00000002710	6:6330099-6361370	IPMK	Uncharacterized protein [Source:UniProtKB/TrEMBL;Acc:F1NFX3]		yes	422.184	171.554	68.2426	28.3539	0.540386	1	-1.26712	1.26712	down	up
ENSGALG00000002713	10:3611235-3697373				yes	10.2087	24.0059	3.88611	9.14203	0.898246	1	1.23419	-1.23419	up	down
ENSGALG00000002714	15:3835541-3964349	TMEM132C	Uncharacterized protein [Source:UniProtKB/TrEMBL;Acc:F1NFW6]	transmembrane protein 132C	yes	119.534	22.8349	5.6843	1.08594	0.225131	1	-2.38803	2.38803	down	up
ENSGALG00000002722	12:2306396-2310893	MST1	hepatocyte growth factor-like protein precursor [Source:RefSeq peptide;Acc:NP_990544]	macrophage stimulating 1 (hepatocyte growth factor-like)	yes	24.585	140.522	1.8941	13.7761	0.302537	1	2.86259	-2.86259	up	down
ENSGALG00000002723	26:4023559-4103702	ANKS1A	ankyrin repeat and sterile alpha motif domain containing 1A [Source:HGNC Symbol;Acc:20961]	ankyrin repeat and sterile alpha motif domain containing 1A	yes	67.8207	141.693	3.06189	6.39733	0.675384	1	1.06305	-1.06305	up	down
ENSGALG00000002727	14:13647602-13655748				yes	53.4088	9.36815	15.1147	2.65201	0.159112	1	-2.51079	2.51079	down	up
ENSGALG00000002730	14:13615542-13636857				yes	50.0178	19.9073	16.3298	6.50167	0.525982	1	-1.32862	1.32862	down	up
ENSGALG00000002731	18:4877363-4887086				yes	6.78207	1.75653	0.67651	0.175233	0.110584	1	-1.94884	1.94884	down	up
ENSGALG00000002734	8:3849654-3859149	UHMK1	Uncharacterized protein [Source:UniProtKB/TrEMBL;Acc:F1N8B8]	U2AF homology motif (UHM) kinase 1	yes	683.293	324.372	100.381	47.6604	0.422784	1	-1.07462	1.07462	down	up
ENSGALG00000002743	14:13581883-13599018				yes	512.894	135.838	159.52	42.2628	0.217368	1	-1.91628	1.91628	down	up
ENSGALG00000002744	6:7469708-7681962	PCDH15	protocadherin-related 15 [Source:HGNC Symbol;Acc:14674]		yes	63.5819	9.36815	1.71676	0.252954	0.115517	1	-2.76274	2.76274	down	up
ENSGALG00000002756	8:3906593-3907532	TMEM121	Transmembrane protein 121 [Source:UniProtKB/Swiss-Prot;Acc:Q8QFN3]	transmembrane protein 121	yes	176.334	49.1828	34.5444	9.63717	0.333005	1	-1.84177	1.84177	down	up
ENSGALG00000002759	10:4001018-4026575	PEAK1	Uncharacterized protein [Source:UniProtKB/TrEMBL;Acc:F1N891]	NKF3 kinase family member	yes	121.229	382.923	8.33127	26.3177	0.299886	1	1.65942	-1.65942	up	down
ENSGALG00000002771	8:4010724-4024472	CRIP2	Uncharacterized protein [Source:UniProtKB/TrEMBL;Acc:F1N8J8]	cysteine-rich protein 2	yes	274.674	1602.54	363.135	2160.58	0.520264	1	2.57284	-2.57284	up	down
ENSGALG00000002775	11:1868774-1877222	FA2H	Uncharacterized protein [Source:UniProtKB/TrEMBL;Acc:F1N8J1]		yes	37.3014	16.9798	4.54619	2.06973	0.584631	1	-1.13522	1.13522	down	up
ENSGALG00000002781	27:4789422-4810155	BRCA1	breast cancer 1, early onset [Source:RefSeq peptide;Acc:NP_989500]	breast cancer 1, early onset	yes	2303.36	521.103	59.6922	13.5555	0.258042	1	-2.13867	2.13867	down	up
ENSGALG00000002786	10:4084264-4116845	PSTPIP1	proline-serine-threonine phosphatase interacting protein 1 [Source:HGNC Symbol;Acc:9580]	proline-serine-threonine phosphatase interacting protein 1	yes	9.32534	44.4987	1.21659	5.80615	0.210129	1	2.25474	-2.25474	up	down
ENSGALG00000002790	13:8282421-8320171	ABLIM3	actin binding LIM protein family, member 3 [Source:HGNC Symbol;Acc:29132]		yes	29.6715	72.6032	2.29571	5.61783	0.53696	1	1.29107	-1.29107	up	down
ENSGALG00000002799	7:2549683-2571548				yes	9.32534	1.75653	1.28988	0.23023	0.16906	1	-2.48609	2.48609	down	up
ENSGALG00000002802	26:4193649-4197641	PACSIN1	protein kinase C and casein kinase substrate in neurons 1 [Source:HGNC Symbol;Acc:8570]	protein kinase C and casein kinase substrate in neurons 1	yes	6.78207	17.5653	0.817616	2.11787	0.366869	1	1.37312	-1.37312	up	down
ENSGALG00000002808	13:8209878-8211081				yes	13.5641	31.6175	1.95686	4.56209	0.54217	1	1.22116	-1.22116	up	down
ENSGALG00000002813	26:4209929-4216176	RPS10	ribosomal protein S10 [Source:HGNC Symbol;Acc:10383]	ribosomal protein S10	yes	1623.46	4026.55	663.435	1646.21	0.382399	1	1.31112	-1.31112	up	down
ENSGALG00000002821	Z:794026-794695				yes	6.78207	70.8466	730.35	7929.46	0.0256247	0.650163	3.44056	-3.44056	up	down
ENSGALG00000002829	19:5306522-5310924	SCARF1	scavenger receptor class F, member 1 [Source:HGNC Symbol;Acc:16820]	scavenger receptor class F, member 1	yes	63.5819	199.659	4.38205	13.7615	0.369748	1	1.65096	-1.65096	up	down
ENSGALG00000002837	27:4737557-4739835	RPL27	60S ribosomal protein L27 [Source:UniProtKB/Swiss-Prot;Acc:P61355]	ribosomal protein L27	yes	1036.81	3002.49	547.967	1547.29	0.397051	1	1.49759	-1.49759	up	down
ENSGALG00000002840	26:4281355-4292957	GRM4	glutamate receptor, metabotropic 4 [Source:HGNC Symbol;Acc:4596]	glutamate receptor, metabotropic 4	yes	7.62983	21.0783	0.746137	2.06152	0.355839	1	1.46619	-1.46619	up	down
ENSGALG00000002841	18:4972109-4979646	RFNG	beta-1,3-N-acetylglucosaminyltransferase radical fringe precursor [Source:RefSeq peptide;Acc:NP_990278]	RFNG O-fucosylpeptide 3-beta-N-acetylglucosaminyltransferase	yes	903.711	413.37	37.0597	16.9524	0.391596	1	-1.12836	1.12836	down	up
ENSGALG00000002845	6:7775605-8203040	CTNNA3	catenin alpha-3 [Source:RefSeq peptide;Acc:NP_001186465]	catenin (cadherin-associated protein), alpha 3	yes	102.579	21.0783	6.05545	1.22791	0.459653	1	-2.30203	2.30203	down	up
ENSGALG00000002848	26:4375371-4380944	PRA1	Green-sensitive opsin [Source:UniProtKB/Swiss-Prot;Acc:P28683]	rhodopsin (opsin 2, rod pigment) (retinitis pigmentosa 4, autosomal dominant)	yes	6.78207	1.75653	10.1795	0.114877	0.00164851	0.115524	-6.46944	6.46944	down	up
ENSGALG00000002855	17:7698950-7721469	SARDH	sarcosine dehydrogenase [Source:HGNC Symbol;Acc:10536]	sarcosine dehydrogenase	yes	36.4536	79.6293	1.85696	4.05656	0.587747	1	1.12732	-1.12732	up	down
ENSGALG00000002861	11:2010967-2015100	TMEM170A	transmembrane protein 170A [Source:RefSeq peptide;Acc:NP_001074349]	transmembrane protein 170A	yes	363.688	218.395	25.4786	11.7776	0.659176	1	-1.11324	1.11324	down	up
ENSGALG00000002864	6:7775605-8203040	LRRTM3	leucine-rich repeat transmembrane neuronal protein 3 precursor [Source:RefSeq peptide;Acc:NP_001186474]	leucine rich repeat transmembrane neuronal 3	yes	12.7164	5.26958	1.36759	0.566785	0.806086	1	-1.27076	1.27076	down	up
ENSGALG00000002868	13:9068355-9074849	RPL26	60S ribosomal protein L26 [Source:UniProtKB/Swiss-Prot;Acc:P47832]	ribosomal protein L26-like 1	yes	766.374	1958.53	298.316	741.455	0.463551	1	1.31352	-1.31352	up	down
ENSGALG00000002869	3:59263826-59301222	ENPP3	ectonucleotide pyrophosphatase/phosphodiesterase 3 [Source:HGNC Symbol;Acc:3358]	ectonucleotide pyrophosphatase/phosphodiesterase 3	yes	26.2805	152.818	1.33638	7.77132	0.189341	1	2.53983	-2.53983	up	down
ENSGALG00000002883	10:4149757-4287893	SCAPER	S-phase cyclin A-associated protein in the ER [Source:HGNC Symbol;Acc:13081]	S-phase cyclin A-associated protein in the ER	yes	746.028	239.473	25.3429	8.13534	0.240613	1	-1.63931	1.63931	down	up
ENSGALG00000002886	13:9141154-9143369	NKX2-5	homeobox protein Nkx-2.5 [Source:RefSeq peptide;Acc:NP_990495]	NK2 transcription factor related, locus 5 (Drosophila)	yes	8.47759	1.75653	0.923407	0.19135	0.0957896	1	-2.27075	2.27075	down	up
ENSGALG00000002893	13:9169404-9178952	STC2	Uncharacterized protein [Source:UniProtKB/TrEMBL;Acc:E1C1S4]	stanniocalcin 2	yes	16.1074	201.415	3.31742	33.8955	0.172012	1	3.35296	-3.35296	up	down
ENSGALG00000002900	18:5046886-5052540	NOTUM	Uncharacterized protein [Source:UniProtKB/TrEMBL;Acc:F1NBY4]	notum pectinacetylesterase homolog (Drosophila)	yes	61.8864	28.1044	6.71556	3.0501	0.589991	1	-1.13865	1.13865	down	up
ENSGALG00000002902	28:2573263-2574432				yes	133.098	449.671	27.1415	91.7181	0.261819	1	1.7567	-1.7567	up	down
ENSGALG00000002908	12:2379435-2397157	TRAIP	TRAF-interacting protein [Source:RefSeq peptide;Acc:NP_001025757]	TRAF interacting protein	yes	335.712	148.134	23.7955	10.5006	0.500163	1	-1.18021	1.18021	down	up
ENSGALG00000002909	3:59163393-59165073	CTGF	connective tissue growth factor precursor [Source:RefSeq peptide;Acc:NP_989605]	connective tissue growth factor	yes	295.02	2234.89	48.7979	369.73	0.0410722	0.823143	2.92158	-2.92158	up	down
ENSGALG00000002926	17:7683357-7695418	DBH	Dopamine beta-hydroxylase [Source:UniProtKB/TrEMBL;Acc:Q9I9A1]	dopamine beta-hydroxylase (dopamine beta-monooxygenase)	yes	40.6924	8.19713	3.54527	0.727357	0.192722	1	-2.28516	2.28516	down	up
ENSGALG00000002930	3:58817219-58860501	STX7	syntaxin-7 [Source:RefSeq peptide;Acc:NP_001012961]	syntaxin 7	yes	115.295	245.328	12.6452	26.6129	0.651118	1	1.07353	-1.07353	up	down
ENSGALG00000002932	18:5062095-5064054	NME2	Nucleoside diphosphate kinase [Source:UniProtKB/Swiss-Prot;Acc:O57535]	NME/NM23 nucleoside diphosphate kinase 2	yes	1070.72	2676.36	354.372	886.109	0.346992	1	1.32222	-1.32222	up	down
ENSGALG00000002944	7:2805102-2906856	CPS1	carbamoyl-phosphate synthase [Source:RefSeq peptide;Acc:NP_001039306]	carbamoyl-phosphate synthase 1, mitochondrial	yes	53.4088	27.5189	2.8746	0.827307	0.874429	1	-1.79687	1.79687	down	up
ENSGALG00000002955	17:7645995-7664564			ADAMTS-like 2	yes	97.4922	365.943	5.18948	19.4802	0.249847	1	1.90835	-1.90835	up	down
ENSGALG00000002963	9:10925170-10925812	PID1	PTB-containing, cubilin and LRP1-interacting protein [Source:RefSeq peptide;Acc:NP_001171615]	phosphotyrosine interaction domain containing 1	yes	38.1491	136.424	18.0386	64.5408	0.351308	1	1.83912	-1.83912	up	down
ENSGALG00000002978	27:4689537-4692841				yes	33.9103	16.3943	5.50808	2.66341	0.612133	1	-1.04828	1.04828	down	up
ENSGALG00000002982	17:7606563-7612975	SLC2A6	solute carrier family 2 (facilitated glucose transporter), member 6 [Source:HGNC Symbol;Acc:11011]	solute carrier family 2 (facilitated glucose transporter), member 6	yes	3.39103	62.064	0.448468	7.08141	0.0281224	0.681978	3.98096	-3.98096	up	down
ENSGALG00000002986	27:4677829-4687869	WNK4	WNK lysine deficient protein kinase 4 [Source:HGNC Symbol;Acc:14544]		yes	24.585	49.1828	1.17725	2.35523	0.638318	1	1.00045	-1.00045	up	down
ENSGALG00000002988	8:4275691-4278965	PHGDH	phosphoglycerate dehydrogenase [Source:HGNC Symbol;Acc:8923]	phosphoglycerate dehydrogenase	yes	5.93431	12.2957	0.572961	1.18728	0.441956	1	1.05115	-1.05115	up	down
ENSGALG00000002996	27:3578953-3753229				yes	14.4119	38.0581	26.1198	78.6213	0.78961	1	1.58978	-1.58978	up	down
ENSGALG00000003013	6:9524379-9585091	C10orf107	chromosome 10 open reading frame 107 [Source:HGNC Symbol;Acc:28678]	chromosome 6 open reading frame, human C10orf107	yes	10.1731	1.17102	1.69237	0.194844	0.0676721	0.927989	-3.11866	3.11866	down	up
ENSGALG00000003014	10:4516453-4569508	CHRNA3	Neuronal acetylcholine receptor subunit alpha-3 [Source:UniProtKB/Swiss-Prot;Acc:P09481]	cholinergic receptor, nicotinic, alpha 3	yes	14.4119	4.68407	1.68671	0.534638	0.59684	1	-1.65758	1.65758	down	up
ENSGALG00000003016	21:4073740-4098322	MASP2	mannan-binding lectin serine protease 2 precursor [Source:RefSeq peptide;Acc:NP_998752]	mannan-binding lectin serine peptidase 2	yes	14.4119	3.51306	1.23976	0.294147	0.320572	1	-2.07545	2.07545	down	up
ENSGALG00000003031	19:5386355-5395267	SMYD4	SET and MYND domain-containing protein 4 [Source:UniProtKB/TrEMBL;Acc:E1C7E7]		yes	478.984	231.862	29.2948	14.1817	0.469084	1	-1.04661	1.04661	down	up
ENSGALG00000003048	14:754955-756714		Uncharacterized protein [Source:UniProtKB/TrEMBL;Acc:F1NC01]	uncharacterized LOC768803	yes	22.0417	8.78264	4.93168	1.89253	0.69368	1	-1.38176	1.38176	down	up
ENSGALG00000003058	28:2781351-2788906				yes	60.1909	27.5189	4.75893	2.17595	0.593569	1	-1.12899	1.12899	down	up
ENSGALG00000003064	8:4344435-4354168	TADA1L	transcriptional adaptor 1 (HFI1 homolog, yeast)-like [Source:RefSeq peptide;Acc:NP_001183965]	transcriptional adaptor 1 (HFI1 homolog, yeast)-like	yes	801.132	288.071	103.766	37.3176	0.278067	1	-1.47541	1.47541	down	up
ENSGALG00000003069	8:4368709-4382711	TNFSF4	Uncharacterized protein [Source:UniProtKB/TrEMBL;Acc:E1C5L7]	tumor necrosis factor (ligand) superfamily, member 4	yes	1.69552	7.61162	0.586692	2.63482	0.0846349	0.968517	2.16703	-2.16703	up	down
ENSGALG00000003081	8:4536651-4828278	SUCO	SUN domain containing ossification factor [Source:HGNC Symbol;Acc:1240]	chromosome 8 open reading frame, human C1orf9	yes	990.182	482.46	40.2974	19.6329	0.658483	1	-1.03741	1.03741	down	up
ENSGALG00000003103	12:2407651-2415443	MST1R	macrophage-stimulating protein receptor precursor [Source:RefSeq peptide;Acc:NP_001026634]	macrophage stimulating 1 receptor (c-met-related tyrosine kinase)	yes	10.1731	64.406	0.4249	2.57013	0.270121	1	2.59665	-2.59665	up	down
ENSGALG00000003106	20:2285507-2355881	TOX2	TOX high mobility group box family member 2 [Source:HGNC Symbol;Acc:16095]	TOX high mobility group box family member 2	yes	68.6684	179.751	8.60875	22.538	0.452697	1	1.38848	-1.38848	up	down
ENSGALG00000003113	13:10207242-10210447	RGS14	regulator of G-protein signaling 14 [Source:HGNC Symbol;Acc:9996]	regulator of G-protein signaling 14	yes	18.6507	86.6554	2.56275	11.9089	0.394541	1	2.21628	-2.21628	up	down
ENSGALG00000003118	22:2235756-2250697	GPR124	G protein-coupled receptor 124 [Source:HGNC Symbol;Acc:17849]	G protein-coupled receptor 124	yes	89.8624	251.184	3.74786	10.4765	0.390323	1	1.48302	-1.48302	up	down
ENSGALG00000003122	14:2381883-2384903	ZFAND2B	Uncharacterized protein [Source:UniProtKB/TrEMBL;Acc:E1C3S9]	zinc finger, AN1-type domain 2A	yes	603.604	259.381	172.168	74.0074	0.377983	1	-1.21808	1.21808	down	up
ENSGALG00000003123	27:4643209-4647919	CNTNAP1	contactin associated protein 1 [Source:HGNC Symbol;Acc:8011]	contactin associated protein 1	yes	48.3222	125.885	2.52292	6.57284	0.484427	1	1.38142	-1.38142	up	down
ENSGALG00000003128	20:2537676-2545797	EDEM2	Uncharacterized protein [Source:UniProtKB/TrEMBL;Acc:F1NAE0]	ER degradation enhancer, mannosidase alpha-like 2	yes	113.6	247.085	9.47642	20.7378	0.626259	1	1.12985	-1.12985	up	down
ENSGALG00000003135	6:9980220-10178623	CHANK3	Ankyrin 3; Uncharacterized protein [Source:UniProtKB/TrEMBL;Acc:Q90717]		yes	671.425	248.256	17.6315	7.40534	0.678708	1	-1.25152	1.25152	down	up
ENSGALG00000003137	15:4777455-4788291	FAM101A	family with sequence similarity 101, member A [Source:HGNC Symbol;Acc:27051]	family with sequence similarity 101, member A	yes	4.23879	21.6638	1.47024	7.15623	0.177833	1	2.28315	-2.28315	up	down
ENSGALG00000003138	12:19923380-19926012	OXTR	oxytocin receptor [Source:RefSeq peptide;Acc:NP_001026740]	oxytocin receptor	yes	2.54328	1.17102	0.66989	0.308532	0.487537	1	-1.11851	1.11851	down	up
ENSGALG00000003141	23:5200806-5210466	SMAP2	small ArfGAP2 [Source:HGNC Symbol;Acc:25082]		yes	620.559	293.926	185.423	87.8538	0.427237	1	-1.07764	1.07764	down	up
ENSGALG00000003148	7:3769156-3793015	SPAG16	Uncharacterized protein [Source:UniProtKB/TrEMBL;Acc:F1N9Y2]	sperm associated antigen 16	yes	42.3879	10.5392	9.59131	2.38534	0.28568	1	-2.00753	2.00753	down	up
ENSGALG00000003157	20:2584787-2613111	MYH7B	myosin-7B [Source:RefSeq peptide;Acc:NP_989918]	myosin, heavy chain 7B, cardiac muscle, beta	yes	188.202	50.9393	7.09014	1.8128	0.90552	1	-1.96759	1.96759	down	up
ENSGALG00000003163	11:2186810-2304443	GNAO1	guanine nucleotide binding protein (G protein), alpha activating activity polypeptide O [Source:HGNC Symbol;Acc:4389]	guanine nucleotide binding protein (G protein), alpha activating activity polypeptide O	yes	15.2597	43.9132	2.54442	7.3235	0.454637	1	1.5252	-1.5252	up	down
ENSGALG00000003163	11:2186810-2304443	GNAO1	guanine nucleotide binding protein (G protein), alpha activating activity polypeptide O [Source:HGNC Symbol;Acc:4389]	guanine nucleotide-binding protein G(o) subunit alpha-like	yes	15.2597	43.9132	2.54442	7.3235	0.454637	1	1.5252	-1.5252	up	down
ENSGALG00000003168	Z:9060284-9092869	MTMR12	myotubularin related protein 12 [Source:HGNC Symbol;Acc:18191]	myotubularin related protein 12	yes	317.909	140.522	24.5181	10.8384	0.456737	1	-1.17769	1.17769	down	up
ENSGALG00000003169	11:2331053-2367630	CBFB	core-binding factor subunit beta [Source:RefSeq peptide;Acc:NP_989901]	core-binding factor, beta subunit	yes	128.859	265.236	74.3753	155.358	0.836049	1	1.0627	-1.0627	up	down
ENSGALG00000003170	15:4905233-4950192	DNAH10	dynein, axonemal, heavy chain 10 [Source:HGNC Symbol;Acc:2941]	dynein, axonemal, heavy chain 10	yes	28.8238	13.4667	0.350066	0.163556	0.582274	1	-1.09784	1.09784	down	up
ENSGALG00000003175	17:7560501-7578663	C9orf96	chromosome 9 open reading frame 96 [Source:HGNC Symbol;Acc:28669]	chromosome 17 open reading frame, human C9orf96	yes	425.08	144.035	31.075	10.5304	0.38735	1	-1.56119	1.56119	down	up
ENSGALG00000003176	6:10287758-10293147		Uncharacterized protein [Source:UniProtKB/TrEMBL;Acc:E1C132]	protein FAM13A-like	yes	18.6507	7.02611	4.56317	1.71951	0.359529	1	-1.40804	1.40804	down	up
ENSGALG00000003182	26:4502349-4511009				yes	221.265	459.039	18.3872	42.8955	0.604188	1	1.22213	-1.22213	up	down
ENSGALG00000003193	10:4640025-4653235	CRABP-I	Cellular retinoic acid-binding protein 1 [Source:UniProtKB/Swiss-Prot;Acc:P40220]	cellular retinoic acid binding protein 1	yes	27.976	2.92755	6.11766	0.681817	0.160056	1	-3.16552	3.16552	down	up
ENSGALG00000003195	11:2428751-2437608	TRADD	Uncharacterized protein [Source:UniProtKB/TrEMBL;Acc:F1NNN7]	TNFRSF1A-associated via death domain	yes	27.1283	66.1626	3.77793	9.21533	0.540192	1	1.28644	-1.28644	up	down
ENSGALG00000003196	6:10376969-10386988	ANG	Angiogenin [Source:UniProtKB/Swiss-Prot;Acc:P27043]	angiogenin, ribonuclease, RNase A family, 5	yes	122.077	970.189	31.0571	255.187	0.152025	1	3.03856	-3.03856	up	down
ENSGALG00000003197	17:7532189-7535331	RPL7A	60S ribosomal protein L7a [Source:UniProtKB/Swiss-Prot;Acc:P32429]	ribosomal protein L7a	yes	3209.61	7040.16	708.254	1553.96	0.681284	1	1.13361	-1.13361	up	down
ENSGALG00000003200	23:5262158-5267406	KCNQ4	potassium voltage-gated channel, KQT-like subfamily, member 4 [Source:HGNC Symbol;Acc:6298]	potassium voltage-gated channel, KQT-like subfamily, member 4	yes	15.2597	7.02611	3.03966	1.37861	0.674894	1	-1.14069	1.14069	down	up
ENSGALG00000003203	12:2481956-2487566			semaphorin-3D-like	yes	4.23879	42.7422	0.334222	3.37044	0.0467296	0.875829	3.33406	-3.33406	up	down
ENSGALG00000003212	26:4520417-4524631	TSPO2	Uncharacterized protein [Source:UniProtKB/TrEMBL;Acc:F1NNL8]	translocator protein 2	yes	7.62983	21.6638	1.44005	4.08966	0.344758	1	1.50587	-1.50587	up	down
ENSGALG00000003217	14:923094-929912	LITAF	lipopolysaccharide-induced tumor necrosis factor-alpha factor homolog [Source:RefSeq peptide;Acc:NP_989598]	lipopolysaccharide-induced TNF factor	yes	180.573	72.0177	48.8735	19.3295	0.611045	1	-1.33825	1.33825	down	up
ENSGALG00000003233	22:2296446-2307547	ASH2L	set1/Ash2 histone methyltransferase complex subunit ASH2 [Source:RefSeq peptide;Acc:NP_001026566]	ash2 (absent, small, or homeotic)-like (Drosophila)	yes	2439	881.777	156.872	56.7183	0.59395	1	-1.4677	1.4677	down	up
ENSGALG00000003239	23:5420021-5420300	DCDC2B	doublecortin domain containing 2B [Source:HGNC Symbol;Acc:32576]	doublecortin domain containing 2B	yes	29.6715	11.1247	50.9754	19.147	0.459544	1	-1.41269	1.41269	down	up
ENSGALG00000003242	22:2296446-2307547	STAR	Steroidogenic acute regulatory protein, mitochondrial [Source:UniProtKB/Swiss-Prot;Acc:Q9DG09]	steroidogenic acute regulatory protein	yes	4103.15	1685.68	382.859	157.305	0.538039	1	-1.28325	1.28325	down	up
ENSGALG00000003248	Z:9152662-9168422	SUB1	Activated RNA polymerase II transcriptional coactivator p15 [Source:UniProtKB/Swiss-Prot;Acc:Q5ZK63]	SUB1 homolog (S. cerevisiae)	yes	355.211	778.142	22.0631	57.6033	0.651285	1	1.38452	-1.38452	up	down
ENSGALG00000003261	27:4567081-4582516	PTRF	polymerase I and transcript release factor [Source:RefSeq peptide;Acc:NP_001001471]	polymerase I and transcript release factor	yes	2094.81	7796.64	111.355	414.056	0.518497	1	1.89466	-1.89466	up	down
ENSGALG00000003283	28:2889956-2905292	COMP	Uncharacterized protein [Source:UniProtKB/TrEMBL;Acc:E1C8N1]	cartilage oligomeric matrix protein	yes	25.4328	73.1887	1.40073	4.03118	0.462889	1	1.52502	-1.52502	up	down
ENSGALG00000003295	Z:9525897-9584656	ADAMTS12	ADAM metallopeptidase with thrombospondin type 1 motif, 12 [Source:HGNC Symbol;Acc:14605]	ADAM metallopeptidase with thrombospondin type 1 motif, 12	yes	26.2805	60.3075	1.66147	3.81295	0.570287	1	1.19844	-1.19844	up	down
ENSGALG00000003309	11:2516844-2571061	NECAB2	Uncharacterized protein [Source:UniProtKB/TrEMBL;Acc:E1C6X4]	N-terminal EF-hand calcium binding protein 2	yes	4.23879	9.36815	0.464505	1.02672	0.338641	1	1.14428	-1.14428	up	down
ENSGALG00000003313	23:5404766-5408056		Uncharacterized protein [Source:UniProtKB/TrEMBL;Acc:E1C6W8]	myotubularin related protein 9-like, pseudogene	yes	79.6893	172.14	6.77108	14.6278	0.543527	1	1.11126	-1.11126	up	down
ENSGALG00000003314	15:5005824-5024203	RILPL1	Uncharacterized protein [Source:UniProtKB/TrEMBL;Acc:F1NJ88]	Rab interacting lysosomal protein-like 1	yes	140.728	342.523	14.3446	34.9177	0.414676	1	1.28345	-1.28345	up	down
ENSGALG00000003316	8:4952119-4960182	FMO6P	flavin containing monooxygenase 6 pseudogene [Source:RefSeq peptide;Acc:NP_989910]	flavin containing monooxygenase 6 pseudogene	yes	261.11	309.149	36.4471	172.821	0.928739	1	2.2454	-2.2454	up	down
ENSGALG00000003319	18:6629086-6653421	ADAP2	Uncharacterized protein [Source:UniProtKB/TrEMBL;Acc:F1NJ84]	ArfGAP with dual PH domains 2	yes	4.23879	63.8205	0.573177	8.63121	0.626781	1	3.91251	-3.91251	up	down
ENSGALG00000003320	17:7502568-7517991	C9orf174	chromosome 9 open reading frame 174 [Source:HGNC Symbol;Acc:29303]	KIAA1529	yes	287.39	75.5307	9.60525	2.58037	0.436373	1	-1.89624	1.89624	down	up
ENSGALG00000003325	15:5036100-5042285	SETD8	SET domain containing (lysine methyltransferase) 8 [Source:HGNC Symbol;Acc:29489]	SET domain containing (lysine methyltransferase) 8	yes	221.265	104.806	40.75	19.3059	0.529569	1	-1.07776	1.07776	down	up
ENSGALG00000003333	27:4522981-4524976	GHDC	GH3 domain containing [Source:HGNC Symbol;Acc:24438]	GH3 domain containing	yes	49.17	99.5366	6.54473	13.2507	0.614629	1	1.01766	-1.01766	up	down
ENSGALG00000003334	8:5128159-5138089	METTL11B	methyltransferase like 11B [Source:HGNC Symbol;Acc:31932]	methyltransferase like 11B	yes	36.4536	14.6377	11.1223	4.46761	0.517452	1	-1.31589	1.31589	down	up
ENSGALG00000003348	13:10480916-10481520			HIG1 hypoxia inducible domain family, member 2A	yes	67.8207	240.059	38.1927	135.271	0.309084	1	1.82448	-1.82448	up	down
ENSGALG00000003353	Z:9827079-9900876	RAI14	retinoic acid induced 14 [Source:HGNC Symbol;Acc:14873]	retinoic acid induced 14	yes	158.531	551.55	8.20284	28.5404	0.233151	1	1.79881	-1.79881	up	down
ENSGALG00000003368	8:5265574-5281308	C1orf112	chromosome 1 open reading frame 112 [Source:HGNC Symbol;Acc:25565]	chromosome 8 open reading frame, human C1orf112	yes	393.36	134.082	22.694	7.73603	0.323656	1	-1.55265	1.55265	down	up
ENSGALG00000003370	13:10487313-10495069	KIAA1191	UPF0498 protein KIAA1191 homolog [Source:RefSeq peptide;Acc:NP_001025781]	KIAA1191	yes	1160.58	576.727	67.9061	33.7467	0.440719	1	-1.0088	1.0088	down	up
ENSGALG00000003372	8:5281951-5282791				yes	61.0386	25.7624	14.6366	6.17927	0.555019	1	-1.24407	1.24407	down	up
ENSGALG00000003374	11:3224003-3267556	ESRP2	Epithelial splicing regulatory protein 2 [Source:UniProtKB/Swiss-Prot;Acc:Q5ZLR4]	epithelial splicing regulatory protein 2	yes	183.116	41.5712	7.5955	1.72442	0.262099	1	-2.13904	2.13904	down	up
ENSGALG00000003379	26:4705379-4709967	MDFI	Uncharacterized protein [Source:UniProtKB/TrEMBL;Acc:E1C4H9]	MyoD family inhibitor	yes	22.8895	108.905	3.70961	17.6529	0.257598	1	2.25057	-2.25057	up	down
ENSGALG00000003379	26:4705379-4709967	MDFI	Uncharacterized protein [Source:UniProtKB/TrEMBL;Acc:E1C4H9]	myoD family inhibitor-like	yes	22.8895	108.905	3.70961	17.6529	0.257598	1	2.25057	-2.25057	up	down
ENSGALG00000003386	5:45036-64829	SPTB	spectrin, beta, erythrocytic [Source:HGNC Symbol;Acc:11274]	spectrin, beta, erythrocytic	yes	15.2597	59.722	0.353044	1.38175	0.326694	1	1.96858	-1.96858	up	down
ENSGALG00000003389	28:3548766-3549790	GILT	Interferon-gamma-inducible lysosomal thiol reductase [Source:UniProtKB/TrEMBL;Acc:K7XM59]	interferon, gamma-inducible protein 30	yes	59.3431	451.428	23.1384	176.092	0.0940887	0.991441	2.92796	-2.92796	up	down
ENSGALG00000003399	8:5312247-5317625	SELE	selectin E [Source:HGNC Symbol;Acc:10718]	selectin E (endothelial adhesion molecule 1)	yes	7.62983	59.1364	0.79396	6.15444	0.0640547	0.921337	2.95449	-2.95449	up	down
ENSGALG00000003401	10:4977792-4981447	FBXL22	Uncharacterized protein [Source:UniProtKB/TrEMBL;Acc:F1NSQ0]		yes	3.39103	16.9798	0.580155	2.90553	0.148468	1	2.32429	-2.32429	up	down
ENSGALG00000003403	27:4382289-4476202	ZNF385C	zinc finger protein 385C [Source:HGNC Symbol;Acc:33722]		yes	44.0834	12.2957	21.2621	5.93354	0.857753	1	-1.84132	1.84132	down	up
ENSGALG00000003406	8:5341176-5358233	RXRG	retinoic acid receptor RXR-gamma [Source:RefSeq peptide;Acc:NP_990625]	retinoid X receptor, gamma	yes	77.146	35.1306	6.50146	2.96089	0.586337	1	-1.13473	1.13473	down	up
ENSGALG00000003407	11:3376984-3392967	DUS2L	dihydrouridine synthase 2-like, SMM1 homolog (S. cerevisiae) [Source:HGNC Symbol;Acc:26014]	dihydrouridine synthase 2-like, SMM1 homolog (S. cerevisiae)	yes	621.407	257.624	53.1438	22.0345	0.35821	1	-1.27014	1.27014	down	up
ENSGALG00000003409	20:2675705-2680871	SOGA1	suppressor of glucose, autophagy associated 1 [Source:HGNC Symbol;Acc:16111]	KIAA0889	yes	34.7581	185.021	2.05787	10.955	0.2064	1	2.41236	-2.41236	up	down
ENSGALG00000003412	17:7450083-7454836				yes	90.7102	246.499	6.82818	18.5567	0.403755	1	1.44237	-1.44237	up	down
ENSGALG00000003419	15:5106006-5153114	MPHOSPH9	M-phase phosphoprotein 9 [Source:HGNC Symbol;Acc:7215]	M-phase phosphoprotein 9	yes	217.026	98.3656	8.62809	3.91079	0.535027	1	-1.14158	1.14158	down	up
ENSGALG00000003425	11:3398223-3415106	GALR1	galanin receptor type 1-like [Source:RefSeq peptide;Acc:NP_001121533]	galanin receptor type 1-like	yes	5.93431	1.17102	1.06179	0.209564	0.108549	1	-2.34103	2.34103	down	up
ENSGALG00000003426	18:6711844-6728435	RHBDL3	rhomboid, veinlet-like 3 (Drosophila) [Source:HGNC Symbol;Acc:16502]	rhomboid, veinlet-like 3 (Drosophila)	yes	20.3462	9.95366	3.33484	1.63174	0.565654	1	-1.0312	1.0312	down	up
ENSGALG00000003438	8:5723319-5739034	NUF2	Kinetochore protein Nuf2 [Source:UniProtKB/Swiss-Prot;Acc:Q76I90]	NUF2, NDC80 kinetochore complex component, homolog (S. cerevisiae)	yes	758.744	382.338	71.5572	33.6704	0.569728	1	-1.08761	1.08761	down	up
ENSGALG00000003440	14:990297-1002670		Uncharacterized protein [Source:UniProtKB/TrEMBL;Acc:E1C2B0]		yes	26.2805	10.5392	1.54771	0.620712	0.480896	1	-1.31814	1.31814	down	up
ENSGALG00000003443	8:5739239-5751038	LRRC52	leucine rich repeat containing 52 [Source:HGNC Symbol;Acc:32156]	leucine rich repeat containing 52	yes	11.0209	30.4465	2.133	5.89393	0.822832	1	1.46635	-1.46635	up	down
ENSGALG00000003446	Z:9965912-9986800	PRLR	prolactin receptor precursor [Source:RefSeq peptide;Acc:NP_990185]	prolactin receptor	yes	47.4745	26.9334	55.4529	21.2993	0.867053	1	-1.38046	1.38046	down	up
ENSGALG00000003452	26:4791161-4791939				yes	87.3191	224.25	123.248	317.004	0.43705	1	1.36293	-1.36293	up	down
ENSGALG00000003457	27:4378882-4379727	CNP	2',3'-cyclic nucleotide 3' phosphodiesterase [Source:RefSeq peptide;Acc:NP_990381]	2',3'-cyclic nucleotide 3' phosphodiesterase	yes	55.1043	124.128	15.8112	35.6277	0.550628	1	1.17205	-1.17205	up	down
ENSGALG00000003471	17:7428216-7433571	CEL	carboxyl ester lipase precursor [Source:RefSeq peptide;Acc:NP_001013015]	carboxyl ester lipase (bile salt-stimulated lipase)	yes	29.6715	63.8205	2.75438	6.00341	0.674695	1	1.12405	-1.12405	up	down
ENSGALG00000003472	7:4121183-4156039	VWC2L	Uncharacterized protein [Source:UniProtKB/TrEMBL;Acc:E1BSM6]	von Willebrand factor C domain containing protein 2-like	yes	4.23879	12.8812	1.46996	4.00773	0.4377	1	1.44701	-1.44701	up	down
ENSGALG00000003478	17:7406088-7414965	GFI1B	Zinc finger protein Gfi-1b [Source:UniProtKB/Swiss-Prot;Acc:O42409]	growth factor independent 1B transcription repressor	yes	2.54328	7.61162	0.309968	0.927809	0.143672	1	1.58171	-1.58171	up	down
ENSGALG00000003479	14:1079692-1100118	LMTK2	lemur tyrosine kinase 2 [Source:HGNC Symbol;Acc:17880]	lemur tyrosine kinase 2	yes	390.817	168.041	13.6419	5.86587	0.420926	1	-1.21762	1.21762	down	up
ENSGALG00000003482	14:1105445-1107990				yes	2.54328	7.61162	0.52455	1.57025	0.143638	1	1.58184	-1.58184	up	down
ENSGALG00000003484	7:4181050-4223665	BARD1	BRCA1-associated RING domain protein 1 [Source:RefSeq peptide;Acc:NP_001026417]	BRCA1 associated RING domain 1	yes	490.004	156.917	21.7418	6.96281	0.330074	1	-1.64273	1.64273	down	up
ENSGALG00000003486	13:10602803-10609321				yes	26.2805	9.95366	6.14881	2.32944	0.445477	1	-1.40032	1.40032	down	up
ENSGALG00000003487	10:5027989-5324288	RAB8B	Uncharacterized protein [Source:UniProtKB/TrEMBL;Acc:E1C080]	RAB8B, member RAS oncogene family	yes	144.119	335.497	34.9648	81.4169	0.879327	1	1.21942	-1.21942	up	down
ENSGALG00000003488	20:2952171-3268726				yes	149.206	42.1567	5.30559	1.4991	0.396701	1	-1.82341	1.82341	down	up
ENSGALG00000003490	5:79204-85063			aldehyde dehydrogenase family 3 member B1-like	yes	31.3671	73.1887	3.1528	7.35723	0.559015	1	1.22253	-1.22253	up	down
ENSGALG00000003493	13:15498989-15525594				yes	322.148	1144.09	1358.14	4842.31	0.44486	1	1.83406	-1.83406	up	down
ENSGALG00000003494	20:3298673-3303349	GGA.31629	Uncharacterized protein [Source:UniProtKB/TrEMBL;Acc:E1C074]		yes	109.361	28.1044	31.0708	7.98731	0.329509	1	-1.95977	1.95977	down	up
ENSGALG00000003499	28:3572761-3582035	MAST3	microtubule associated serine/threonine kinase 3 [Source:HGNC Symbol;Acc:19036]	microtubule associated serine/threonine kinase 3	yes	22.0417	109.49	0.886288	4.40275	0.24308	1	2.31256	-2.31256	up	down
ENSGALG00000003506	13:10614327-10624239				yes	113.6	45.0842	12.0291	4.77453	0.567152	1	-1.3331	1.3331	down	up
ENSGALG00000003508	20:3614083-3615634				yes	122.077	42.7422	22.8912	8.01642	0.447093	1	-1.51376	1.51376	down	up
ENSGALG00000003512	13:10633930-10639517		Ovomucoid [Source:UniProtKB/Swiss-Prot;Acc:P01005]		yes	4.23879	0	0.824804	0	0.0197551	1	1.21241	0.824804	up	up
ENSGALG00000003515	18:6862151-6877168			platelet endothelial cell adhesion molecule-like	yes	278.065	842.548	20.5921	62.0697	0.309113	1	1.5918	-1.5918	up	down
ENSGALG00000003515	18:6862151-6877168			platelet/endothelial cell adhesion molecule (CD31 antigen)	yes	278.065	842.548	20.5921	62.0697	0.309113	1	1.5918	-1.5918	up	down
ENSGALG00000003521	10:5027989-5324288	TPM1	Tropomyosin alpha-1 chain [Source:UniProtKB/Swiss-Prot;Acc:P04268]	tropomyosin 1 (alpha)	yes	964.749	8106.38	111.763	995.496	0.657207	1	3.15497	-3.15497	up	down
ENSGALG00000003529	23:5495265-5498638	SYNC	Uncharacterized protein [Source:UniProtKB/TrEMBL;Acc:F1NM11]	syncoilin, intermediate filament protein	yes	32.2148	91.925	4.08116	11.6472	0.46077	1	1.51293	-1.51293	up	down
ENSGALG00000003537	20:3629310-3638107	SGK2	Uncharacterized protein [Source:UniProtKB/TrEMBL;Acc:E1BZK5]	serum/glucocorticoid regulated kinase 2	yes	2394.92	584.924	242.407	59.2109	0.141097	1	-2.03349	2.03349	down	up
ENSGALG00000003546	26:4947321-4950439	FMOD	fibromodulin precursor [Source:RefSeq peptide;Acc:NP_990298]	fibromodulin	yes	37.3014	191.462	5.3653	27.5435	0.214647	1	2.35998	-2.35998	up	down
ENSGALG00000003547	Z:10327864-10338425	SKP2	S-phase kinase-associated protein 2 [Source:RefSeq peptide;Acc:NP_001007983]	S-phase kinase-associated protein 2 (p45)	yes	434.9	1244.21	25.0084	81.4541	0.41128	1	1.70357	-1.70357	up	down
ENSGALG00000003548	14:1149447-1184079	BAIAP2L1	Uncharacterized protein [Source:UniProtKB/TrEMBL;Acc:E1C7T9]	BAI1-associated protein 2-like 1	yes	445.921	150.476	34.9883	11.8078	0.306761	1	-1.56713	1.56713	down	up
ENSGALG00000003551	26:4983940-4986660	PRELP	Uncharacterized protein [Source:UniProtKB/TrEMBL;Acc:E1C7T4]	proline/arginine-rich end leucine-rich repeat protein	yes	319.605	1026.98	38.4339	123.516	0.21252	1	1.68424	-1.68424	up	down
ENSGALG00000003554	26:4990765-4993729	OPTC	opticin precursor [Source:RefSeq peptide;Acc:NP_989804]	opticin	yes	13.5641	42.7422	1.73974	5.48289	0.407697	1	1.65607	-1.65607	up	down
ENSGALG00000003559	20:3726026-3736299	ACTR5	Actin-related protein 5 [Source:UniProtKB/Swiss-Prot;Acc:Q5ZJA4]	ARP5 actin-related protein 5 homolog (yeast)	yes	725.681	217.809	53.5104	16.0622	0.221252	1	-1.73615	1.73615	down	up
ENSGALG00000003560	11:3543537-3607591	SLC6A2	sodium-dependent noradrenaline transporter [Source:RefSeq peptide;Acc:NP_990047]	solute carrier family 6 (neurotransmitter transporter, noradrenalin), member 2	yes	42.3879	7.61162	2.38176	0.42772	0.129718	1	-2.47729	2.47729	down	up
ENSGALG00000003562	14:1226632-1236131	NPTX2	Uncharacterized protein [Source:UniProtKB/TrEMBL;Acc:E1C7S1]	neuronal pentraxin II	yes	269.587	96.609	34.2731	12.2838	0.463625	1	-1.48032	1.48032	down	up
ENSGALG00000003566	18:6924110-6953229	SMURF2	E3 ubiquitin-protein ligase [Source:UniProtKB/TrEMBL;Acc:F1NJU6]	SMAD specific E3 ubiquitin protein ligase 2	yes	276.369	137.595	19.8423	9.87958	0.531535	1	-1.00606	1.00606	down	up
ENSGALG00000003567	23:5541380-5552906	FNDC5	fibronectin type III domain containing 5 [Source:HGNC Symbol;Acc:20240]	fibronectin type III domain containing 5	yes	45.779	210.198	8.65157	39.7327	0.24037	1	2.19929	-2.19929	up	down
ENSGALG00000003572	28:3623542-3829876			rho/rac guanine nucleotide exchange factor (GEF) 18	yes	685.837	314.419	29.2801	13.4239	0.755211	1	-1.12511	1.12511	down	up
ENSGALG00000003573	23:5560147-5561716	HPCA	Uncharacterized protein [Source:UniProtKB/TrEMBL;Acc:F1NJU0]	hippocalcin	yes	15.2597	2.34204	2.89142	0.443865	0.102197	1	-2.70359	2.70359	down	up
ENSGALG00000003577	23:5562685-5571565	RNF19B	Uncharacterized protein [Source:UniProtKB/TrEMBL;Acc:F1NJT5]	ring finger protein 19B	yes	33.9103	93.096	2.99216	8.21534	0.477185	1	1.45713	-1.45713	up	down
ENSGALG00000003578	7:4361946-4410959	FN1	fibronectin precursor [Source:RefSeq peptide;Acc:NP_001185641]	fibronectin 1	yes	1582.6	19417.2	32.7981	366.588	0.546395	1	3.48247	-3.48247	up	down
ENSGALG00000003580	11:3680957-3716263	MMP2	72 kDa type IV collagenase [Source:UniProtKB/Swiss-Prot;Acc:Q90611]	matrix metallopeptidase 2 (gelatinase A, 72kDa gelatinase, 72kDa type IV collagenase)	yes	855.388	2344.96	43.4664	119.166	0.290934	1	1.455	-1.455	up	down
ENSGALG00000003589	19:5609328-5614200	VTN	vitronectin precursor [Source:RefSeq peptide;Acc:NP_990392]	vitronectin	yes	20.3462	226.592	2.08977	23.0373	0.168004	1	3.46256	-3.46256	up	down
ENSGALG00000003590	18:7001283-7004285	C17ORF58	Uncharacterized protein [Source:UniProtKB/TrEMBL;Acc:E1BZB3]	chromosome 18 open reading frame, human C17orf58	yes	193.289	52.6958	43.5319	11.8709	0.317521	1	-1.87464	1.87464	down	up
ENSGALG00000003595	19:5614739-5620110	SARM1	Uncharacterized protein [Source:UniProtKB/TrEMBL;Acc:E1C797]	sterile alpha and TIR motif containing 1	yes	8.47759	22.8349	0.542366	1.461	0.400192	1	1.42961	-1.42961	up	down
ENSGALG00000003602	11:4945426-5016934	RPGRIP1L	RPGRIP1-like [Source:HGNC Symbol;Acc:29168]	RPGRIP1-like	yes	147.51	43.3277	5.41415	1.56039	0.610671	1	-1.79482	1.79482	down	up
ENSGALG00000003614	23:5595986-5601559	ADC	arginine decarboxylase [Source:HGNC Symbol;Acc:29957]	arginine decarboxylase	yes	23.7372	63.8205	2.42298	6.51522	0.495111	1	1.42703	-1.42703	up	down
ENSGALG00000003622	Z:10832481-10844479				yes	38.9969	11.7102	4.42097	1.32772	0.371047	1	-1.73542	1.73542	down	up
ENSGALG00000003625	23:5602386-5603022	NDUFS5	Uncharacterized protein [Source:UniProtKB/TrEMBL;Acc:E1C5D2]	NADH dehydrogenase (ubiquinone) Fe-S protein 5, 15kDa (NADH-coenzyme Q reductase)	yes	94.949	227.178	115.443	276.579	0.466793	1	1.2605	-1.2605	up	down
ENSGALG00000003629	Z:10859362-10861218				yes	25.4328	4.09857	4.50588	0.726277	0.114077	1	-2.63322	2.63322	down	up
ENSGALG00000003630	5:164322-166194	TMEM258	Transmembrane protein 258 [Source:UniProtKB/Swiss-Prot;Acc:Q76LT9]	chromosome 5 open reading frame, human C11orf10	yes	135.641	404.001	73.2453	218.287	0.315034	1	1.57542	-1.57542	up	down
ENSGALG00000003631	Z:10882026-10901840	CZH5ORF42	Uncharacterized protein [Source:UniProtKB/TrEMBL;Acc:F1NTA0]	chromosome Z open reading frame, human C5orf42	yes	116.143	56.7944	5.28311	2.58359	0.655504	1	-1.03201	1.03201	down	up
ENSGALG00000003636	21:4231328-4233584	FBLIM1	filamin binding LIM protein 1 [Source:HGNC Symbol;Acc:24686]		yes	8.47759	31.032	0.985827	3.54085	0.454915	1	1.84469	-1.84469	up	down
ENSGALG00000003640	14:1732398-1784993	FAM20C	family with sequence similarity 20, member C [Source:HGNC Symbol;Acc:22140]	family with sequence similarity 20, member C	yes	79.6893	416.883	6.26627	32.7839	0.159085	1	2.38731	-2.38731	up	down
ENSGALG00000003644	10:5374159-5375969			C2 calcium-dependent domain containing 4C-like	yes	157.683	61.4785	18.089	7.05353	0.473849	1	-1.35869	1.35869	down	up
ENSGALG00000003646	5:3208402-3214910				yes	15.2597	7.02611	5.80882	2.67572	0.445034	1	-1.11832	1.11832	down	up
ENSGALG00000003653	8:5884992-5890784				yes	6.78207	22.2494	2.34677	7.70177	0.278707	1	1.71452	-1.71452	up	down
ENSGALG00000003660	5:2959359-2960382	FANCF	Uncharacterized protein [Source:UniProtKB/TrEMBL;Acc:E1C4T8]		yes	120.382	49.7683	21.1721	8.75466	0.520325	1	-1.27404	1.27404	down	up
ENSGALG00000003670	20:4642439-4643375				yes	79.6893	367.114	15.6752	72.2284	0.196118	1	2.20408	-2.20408	up	down
ENSGALG00000003678	8:5929459-5936023	GLUL	glutamine synthetase [Source:RefSeq peptide;Acc:NP_990824]	glutamate-ammonia ligase	yes	203.462	559.161	11.5538	31.7544	0.358124	1	1.4586	-1.4586	up	down
ENSGALG00000003681	20:4813648-4848503	TOP1	DNA topoisomerase 1 [Source:RefSeq peptide;Acc:NP_990441]	topoisomerase (DNA) I	yes	415.402	853.673	17.9413	36.872	0.429353	1	1.03924	-1.03924	up	down
ENSGALG00000003689	6:10736847-10747192	PAPSS2	3'-phosphoadenosine 5'-phosphosulfate synthase 2 [Source:HGNC Symbol;Acc:8604]	3'-phosphoadenosine 5'-phosphosulfate synthase 2	yes	97.4922	232.447	6.99959	16.6902	0.466506	1	1.25366	-1.25366	up	down
ENSGALG00000003690	27:4280885-4284657		Uncharacterized protein [Source:UniProtKB/TrEMBL;Acc:F1NPR7]	keratin, type I cytoskeletal 14-like	yes	15.2597	76.7017	1.91972	9.65068	0.235702	1	2.32974	-2.32974	up	down
ENSGALG00000003693	23:5607850-5731830			microtubule-actin cross-linking factor 1, isoform 4-like	yes	1168.21	2579.17	10.3862	22.9308	0.456728	1	1.14262	-1.14262	up	down
ENSGALG00000003699	13:10746338-11007624	EBF1	transcription factor COE1 [Source:RefSeq peptide;Acc:NP_990083]	early B-cell factor 1	yes	44.0834	60.3075	4.04544	10.0134	0.832987	1	1.30756	-1.30756	up	down
ENSGALG00000003723	13:11377303-11384153	SOX30	Uncharacterized protein [Source:UniProtKB/TrEMBL;Acc:E1BQW7]	SRY (sex determining region Y)-box 30	yes	4.23879	0.585509	0.368174	0.0508612	0.155676	1	-2.85575	2.85575	down	up
ENSGALG00000003727	28:3623542-3829876	HAUS8	Uncharacterized protein [Source:UniProtKB/TrEMBL;Acc:E1BQW3]	HAUS augmin-like complex, subunit 8	yes	466.267	141.693	50.1075	15.2289	0.728763	1	-1.71822	1.71822	down	up
ENSGALG00000003742	28:3623542-3829876	CPAMD8	C3 and PZP-like, alpha-2-macroglobulin domain containing 8 [Source:HGNC Symbol;Acc:23228]	C3 and PZP-like, alpha-2-macroglobulin domain containing 8	yes	432.357	185.021	12.3746	5.29569	0.791593	1	-1.22449	1.22449	down	up
ENSGALG00000003744	13:11389340-11415042	ADAM19	disintegrin and metalloproteinase domain-containing protein 19 precursor [Source:RefSeq peptide;Acc:NP_001182051]	ADAM metallopeptidase domain 19	yes	117.838	36.8871	7.10182	2.22324	0.402931	1	-1.67553	1.67553	down	up
ENSGALG00000003747	Z:11551081-11574029	OSMR	oncostatin M receptor [Source:HGNC Symbol;Acc:8507]	oncostatin M receptor	yes	189.05	573.799	9.3373	28.3418	0.272302	1	1.60186	-1.60186	up	down
ENSGALG00000003748	5:2774312-2799877	TMEM16E	transmembrane protein 16E [Source:RefSeq peptide;Acc:NP_001161856]	transmembrane protein 16E	yes	172.943	351.306	8.24852	16.7564	0.499803	1	1.02251	-1.02251	up	down
ENSGALG00000003749	21:4390603-4392377				yes	5.93431	15.2232	1.44458	3.70676	0.358883	1	1.35951	-1.35951	up	down
ENSGALG00000003753	11:6462921-6480879	CYLD	cylindromatosis (turban tumor syndrome) [Source:HGNC Symbol;Acc:2584]		yes	372.166	170.969	20.1517	9.25803	0.458184	1	-1.12213	1.12213	down	up
ENSGALG00000003761	13:11419749-11425033	NIPAL4	NIPA-like domain containing 4 [Source:HGNC Symbol;Acc:28018]	NIPA-like domain containing 4	yes	22.8895	7.61162	3.87022	1.28724	0.321584	1	-1.58814	1.58814	down	up
ENSGALG00000003764	22:2794395-2802220	POLB	Uncharacterized protein [Source:UniProtKB/TrEMBL;Acc:E1BQR9]	polymerase (DNA directed), beta	yes	684.141	280.459	75.7176	31.0437	0.3458	1	-1.28633	1.28633	down	up
ENSGALG00000003769	20:4888291-4891793				yes	33.9103	103.635	2.12156	6.48425	0.426928	1	1.61182	-1.61182	up	down
ENSGALG00000003770	10:6040843-6063439	ANXA2	Annexin A2 [Source:UniProtKB/Swiss-Prot;Acc:P17785]	annexin A2	yes	890.146	3270.07	110.256	405.094	0.189721	1	1.8774	-1.8774	up	down
ENSGALG00000003774	21:4408249-4412858	ATP13A2	ATPase type 13A2 [Source:RefSeq peptide;Acc:NP_001026052]	ATPase type 13A2	yes	41.5402	149.305	4.0816	14.6718	0.393729	1	1.84584	-1.84584	up	down
ENSGALG00000003775	Z:11579845-11638787	RICTOR	RPTOR independent companion of MTOR, complex 2 [Source:HGNC Symbol;Acc:28611]	RPTOR independent companion of MTOR, complex 2	yes	993.573	417.468	27.4268	11.5242	0.343175	1	-1.25092	1.25092	down	up
ENSGALG00000003777	5:2271815-2559551	NELL1	NEL-like 1 (chicken) [Source:HGNC Symbol;Acc:7750]	NEL-like 1 (chicken)	yes	133.098	37.4726	7.28607	2.05145	0.411851	1	-1.8285	1.8285	down	up
ENSGALG00000003789	17:6758914-6768922	FAM78A	Uncharacterized protein [Source:UniProtKB/TrEMBL;Acc:F1NEC0]	family with sequence similarity 78, member A	yes	10.1731	32.203	2.46397	7.80179	0.507246	1	1.66282	-1.66282	up	down
ENSGALG00000003802	10:6471798-6504220	OTUD7A	Uncharacterized protein [Source:UniProtKB/TrEMBL;Acc:E1C900]	OTU domain containing 7A	yes	70.364	32.203	7.01879	3.2126	0.591308	1	-1.12748	1.12748	down	up
ENSGALG00000003803	Z:11746040-11756873	DAB2	disabled homolog 2, mitogen-responsive phosphoprotein (Drosophila) [Source:HGNC Symbol;Acc:2662]	disabled homolog 2-like	yes	2976.48	1305.69	286.517	125.73	0.536899	1	-1.1883	1.1883	down	up
ENSGALG00000003806	12:2673961-2679775	CRHOA	transforming protein RhoA [Source:RefSeq peptide;Acc:NP_990035]	ras homolog gene family, member A	yes	2607.71	5081.64	404.646	913.968	0.800139	1	1.17548	-1.17548	up	down
ENSGALG00000003818	13:11434395-11474382	CYFIP2	Uncharacterized protein [Source:UniProtKB/TrEMBL;Acc:F1NE09]	cytoplasmic FMR1 interacting protein 2	yes	24.585	57.3799	0.995198	2.32284	0.57953	1	1.22283	-1.22283	up	down
ENSGALG00000003822	14:2241864-2242590				yes	27.976	66.1626	49.5392	117.379	0.553925	1	1.24453	-1.24453	up	down
ENSGALG00000003829	23:5773523-5776300	HPCAL4	hippocalcin like 4 [Source:HGNC Symbol;Acc:18212]	hippocalcin like 4	yes	9.32534	1.75653	2.16431	0.407776	0.0975614	0.999098	-2.40806	2.40806	down	up
ENSGALG00000003836	7:4639481-4641609	RBM44	Uncharacterized protein [Source:UniProtKB/TrEMBL;Acc:F1NDV1]		yes	21.194	1.75653	5.00737	0.415112	0.0497112	0.901597	-3.59248	3.59248	down	up
ENSGALG00000003838	23:5779591-5781622			protein FAM49A-like	yes	6.78207	2.92755	1.27173	0.54907	0.229727	1	-1.21174	1.21174	down	up
ENSGALG00000003843	27:4258178-4259499				yes	5.93431	1.75653	2.23543	0.661951	0.156535	1	-1.75576	1.75576	down	up
ENSGALG00000003849	10:6645330-6687320	TRPM1	transient receptor potential cation channel, subfamily M, member 1 [Source:HGNC Symbol;Acc:7146]	transient receptor potential cation channel, subfamily M, member 1	yes	38.9969	12.2957	1.21036	0.381637	0.438018	1	-1.66516	1.66516	down	up
ENSGALG00000003852	17:6681369-6695065	LAMC3	laminin, gamma 3 [Source:HGNC Symbol;Acc:6494]	laminin, gamma 3	yes	45.779	440.889	1.60144	15.4238	0.0668864	0.925551	3.26771	-3.26771	up	down
ENSGALG00000003855	20:5036244-5043585	SRC	Proto-oncogene tyrosine-protein kinase Src [Source:UniProtKB/Swiss-Prot;Acc:P00523]	v-src sarcoma viral oncogene	yes	92.4057	235.96	39.0466	104.254	0.927885	1	1.41683	-1.41683	up	down
ENSGALG00000003857	13:11483993-11511604	ITK	IL2-inducible T-cell kinase [Source:HGNC Symbol;Acc:6171]	IL2-inducible T-cell kinase	yes	5.93431	13.4667	0.519819	1.17974	0.405544	1	1.18238	-1.18238	up	down
ENSGALG00000003863	15:5464095-5475015	P2RX7	P2X purinoceptor [Source:UniProtKB/TrEMBL;Acc:E1C6P3]	purinergic receptor P2X, ligand-gated ion channel, 7	yes	27.976	57.9654	2.76957	5.73909	0.620328	1	1.05116	-1.05116	up	down
ENSGALG00000003878	4:1662321-1663024	PIN4	Uncharacterized protein [Source:UniProtKB/TrEMBL;Acc:F1NCD7]	protein (peptidylprolyl cis/trans isomerase) NIMA-interacting, 4 (parvulin)	yes	84.7759	251.769	50.705	150.684	0.366258	1	1.57133	-1.57133	up	down
ENSGALG00000003885	8:6134140-6136119			KIAA1614	yes	6.78207	24.0059	0.639431	2.26357	0.253293	1	1.82374	-1.82374	up	down
ENSGALG00000003886	13:11592036-11784664	SGCD	Uncharacterized protein [Source:UniProtKB/TrEMBL;Acc:E1C6L7]	sarcoglycan, delta (35kDa dystrophin-associated glycoprotein)	yes	62.7341	159.259	9.04145	22.9565	0.477277	1	1.34428	-1.34428	up	down
ENSGALG00000003895	17:6546590-6553569	PRDM12	Uncharacterized protein [Source:UniProtKB/TrEMBL;Acc:E1C6K0]	PR domain containing 12	yes	12.7164	2.34204	2.8374	0.522707	0.184301	1	-2.4405	2.4405	down	up
ENSGALG00000003899	7:4751927-4756898	RAB17	Uncharacterized protein [Source:UniProtKB/TrEMBL;Acc:E1C6J7]	RAB17, member RAS oncogene family	yes	2.54328	9.95366	0.442984	1.73404	0.153632	1	1.96882	-1.96882	up	down
ENSGALG00000003904	7:4760543-4777806	MLPH	melanophilin [Source:RefSeq peptide;Acc:NP_001108552]	melanophilin	yes	169.552	45.0842	15.1551	4.03019	0.319254	1	-1.91089	1.91089	down	up
ENSGALG00000003908	5:2237300-2262965	SLC6A5	solute carrier family 6 (neurotransmitter transporter, glycine), member 5 [Source:HGNC Symbol;Acc:11051]	solute carrier family 6 (neurotransmitter transporter, glycine), member 5	yes	27.1283	8.78264	1.78537	0.578047	0.352783	1	-1.62697	1.62697	down	up
ENSGALG00000003914	28:3894595-3898123	CALR3	Uncharacterized protein [Source:UniProtKB/TrEMBL;Acc:F1P2G1]	calreticulin 3	yes	92.4057	25.1769	9.82806	2.67807	0.356201	1	-1.87571	1.87571	down	up
ENSGALG00000003921	20:5064047-5070476	DBNDD2	Uncharacterized protein [Source:UniProtKB/TrEMBL;Acc:E1C491]	dysbindin (dystrobrevin binding protein 1) domain containing 2	yes	230.59	461.381	45.1123	90.2834	0.480606	1	1.00094	-1.00094	up	down
ENSGALG00000003925	6:11588939-11631705	MYPN	myopalladin [Source:HGNC Symbol;Acc:23246]	myopalladin	yes	56.7998	9.95366	1.94922	0.341597	0.166286	1	-2.51253	2.51253	down	up
ENSGALG00000003928	17:8735511-8741059	LHX3	LIM/homeobox protein Lhx3 [Source:UniProtKB/Swiss-Prot;Acc:P53412]	LIM homeobox 3	yes	13.5641	36.8871	2.37656	6.3935	0.743203	1	1.42773	-1.42773	up	down
ENSGALG00000003931	6:11641851-11642307	ATOH7	Protein atonal homolog 7 [Source:UniProtKB/Swiss-Prot;Acc:O57598]	atonal homolog 7 (Drosophila)	yes	14.4119	4.09857	8.1797	2.32766	0.229696	1	-1.81317	1.81317	down	up
ENSGALG00000003933	8:6288364-6293472	QSOX1	Sulfhydryl oxidase 1 [Source:UniProtKB/Swiss-Prot;Acc:Q8JGM4]	quiescin Q6 sulfhydryl oxidase 1	yes	80.5371	222.494	11.5842	32.0077	0.408212	1	1.46627	-1.46627	up	down
ENSGALG00000003939	28:3941786-3943745	KLF4	Kruppel-like factor 2; Uncharacterized protein [Source:UniProtKB/TrEMBL;Acc:E1C442]	Kruppel-like factor 2 (lung)	yes	79.6893	423.323	8.91524	47.3651	0.155003	1	2.40948	-2.40948	up	down
ENSGALG00000003949	4:1629934-1630337				yes	0.847759	3.51306	2.15497	8.95309	0.2392	1	2.05472	-2.05472	up	down
ENSGALG00000003951	4:1622917-1624830	SASH3	SAM and SH3 domain-containing protein 3 [Source:RefSeq peptide;Acc:NP_001026281]	SAM and SH3 domain containing 3	yes	6.78207	43.9132	1.32959	6.55523	0.472777	1	2.30167	-2.30167	up	down
ENSGALG00000003954	23:5837006-5840100				yes	1412.37	3400.05	569.846	1493.4	0.428899	1	1.38996	-1.38996	up	down
ENSGALG00000003957	18:7454560-7459847	APOH	apolipoprotein H (beta-2-glycoprotein I) [Source:HGNC Symbol;Acc:616]	apolipoprotein H (beta-2-glycoprotein I)	yes	4.23879	16.9798	0.706798	2.83176	0.344648	1	2.00233	-2.00233	up	down
ENSGALG00000003961	20:5118383-5123533				yes	22.8895	7.61162	7.48987	2.49156	0.321661	1	-1.58789	1.58789	down	up
ENSGALG00000003962	4:1610435-1621022	ZDHHC9	zinc finger, DHHC-type containing 9 [Source:HGNC Symbol;Acc:18475]	zinc finger, DHHC-type containing 9	yes	378.948	774.629	34.5122	70.5554	0.435189	1	1.03165	-1.03165	up	down
ENSGALG00000003966	19:5760371-5763398	RPL23A	ribosomal protein L23a [Source:HGNC Symbol;Acc:10317]	ribosomal protein L23a	yes	1425.08	3018.3	606.377	1284.9	0.47052	1	1.08337	-1.08337	up	down
ENSGALG00000003978	28:3977908-3982531	CIB3	Uncharacterized protein [Source:UniProtKB/TrEMBL;Acc:E1BRQ2]	calcium and integrin binding family member 3	yes	6.78207	2.34204	1.29356	0.446795	0.160733	1	-1.53366	1.53366	down	up
ENSGALG00000003982	4:1580451-1580976				yes	36.4536	18.1508	28.5105	14.208	0.631185	1	-1.00479	1.00479	down	up
ENSGALG00000004000	19:5826376-5838014	FLOT2	flotillin-2 [Source:RefSeq peptide;Acc:NP_001025890]	flotillin 2	yes	325.769	820.299	30.9112	80.1641	0.491474	1	1.37483	-1.37483	up	down
ENSGALG00000004037	6:11706935-11721545	DNA2	DNA replication helicase 2 homolog (yeast) [Source:HGNC Symbol;Acc:2939]		yes	227.199	107.148	10.779	5.01288	0.616713	1	-1.10451	1.10451	down	up
ENSGALG00000004039	21:4770293-4783931	MINOS1	Uncharacterized protein [Source:UniProtKB/TrEMBL;Acc:F1NWZ5]	mitochondrial inner membrane organizing system 1	yes	103.427	245.328	368.917	878.077	0.461192	1	1.25105	-1.25105	up	down
ENSGALG00000004041	20:5134644-5135361				yes	28.8238	230.105	21.3933	170.926	0.106921	1	2.99814	-2.99814	up	down
ENSGALG00000004048	28:4196928-4290015	PTPRS	receptor-type tyrosine-protein phosphatase delta precursor [Source:RefSeq peptide;Acc:NP_990738]	protein tyrosine phosphatase, receptor type, S	yes	602.756	721.933	62.1498	131.061	0.984166	1	1.07642	-1.07642	up	down
ENSGALG00000004058	14:2337592-2338594	GPR146	Uncharacterized protein [Source:UniProtKB/TrEMBL;Acc:E1BZ21]	G protein-coupled receptor 146	yes	4.23879	23.4204	0.76505	4.22793	0.134768	1	2.46633	-2.46633	up	down
ENSGALG00000004059	10:7217200-7559023	LRRC49	leucine rich repeat containing 49 [Source:HGNC Symbol;Acc:25965]		yes	183.964	71.4321	12.0032	4.66111	0.611908	1	-1.36467	1.36467	down	up
ENSGALG00000004064	14:2363606-2364548	GPER	G-protein coupled estrogen receptor 1 [Source:RefSeq peptide;Acc:NP_001155877]	G protein-coupled estrogen receptor 1	yes	34.7581	7.02611	6.78166	1.37116	0.155534	1	-2.30624	2.30624	down	up
ENSGALG00000004066	21:4801382-4820123	HTR6	5-hydroxytryptamine receptor 6 [Source:RefSeq peptide;Acc:NP_001166911]	5-hydroxytryptamine (serotonin) receptor 6, G protein-coupled	yes	3.39103	7.61162	0.527107	1.18336	0.971364	1	1.16673	-1.16673	up	down
ENSGALG00000004071	11:8219434-8235489	NETO2	Uncharacterized protein [Source:UniProtKB/TrEMBL;Acc:E1BYZ2]	neuropilin (NRP) and tolloid (TLL)-like 2	yes	18.6507	8.78264	1.84765	0.870156	0.518904	1	-1.08634	1.08634	down	up
ENSGALG00000004078	13:12367338-12376007				yes	110.209	48.5973	10.3705	4.5734	0.555202	1	-1.18114	1.18114	down	up
ENSGALG00000004081	21:4842233-4873485	TMCO4	Uncharacterized protein [Source:UniProtKB/TrEMBL;Acc:E1BYI3]	transmembrane and coiled-coil domains 4	yes	13.5641	32.203	1.35396	3.21482	0.533599	1	1.24756	-1.24756	up	down
ENSGALG00000004083	13:12397623-12505327	GLUR1/A	glutamate receptor 1 precursor [Source:RefSeq peptide;Acc:NP_001001774]	glutamate receptor, ionotropic, AMPA 1	yes	20.3462	3.51306	1.07811	0.194982	0.292589	1	-2.46709	2.46709	down	up
ENSGALG00000004087	10:7217200-7559023	THSD4	thrombospondin, type I, domain containing 4 [Source:HGNC Symbol;Acc:25835]	thrombospondin, type I, domain containing 4	yes	120.382	267.578	11.8934	26.6751	0.727076	1	1.16533	-1.16533	up	down
ENSGALG00000004088	17:6290464-6400347	FNBP1	formin binding protein 1 [Source:HGNC Symbol;Acc:17069]	formin binding protein 1	yes	160.226	427.422	10.9591	29.2369	0.351343	1	1.41566	-1.41566	up	down
ENSGALG00000004095	21:4999617-5365212				yes	58.4954	597.22	14.8134	151.282	0.256775	1	3.35227	-3.35227	up	down
ENSGALG00000004096	10:7632034-7671963	CHRNA7	neuronal acetylcholine receptor subunit alpha-7 precursor [Source:RefSeq peptide;Acc:NP_989512]	cholinergic receptor, nicotinic, alpha 7 (neuronal)	yes	30.5193	159.844	1.76993	9.27055	0.217362	1	2.38896	-2.38896	up	down
ENSGALG00000004113	4:1432943-1433918		Uncharacterized protein [Source:UniProtKB/TrEMBL;Acc:E1BWL9]	putative P2Y purinoceptor 10-like	yes	3.39103	17.5653	0.633401	3.28164	0.142788	1	2.37323	-2.37323	up	down
ENSGALG00000004123	20:5195716-5205062	PABPC1L	poly(A) binding protein, cytoplasmic 1-like [Source:HGNC Symbol;Acc:15797]	poly(A) binding protein, cytoplasmic 1-like	yes	238.22	91.3395	14.9493	5.73231	0.424646	1	-1.38289	1.38289	down	up
ENSGALG00000004127	4:1350730-1351363		Uncharacterized protein [Source:UniProtKB/TrEMBL;Acc:E1BWI6]	uncharacterized LOC422150	yes	21.194	8.19713	7.09575	2.74542	0.408192	1	-1.36993	1.36993	down	up
ENSGALG00000004138	8:6422154-6428542	TDRD5	Uncharacterized protein [Source:UniProtKB/TrEMBL;Acc:E1BWH1]	tudor domain containing 5	yes	278.065	51.5248	36.7409	6.80899	0.180049	1	-2.43187	2.43187	down	up
ENSGALG00000004146	20:5270861-5285860	RIMS4	Uncharacterized protein [Source:UniProtKB/TrEMBL;Acc:F1P4E1]	regulating synaptic membrane exocytosis 4	yes	13.5641	3.51306	3.82366	0.990621	0.196275	1	-1.94855	1.94855	down	up
ENSGALG00000004149	20:5295167-5298190	KCNK15	potassium channel, subfamily K, member 15 [Source:HGNC Symbol;Acc:13814]		yes	2.54328	16.9798	0.657897	4.39359	0.101112	1	2.73947	-2.73947	up	down
ENSGALG00000004157	28:4412577-4416722	PLIN3	Uncharacterized protein [Source:UniProtKB/TrEMBL;Acc:F1P1E4]		yes	383.187	114.174	48.7152	14.5172	0.279659	1	-1.74661	1.74661	down	up
ENSGALG00000004158	11:8288639-8310350	GPT2	Uncharacterized protein [Source:UniProtKB/TrEMBL;Acc:E1BU49]	glutamic pyruvate transaminase (alanine aminotransferase) 2	yes	74.6028	33.9595	5.02888	2.28934	0.587159	1	-1.1353	1.1353	down	up
ENSGALG00000004161	10:7788374-7795457	CCNB2	G2/mitotic-specific cyclin-B2 [Source:UniProtKB/Swiss-Prot;Acc:P29332]	cyclin B2	yes	5264.58	2093.2	616.355	242.078	0.509414	1	-1.34829	1.34829	down	up
ENSGALG00000004162	18:7810041-7816975	SLC16A6	Uncharacterized protein [Source:UniProtKB/TrEMBL;Acc:F1P2B3]	solute carrier family 16, member 6 (monocarboxylic acid transporter 7)	yes	345.885	101.293	26.6189	7.79603	0.284236	1	-1.77164	1.77164	down	up
ENSGALG00000004163	8:6436901-6443127	NPHS2	Uncharacterized protein [Source:UniProtKB/TrEMBL;Acc:F1P2B2]	nephrosis 2, idiopathic, steroid-resistant (podocin)	yes	2.54328	0	0.377076	0	0.0553824	1	2.65199	0.377076	up	up
ENSGALG00000004167	6:11913106-11918240	SRGN	Uncharacterized protein [Source:UniProtKB/TrEMBL;Acc:F1P2B0]		yes	16.9552	53.2814	7.93922	24.9617	0.536287	1	1.65265	-1.65265	up	down
ENSGALG00000004173	8:6456361-6462148	AXDND1	axonemal dynein light chain domain containing 1 [Source:HGNC Symbol;Acc:26564]		yes	12.7164	2.92755	1.90889	0.439533	0.161275	1	-2.11869	2.11869	down	up
ENSGALG00000004176	13:12980537-12983783	ATOX1	ATX1 antioxidant protein 1 homolog (yeast) [Source:HGNC Symbol;Acc:798]	ATX1 antioxidant protein 1 homolog (yeast)	yes	245.002	505.88	137.971	285.059	0.454667	1	1.04689	-1.04689	up	down
ENSGALG00000004177	20:5335898-5336084				yes	21.194	60.893	129.603	374.336	0.462379	1	1.53023	-1.53023	up	down
ENSGALG00000004181	14:2598569-2602054	GAA	Uncharacterized protein [Source:UniProtKB/TrEMBL;Acc:E1BU22]	glucosidase, alpha; acid (Pompe disease, glycogen storage disease type II)	yes	29.6715	80.2148	5.51375	14.9091	0.488851	1	1.43508	-1.43508	up	down
ENSGALG00000004183	18:7887799-7897172	FAM20A	family with sequence similarity 20, member A [Source:HGNC Symbol;Acc:23015]	family with sequence similarity 20, member A	yes	41.5402	99.5366	3.49467	8.37454	0.535199	1	1.26085	-1.26085	up	down
ENSGALG00000004184	13:12997370-13001008	SPARC	SPARC precursor [Source:RefSeq peptide;Acc:NP_989741]	secreted protein, acidic, cysteine-rich (osteonectin)	yes	7073.7	23685	724.608	2426.5	0.454819	1	1.7436	-1.7436	up	down
ENSGALG00000004189	14:2615834-2617747	MAFK	Transcription factor MafK [Source:UniProtKB/Swiss-Prot;Acc:Q90596]	v-maf musculoaponeurotic fibrosarcoma oncogene homolog K (avian)	yes	44.0834	106.563	14.6911	35.5257	0.527541	1	1.27392	-1.27392	up	down
ENSGALG00000004195	4:1250809-1267876	KIF4A	chromosome-associated kinesin KIF4 [Source:RefSeq peptide;Acc:NP_990306]	kinesin family member 4A	yes	1079.2	458.454	36.965	15.7037	0.348039	1	-1.23506	1.23506	down	up
ENSGALG00000004199	14:2625187-2629031	TMEM184A	transmembrane protein 184A [Source:HGNC Symbol;Acc:28797]	transmembrane protein 184A	yes	157.683	67.3336	21.4023	9.14054	0.514169	1	-1.22741	1.22741	down	up
ENSGALG00000004223	5:1634611-1635830	GGA.13329	Uncharacterized protein [Source:UniProtKB/TrEMBL;Acc:E1BRU2]		yes	0.847759	2.34204	1.27395	3.52513	0.42198	1	1.46836	-1.46836	up	down
ENSGALG00000004229	17:6224829-6226233				yes	2.54328	24.0059	0.566606	5.34948	0.064086	0.921337	3.23898	-3.23898	up	down
ENSGALG00000004239	5:1620303-1621805	IFITM5	interferon-induced transmembrane protein 5 [Source:RefSeq peptide;Acc:NP_001186427]	interferon induced transmembrane protein 5	yes	6.78207	31.032	1.07977	4.94144	0.176576	1	2.19421	-2.19421	up	down
ENSGALG00000004243	5:1617063-1618551		Uncharacterized protein [Source:UniProtKB/TrEMBL;Acc:F1NZH7]	interferon-induced transmembrane protein 3-like	yes	134.794	36.3016	79.959	21.548	0.338498	1	-1.89171	1.89171	down	up
ENSGALG00000004252	28:4489296-4491432			cathepsin L1-like	yes	10.1731	34.5451	1.55128	5.26861	0.344098	1	1.76396	-1.76396	up	down
ENSGALG00000004254	15:5651281-5663564	TMEM120B	transmembrane protein 120B [Source:RefSeq peptide;Acc:NP_001025830]	transmembrane protein 120B	yes	204.31	97.1946	17.5842	7.79987	0.57723	1	-1.17275	1.17275	down	up
ENSGALG00000004256	21:5477512-5504187	DHRS3	Uncharacterized protein [Source:UniProtKB/TrEMBL;Acc:E1BRB2]	dehydrogenase/reductase (SDR family) member 3	yes	246.698	495.926	19.1487	38.4971	0.471659	1	1.0075	-1.0075	up	down
ENSGALG00000004257	6:11931238-12151818	TSPAN15	tetraspanin-15 [Source:RefSeq peptide;Acc:NP_001006499]	tetraspanin 15	yes	80.5371	26.3484	6.82706	2.23374	0.827608	1	-1.6118	1.6118	down	up
ENSGALG00000004262	19:6181198-6185422	TMIGD1	Uncharacterized protein [Source:UniProtKB/TrEMBL;Acc:E1BRA7]		yes	4.23879	0.585509	0.529566	0.0731597	0.155685	1	-2.85569	2.85569	down	up
ENSGALG00000004267	5:1574129-1578868	SIGIRR	single Ig IL-1-related receptor [Source:RefSeq peptide;Acc:NP_001186471]	single immunoglobulin and toll-interleukin 1 receptor (TIR) domain	yes	10.1731	2.92755	0.922432	0.265478	0.186092	1	-1.79685	1.79685	down	up
ENSGALG00000004273	8:6605644-6717274	RALGPS1	Ras-specific guanine nucleotide-releasing factor RalGPS1 [Source:UniProtKB/Swiss-Prot;Acc:Q5ZJK0]	Ral GEF with PH domain and SH3 binding motif 2	yes	2344.9	686.802	99.0271	29.0056	0.203884	1	-1.77149	1.77149	down	up
ENSGALG00000004274	7:6118586-6148969	CDERMO-1	twist-related protein 2 [Source:RefSeq peptide;Acc:NP_990010]	twist homolog 2 (Drosophila)	yes	8.47759	43.3277	1.49645	7.64964	0.173431	1	2.35384	-2.35384	up	down
ENSGALG00000004285	20:5386950-5401559	HNF4A	hepatocyte nuclear factor 4-alpha [Source:RefSeq peptide;Acc:NP_001026026]	hepatocyte nuclear factor 4, alpha	yes	7.62983	1.17102	0.693565	0.106458	0.0643549	1	-2.70374	2.70374	down	up
ENSGALG00000004292	20:5406347-5415058				yes	0.847759	0	0.316051	0	0.198286	1	3.16405	0.316051	up	up
ENSGALG00000004297	12:2863262-2930913	DNAH1	dynein, axonemal, heavy chain 1 [Source:HGNC Symbol;Acc:2940]	dynein, axonemal, heavy chain 1	yes	206.005	48.0118	2.39852	0.559009	0.363347	1	-2.1012	2.1012	down	up
ENSGALG00000004299	6:13093321-13098531				yes	14.4119	5.85509	8.31027	3.37834	0.373178	1	-1.29858	1.29858	down	up
ENSGALG00000004313	6:12251807-12262072				yes	11.0209	2.92755	3.25933	0.730062	0.138325	1	-2.15849	2.15849	down	up
ENSGALG00000004322	7:6587243-6598232		Uncharacterized protein [Source:UniProtKB/TrEMBL;Acc:F1NWS4]	aryl hydrocarbon receptor-like	yes	10.1731	1.75653	0.942534	0.163048	0.24438	1	-2.53125	2.53125	down	up
ENSGALG00000004330	19:6240056-6241188				yes	2.54328	8.19713	0.707278	2.2803	0.152836	1	1.68887	-1.68887	up	down
ENSGALG00000004336	4:1211411-1218314	INPPL1	inositol polyphosphate phosphatase-like 1 [Source:HGNC Symbol;Acc:6080]	inositol polyphosphate phosphatase-like 1	yes	5.93431	12.8812	0.39055	0.847802	0.423148	1	1.11822	-1.11822	up	down
ENSGALG00000004338	7:6616934-6698583	COL18A1	collagen, type XVIII, alpha 1 precursor [Source:RefSeq peptide;Acc:NP_989495]	collagen, type XVIII, alpha 1	yes	229.194	1108.37	6.54799	31.733	0.395568	1	2.27686	-2.27686	up	down
ENSGALG00000004342	11:8375466-8380539	ORC6	origin recognition complex, subunit 6 [Source:HGNC Symbol;Acc:17151]	origin recognition complex, subunit 6	yes	264.501	131.154	36.07	17.8882	0.534096	1	-1.01179	1.01179	down	up
ENSGALG00000004369	10:9051760-9059688	PYGO1	pygopus homolog 1 [Source:RefSeq peptide;Acc:NP_001019862]	pygopus homolog 1 (Drosophila)	yes	241.611	101.879	21.8666	9.22127	0.464782	1	-1.24569	1.24569	down	up
ENSGALG00000004376	18:8205148-8211893	IRK1	inward rectifier potassium channel 2 [Source:RefSeq peptide;Acc:NP_990701]	potassium inwardly-rectifying channel, subfamily J, member 2	yes	19.4984	52.6958	1.46621	3.96286	0.491603	1	1.43445	-1.43445	up	down
ENSGALG00000004400	19:6304876-6365917	SPECC1	sperm antigen with calponin homology and coiled-coil domains 1 [Source:HGNC Symbol;Acc:30615]	sperm antigen with calponin homology and coiled-coil domains 1	yes	762.983	334.911	30.4084	13.3484	0.374082	1	-1.18781	1.18781	down	up
ENSGALG00000004401	4:1181746-1183797	CWNT11B	wingless-type MMTV integration site family, member 11b precursor [Source:RefSeq peptide;Acc:NP_001124216]	wingless-type MMTV integration site family, member 11b	yes	56.7998	19.3218	9.4709	3.22234	0.45345	1	-1.55539	1.55539	down	up
ENSGALG00000004414	5:1121844-1248396	LUZP2	leucine zipper protein 2 [Source:RefSeq peptide;Acc:NP_001186450]	leucine zipper protein 2	yes	8.47759	15.8088	1.15391	3.29604	0.508846	1	1.5142	-1.5142	up	down
ENSGALG00000004418	18:8997368-8999650	SS2R	somatostatin receptor type 2 [Source:RefSeq peptide;Acc:NP_001025516]	somatostatin receptor 2	yes	26.2805	8.19713	2.92216	0.569453	0.368123	1	-2.35939	2.35939	down	up
ENSGALG00000004419	21:5530207-5723098	TNFRSF1B	tumor necrosis factor receptor superfamily member 1B precursor [Source:RefSeq peptide;Acc:NP_989770]	tumor necrosis factor receptor superfamily, member 1B	yes	120.382	257.042	6.45544	14.6648	0.953704	1	1.18377	-1.18377	up	down
ENSGALG00000004426	21:5530207-5723098	TNFRSF8	tumor necrosis factor receptor superfamily, member 8 precursor [Source:RefSeq peptide;Acc:NP_989775]	tumor necrosis factor receptor superfamily, member 8	yes	8.47759	32.2047	0.732387	2.78246	0.926046	1	1.92568	-1.92568	up	down
ENSGALG00000004428	11:8404378-8407722		Uncharacterized protein [Source:UniProtKB/TrEMBL;Acc:E1BVB7]	histamine H3 receptor-like	yes	58.4953	26.3479	7.76452	3.49787	0.586621	1	-1.15042	1.15042	down	up
ENSGALG00000004436	14:3904707-3915241	CYP3A4	Uncharacterized protein [Source:UniProtKB/TrEMBL;Acc:E1BVB6]	cytochrome P450, family 3, subfamily A, polypeptide 4	yes	328.93	121.786	28.9356	10.7144	0.37464	1	-1.43329	1.43329	down	up
ENSGALG00000004437	Z:22136290-22149070	LHFPL2	Uncharacterized protein [Source:UniProtKB/TrEMBL;Acc:E1BVB5]	lipoma HMGIC fusion partner-like 2	yes	13.5641	37.4726	2.51734	6.95587	0.464583	1	1.46633	-1.46633	up	down
ENSGALG00000004438	Z:21929549-21999138	ARSB	arylsulfatase B [Source:HGNC Symbol;Acc:714]	arylsulfatase B	yes	53.4088	144.035	4.96614	12.9304	0.611804	1	1.38057	-1.38057	up	down
ENSGALG00000004439	18:9022683-9025046	ATP5J2	ATP synthase, H+ transporting, mitochondrial Fo complex, subunit F2 [Source:HGNC Symbol;Acc:848]	chromosome 18 open reading frame, human C17orf80	yes	156.835	73.1887	22.1183	10.3233	0.556014	1	-1.09933	1.09933	down	up
ENSGALG00000004441	18:9025147-9028136	CPSF4L	Uncharacterized protein [Source:UniProtKB/TrEMBL;Acc:E1BVA5]	cleavage and polyadenylation specific factor 4-like	yes	329.778	93.096	42.7528	12.0708	0.277357	1	-1.8245	1.8245	down	up
ENSGALG00000004444	11:8419104-8433262	SHCBP1	SHC SH2-domain binding protein 1 [Source:HGNC Symbol;Acc:29547]		yes	313.671	128.812	25.0468	10.2866	0.424129	1	-1.28386	1.28386	down	up
ENSGALG00000004446	6:12546459-12695719	NPFF1	neuropeptide FF receptor 1 [Source:RefSeq peptide;Acc:NP_989693]	neuropeptide FF receptor 1	yes	5.93431	1.75653	0.691194	0.204616	0.976423	1	-1.75617	1.75617	down	up
ENSGALG00000004449	14:3939210-3948991	CYP3A7	cytochrome P450 A 37 [Source:RefSeq peptide;Acc:NP_001001751]	cytochrome P450 A 37	yes	22.8895	7.02611	281.53	0.541631	0.12804	1	-9.02176	9.02176	down	up
ENSGALG00000004453	6:12546459-12695719				yes	10.1731	23.4204	3.13703	7.22447	0.963058	1	1.20349	-1.20349	up	down
ENSGALG00000004457	6:12546459-12695719				yes	34.7581	81.9713	83.0854	196.423	0.929382	1	1.2413	-1.2413	up	down
ENSGALG00000004462	5:1016778-1023654				yes	3.39103	9.36815	7.81964	21.6539	0.238321	1	1.46946	-1.46946	up	down
ENSGALG00000004472	8:7040838-7081842	ASTN1	astrotactin 1 [Source:HGNC Symbol;Acc:773]	astrotactin 1	yes	25.4328	57.9654	0.968215	2.20441	0.658404	1	1.18699	-1.18699	up	down
ENSGALG00000004476	12:2946388-2950010	SEMA3G	sema domain, immunoglobulin domain (Ig), short basic domain, secreted, (semaphorin) 3G [Source:HGNC Symbol;Acc:30400]	sema domain, immunoglobulin domain (Ig), short basic domain, secreted, (semaphorin) 3G	yes	23.7372	94.267	1.92847	7.65915	0.325085	1	1.98973	-1.98973	up	down
ENSGALG00000004485	17:5871406-6090870	DOLPP1	dolichyl pyrophosphate phosphatase 1 [Source:RefSeq peptide;Acc:NP_001025860]	dolichyl pyrophosphate phosphatase 1	yes	250.089	109.49	32.1891	14.3567	0.904787	1	-1.16485	1.16485	down	up
ENSGALG00000004494	11:9086730-9102670	CCNE1	G1/S-specific cyclin-E1 [Source:RefSeq peptide;Acc:NP_001026529]	cyclin E1	yes	355.211	134.082	27.5271	10.3916	0.37442	1	-1.40544	1.40544	down	up
ENSGALG00000004497	6:12546459-12695719			steroidogenic acute regulatory protein, mitochondrial-like	yes	13.5641	32.203	3.22051	7.64791	0.955576	1	1.24778	-1.24778	up	down
ENSGALG00000004500	8:7183005-7280857	RFWD2	ring finger and WD repeat domain 2, E3 ubiquitin protein ligase [Source:HGNC Symbol;Acc:17440]	ring finger and WD repeat domain 2	yes	390.817	184.435	28.9659	13.6708	0.466551	1	-1.08326	1.08326	down	up
ENSGALG00000004501	5:974541-975531			cytochrome P450, family 1, subfamily B, polypeptide 1	yes	2.54328	5.85509	0.466015	1.07307	0.266734	1	1.2033	-1.2033	up	down
ENSGALG00000004504	14:4032565-4044755	RADIL	Uncharacterized protein [Source:UniProtKB/TrEMBL;Acc:F1NQ57]		yes	6.78207	15.8088	0.316268	0.737248	0.410294	1	1.221	-1.221	up	down
ENSGALG00000004509	15:4539134-4670817	UBB	Polyubiquitin-B Ubiquitin [Source:UniProtKB/Swiss-Prot;Acc:P0CG62]	ubiquitin B	yes	1380.32	2918.76	485.768	1027.58	0.660887	1	1.08091	-1.08091	up	down
ENSGALG00000004510	11:9468496-9530740	ZNF536	Uncharacterized protein [Source:UniProtKB/TrEMBL;Acc:E1BSE4]	zinc finger protein 536	yes	82.2326	27.5189	3.27916	1.09741	0.444138	1	-1.57922	1.57922	down	up
ENSGALG00000004511	6:12546459-12695719			microsomal triglyceride transfer protein large subunit-like	yes	123.773	40.4001	8.28538	2.7046	0.897476	1	-1.61516	1.61516	down	up
ENSGALG00000004514	18:9170858-9171317	PDE6G	retinal rod rhodopsin-sensitive cGMP 3',5'-cyclic phosphodiesterase subunit gamma [Source:RefSeq peptide;Acc:NP_989776]	phosphodiesterase 6G, cGMP-specific, rod, gamma	yes	0.847759	2.92755	1.70445	5.89831	0.314155	1	1.791	-1.791	up	down
ENSGALG00000004516	5:963965-974317	RAD51A	DNA repair protein RAD51 homolog 1 [Source:UniProtKB/Swiss-Prot;Acc:P37383]	RAD51 homolog (S. cerevisiae)	yes	587.857	235.375	63.0403	25.2037	0.501894	1	-1.32264	1.32264	down	up
ENSGALG00000004517	12:2953011-2955251	PARP3	poly (ADP-ribose) polymerase family, member 3 [Source:HGNC Symbol;Acc:273]	poly (ADP-ribose) polymerase family, member 3	yes	21.194	65.577	2.91499	9.02074	0.431285	1	1.62976	-1.62976	up	down
ENSGALG00000004519	19:6535473-6544209	TRPV2	transient receptor potential cation channel, subfamily V, member 2 [Source:HGNC Symbol;Acc:18082]	transient receptor potential cation channel, subfamily V, member 2	yes	77.9938	235.375	5.02761	15.1737	0.367704	1	1.59363	-1.59363	up	down
ENSGALG00000004521	13:13133781-13135715	GPX3	Glutathione peroxidase [Source:UniProtKB/TrEMBL;Acc:F1NPJ8]		yes	1536.99	5292.42	419.879	1446.83	0.453461	1	1.78485	-1.78485	up	down
ENSGALG00000004536	10:9470712-9491617				yes	175.486	45.0842	56.9069	14.6252	0.305084	1	-1.96015	1.96015	down	up
ENSGALG00000004538	8:7386644-7404404	TNN	Uncharacterized protein [Source:UniProtKB/TrEMBL;Acc:F1NMF3]	tenascin N	yes	276.369	90.7539	12.4151	4.07708	0.347098	1	-1.60649	1.60649	down	up
ENSGALG00000004543	4:567377-574543	RXFP2	Uncharacterized protein [Source:UniProtKB/TrEMBL;Acc:F1NME7]		yes	6.78207	38.6436	0.731011	4.16573	0.12253	1	2.5106	-2.5106	up	down
ENSGALG00000004545	10:9506013-9573353	WDR72	WD repeat domain 72 [Source:HGNC Symbol;Acc:26790]		yes	143.271	36.8871	7.04974	1.81515	0.3188	1	-1.95748	1.95748	down	up
ENSGALG00000004556	17:5871406-6090870				yes	139.88	53.8669	14.7471	5.67966	0.91855	1	-1.37655	1.37655	down	up
ENSGALG00000004557	14:4065856-4086668	WIPI2	WD repeat domain phosphoinositide-interacting protein 2 [Source:UniProtKB/Swiss-Prot;Acc:Q5ZHN3]	WD repeat domain, phosphoinositide interacting 2	yes	825.717	409.857	64.3688	31.9531	0.442422	1	-1.0104	1.0104	down	up
ENSGALG00000004560	13:13165003-13169210	MYOZ3	myozenin 3 [Source:HGNC Symbol;Acc:18565]	myozenin 3	yes	5.08655	22.2494	1.1194	4.97286	0.356869	1	2.15134	-2.15134	up	down
ENSGALG00000004562	15:6029964-6046816	HVCN1	voltage-gated hydrogen channel 1 [Source:RefSeq peptide;Acc:NP_001025834]	hydrogen voltage-gated channel 1	yes	800.826	451.428	46.2755	21.8213	0.887195	1	-1.08451	1.08451	down	up
ENSGALG00000004579	15:6077902-6084328	CCDC63	Uncharacterized protein [Source:UniProtKB/TrEMBL;Acc:E1BQI9]	coiled-coil domain containing 63	yes	57.6476	13.4667	5.15913	1.20531	0.286328	1	-2.09772	2.09772	down	up
ENSGALG00000004582	15:6084644-6088791	MYL2	Uncharacterized protein [Source:UniProtKB/TrEMBL;Acc:F1NYU0]	myosin, light chain 2, regulatory, cardiac, slow	yes	29.6715	26.3479	51.4622	8.3636	0.779949	1	-2.62132	2.62132	down	up
ENSGALG00000004588	13:13218399-13223071	RPS14	40S ribosomal protein S14 [Source:RefSeq peptide;Acc:NP_001025790]	ribosomal protein S14	yes	1630.24	4299.98	219.572	575.872	0.462482	1	1.39106	-1.39106	up	down
ENSGALG00000004594	13:13225789-13229610	CD74	CD74 molecule, major histocompatibility complex, class II invariant chain [Source:RefSeq peptide;Acc:NP_001001613]	CD74 molecule, major histocompatibility complex, class II invariant chain	yes	2749.28	7798.4	402.201	1287.29	0.604766	1	1.67835	-1.67835	up	down
ENSGALG00000004599	4:347825-351387	EDA2R	tumor necrosis factor receptor superfamily member 27 [Source:RefSeq peptide;Acc:NP_001076829]	ectodysplasin A2 receptor	yes	6.78207	28.1044	1.54916	6.42125	0.204429	1	2.05136	-2.05136	up	down
ENSGALG00000004614	8:7749183-7758717	NPL	N-acetylneuraminate lyase [Source:RefSeq peptide;Acc:NP_001026731]	N-acetylneuraminate pyruvate lyase (dihydrodipicolinate synthase)	yes	72.9072	227.763	9.79214	30.8097	0.481543	1	1.65369	-1.65369	up	down
ENSGALG00000004615	19:6582008-6582744				yes	178.026	77.8727	61.8981	27.086	0.58691	1	-1.19235	1.19235	down	up
ENSGALG00000004619	4:306600-311697	GPR83-L	Uncharacterized protein [Source:UniProtKB/TrEMBL;Acc:F1NK50]	uncharacterized LOC428696	yes	13.5641	4.68407	1.85149	0.639468	0.292805	1	-1.53374	1.53374	down	up
ENSGALG00000004630	11:10485843-10522303			neural-cadherin-like	yes	103.427	16.9798	2.03071	0.331001	0.378166	1	-2.61708	2.61708	down	up
ENSGALG00000004638	4:269454-286582	HEPH	Uncharacterized protein [Source:UniProtKB/TrEMBL;Acc:F1NJJ1]	hephaestin	yes	818.935	311.491	38.3007	14.5688	0.300781	1	-1.39448	1.39448	down	up
ENSGALG00000004641	10:9918121-10212658	MYO5C	Uncharacterized protein [Source:UniProtKB/TrEMBL;Acc:E1BXJ2]	myosin VC	yes	22.0432	3.5134	1.81647	0.422034	0.993198	1	-2.1057	2.1057	down	up
ENSGALG00000004663	20:6330808-6362554	ARFGEF2	ADP-ribosylation factor guanine nucleotide-exchange factor 2 (brefeldin A-inhibited) [Source:HGNC Symbol;Acc:15853]	ADP-ribosylation factor guanine nucleotide-exchange factor 2 (brefeldin A-inhibited)	yes	745.18	367.114	20.5505	10.1245	0.440872	1	-1.02132	1.02132	down	up
ENSGALG00000004665	14:4320753-4327018	KPNA7	karyopherin alpha 7 (importin alpha 8) [Source:HGNC Symbol;Acc:21839]	karyopherin alpha 7 (importin alpha 8)	yes	1414.06	402.245	134.817	38.3541	0.177081	1	-1.81355	1.81355	down	up
ENSGALG00000004668	14:4342065-4359838				yes	116.991	57.9654	42.8632	20.9964	0.702594	1	-1.0296	1.0296	down	up
ENSGALG00000004671	11:10540165-10580301	ANKRD27	ankyrin repeat domain-containing protein 27 [Source:RefSeq peptide;Acc:NP_001129150]	ankyrin repeat domain 27 (VPS9 domain)	yes	499.33	210.783	21.534	9.09062	0.386396	1	-1.24416	1.24416	down	up
ENSGALG00000004673	6:12918405-13014759	C10ORF54	Uncharacterized protein [Source:UniProtKB/TrEMBL;Acc:F1NGR9]	chromosome 6 open reading frame, human C10orf54	yes	19.4984	113.003	2.98589	17.3077	0.641259	1	2.53518	-2.53518	up	down
ENSGALG00000004681	4:233101-234608				yes	5.08655	44.4987	1.29722	11.3516	0.0577017	0.920361	3.12941	-3.12941	up	down
ENSGALG00000004688	4:174267-183191				yes	121.229	55.0379	35.2751	16.0199	0.562979	1	-1.13878	1.13878	down	up
ENSGALG00000004700	8:7931460-7939170	NCF2	Uncharacterized protein [Source:UniProtKB/TrEMBL;Acc:F1NIH3]	neutrophil cytosolic factor 2	yes	8.47759	36.8871	0.926901	4.03355	0.22166	1	2.12156	-2.12156	up	down
ENSGALG00000004704	11:10600370-10607240	TDRD12	Uncharacterized protein [Source:UniProtKB/TrEMBL;Acc:F1NIG5]		yes	34.7581	6.4406	11.8849	2.20307	0.13627	1	-2.43154	2.43154	down	up
ENSGALG00000004717	14:4407838-4409184				yes	245.002	573.799	60.1471	140.904	0.378717	1	1.22814	-1.22814	up	down
ENSGALG00000004721	14:4456504-4457794	KCNJ12	Uncharacterized protein [Source:UniProtKB/TrEMBL;Acc:F1NHE9]	potassium inwardly-rectifying channel, subfamily J, member 12	yes	5.08655	17.5653	0.675176	2.33191	0.250151	1	1.78818	-1.78818	up	down
ENSGALG00000004724	27:3195478-3200334		Uncharacterized protein [Source:UniProtKB/TrEMBL;Acc:F1NHE8]	ras-related protein Rab-18-B-like	yes	84.7759	42.1567	17.0233	8.4671	0.625371	1	-1.00757	1.00757	down	up
ENSGALG00000004725	15:6233741-6269146	ALDH2	Uncharacterized protein [Source:UniProtKB/TrEMBL;Acc:E1BT93]	aldehyde dehydrogenase 2 family (mitochondrial)	yes	5164.55	2255.38	394.723	172.392	0.521264	1	-1.19515	1.19515	down	up
ENSGALG00000004730	4:1799815-1804668	CLIC2	chloride intracellular channel protein 2 [Source:RefSeq peptide;Acc:NP_001026285]	chloride intracellular channel 2	yes	116.143	541.596	9.32042	43.4667	0.239705	1	2.22144	-2.22144	up	down
ENSGALG00000004734	4:1806379-1810217		Uncharacterized protein [Source:UniProtKB/TrEMBL;Acc:F1NHE2]	uncharacterized LOC422179	yes	6.78207	48.5973	0.827279	5.92871	0.0773593	0.949621	2.84127	-2.84127	up	down
ENSGALG00000004739	4:1828730-1829538				yes	11.8686	38.0581	4.90568	15.7378	0.387779	1	1.68171	-1.68171	up	down
ENSGALG00000004742	4:1832439-1835869	BMP15	bone morphogenetic protein 15 precursor [Source:RefSeq peptide;Acc:NP_001006589]	bone morphogenetic protein 15	yes	348.429	115.345	30.6882	10.1601	0.325436	1	-1.59476	1.59476	down	up
ENSGALG00000004744	5:775111-779564	DISP2	Uncharacterized protein [Source:UniProtKB/TrEMBL;Acc:F1NHB4]		yes	32.2148	7.02611	1.93264	0.42154	0.175636	1	-2.19683	2.19683	down	up
ENSGALG00000004759	14:4552212-4557247	DHRS7B	Uncharacterized protein [Source:UniProtKB/TrEMBL;Acc:F1NH35]	dehydrogenase/reductase (SDR family) member 7B	yes	489.157	196.146	80.175	32.155	0.365283	1	-1.31811	1.31811	down	up
ENSGALG00000004771	21:6268873-6276623	C1QB	complement component 1, q subcomponent, B chain [Source:HGNC Symbol;Acc:1242]		yes	51.2945	405.972	10.7172	84.8409	0.436789	1	2.98484	-2.98484	up	down
ENSGALG00000004772	16:351637-353309			class I histocompatibility antigen, F10 alpha chain-like	yes	19.4984	82.5568	4.73911	17.6729	0.670706	1	1.89885	-1.89885	up	down
ENSGALG00000004775	8:8049434-8082841	GLT25D2	Uncharacterized protein [Source:UniProtKB/TrEMBL;Acc:F1NUC2]	glycosyltransferase 25 domain containing 2	yes	575.628	231.276	43.5563	17.584	0.51835	1	-1.30862	1.30862	down	up
ENSGALG00000004784	8:8093946-8155265		Uncharacterized protein [Source:UniProtKB/TrEMBL;Acc:F1NG28]		yes	0.847759	0	0.331444	0	0.178594	1	3.0171	0.331444	up	up
ENSGALG00000004795	15:6417631-6439150				yes	116.991	57.9654	10.9656	5.14083	0.717368	1	-1.09292	1.09292	down	up
ENSGALG00000004803	6:13179214-13281291				yes	99.1877	226.007	12.0887	27.5488	0.523602	1	1.18832	-1.18832	up	down
ENSGALG00000004804	20:6615596-6625592	TGM3	transglutaminase 3 (E polypeptide, protein-glutamine-gamma-glutamyltransferase) [Source:HGNC Symbol;Acc:11779]	transglutaminase 3 (E polypeptide, protein-glutamine-gamma-glutamyltransferase)	yes	39.8447	162.772	2.73046	11.1552	0.293833	1	2.0305	-2.0305	up	down
ENSGALG00000004809	6:13304090-13312011	PPIF	peptidyl-prolyl cis-trans isomerase F, mitochondrial [Source:RefSeq peptide;Acc:NP_001026397]	peptidylprolyl isomerase F	yes	673.968	268.163	50.7328	20.1876	0.332948	1	-1.32945	1.32945	down	up
ENSGALG00000004813	12:3720411-3810553	IARS	isoleucyl-tRNA synthetase [Source:HGNC Symbol;Acc:5330]		yes	1541.23	678.02	53.4879	23.5315	0.397171	1	-1.18462	1.18462	down	up
ENSGALG00000004823	8:8366571-8373028	RNF2	Uncharacterized protein [Source:UniProtKB/TrEMBL;Acc:E1BQF7]	ring finger protein 2	yes	72.0595	29.861	7.81362	3.2383	0.5437	1	-1.27075	1.27075	down	up
ENSGALG00000004827	5:524102-661415	PAK6	Uncharacterized protein [Source:UniProtKB/TrEMBL;Acc:E1BY10]	p21 protein (Cdc42/Rac)-activated kinase 6	yes	11.8686	4.68453	0.951395	0.375548	0.921037	1	-1.34105	1.34105	down	up
ENSGALG00000004831	4:1862579-1865080	RPS4	40S ribosomal protein S4 [Source:UniProtKB/Swiss-Prot;Acc:P47836]	ribosomal protein S4, X-linked	yes	2038.01	4947.55	599.588	1444.79	0.508543	1	1.26882	-1.26882	up	down
ENSGALG00000004833	21:6571345-6578286	LEPRE1	Prolyl 3-hydroxylase 1 [Source:UniProtKB/Swiss-Prot;Acc:Q6JHU8]	leucine proline-enriched proteoglycan (leprecan) 1	yes	229.743	793.951	14.7713	50.3585	0.414792	1	1.76944	-1.76944	up	down
ENSGALG00000004838	5:524102-661415	BUB1B	mitotic checkpoint serine/threonine-protein kinase BUB1 beta [Source:RefSeq peptide;Acc:NP_989734]	budding uninhibited by benzimidazoles 1 homolog beta (yeast)	yes	941.86	403.413	39.2594	16.7349	0.562708	1	-1.23018	1.23018	down	up
ENSGALG00000004842	14:4776240-4779771	NT5M	Uncharacterized protein [Source:UniProtKB/TrEMBL;Acc:F1NFC2]	5',3'-nucleotidase, mitochondrial	yes	25.4328	62.064	9.31333	22.7366	0.540529	1	1.28765	-1.28765	up	down
ENSGALG00000004845	5:18192215-18192882	TIMM10	Uncharacterized protein [Source:UniProtKB/TrEMBL;Acc:E1BXY8]	translocase of inner mitochondrial membrane 10 homolog (yeast)	yes	34.7581	103.05	17.7728	52.722	0.4397	1	1.56873	-1.56873	up	down
ENSGALG00000004848	21:6593432-6600753	YBX1	Nuclease-sensitive element-binding protein 1 [Source:UniProtKB/Swiss-Prot;Acc:Q06066]	Y box binding protein 1	yes	2249.95	5167.12	406.037	976.195	0.582879	1	1.26556	-1.26556	up	down
ENSGALG00000004852	17:5648961-5699103	DNM1	dynamin 1 [Source:HGNC Symbol;Acc:2972]	dynamin 1	yes	793.502	330.227	42.9468	17.7326	0.482118	1	-1.27615	1.27615	down	up
ENSGALG00000004854	15:6594079-6595508			chemokine-like receptor 1-like	yes	4.23879	11.7102	0.804227	2.22224	0.289897	1	1.46634	-1.46634	up	down
ENSGALG00000004860	14:4798817-4973290	RASD1	dexamethasone-induced Ras-related protein 1 [Source:RefSeq peptide;Acc:NP_001038101]	RAS, dexamethasone-induced 1	yes	53.4088	607.173	5.37202	61.0781	0.321534	1	3.50712	-3.50712	up	down
ENSGALG00000004864	11:10986724-10988790				yes	11.8686	87.2409	3.2322	23.7656	0.116773	1	2.87828	-2.87828	up	down
ENSGALG00000004870	4:1880365-1888286	CXORF41	Uncharacterized protein [Source:UniProtKB/TrEMBL;Acc:E1BXG3]	PIH1 domain containing 3	yes	388.273	123.542	51.0228	16.237	0.300316	1	-1.65186	1.65186	down	up
ENSGALG00000004871	6:14211005-14215799	RPS24	40S ribosomal protein S24 [Source:UniProtKB/TrEMBL;Acc:F1NF89]	ribosomal protein S24	yes	1916.78	5323.45	643.23	1787.09	0.348134	1	1.47421	-1.47421	up	down
ENSGALG00000004873	20:6756749-6802170	PHACTR3	phosphatase and actin regulator 3 [Source:HGNC Symbol;Acc:15833]		yes	15.2597	33.9595	1.13507	2.52624	0.572732	1	1.15421	-1.15421	up	down
ENSGALG00000004879	12:4272696-4355349	SLC6A11	Transporter [Source:UniProtKB/TrEMBL;Acc:E1BXE8]	solute carrier family 6 (neurotransmitter transporter, GABA), member 11	yes	30.5193	12.2957	2.29256	0.923707	0.503598	1	-1.31145	1.31145	down	up
ENSGALG00000004880	20:6806295-6831913	SYCP2	Uncharacterized protein [Source:UniProtKB/TrEMBL;Acc:E1BV37]	synaptonemal complex protein 2-like	yes	22.8895	9.95366	1.19211	0.371285	0.639615	1	-1.68291	1.68291	down	up
ENSGALG00000004888	14:4798817-4973290	RAI1	retinoic acid induced 1 [Source:HGNC Symbol;Acc:9834]	retinoic acid induced 1	yes	27.1283	81.9713	0.844708	2.55247	0.793346	1	1.59537	-1.59537	up	down
ENSGALG00000004893	15:6649818-6650481	TMEM119	transmembrane protein 119 [Source:HGNC Symbol;Acc:27884]	transmembrane protein 119	yes	64.4296	324.958	20.1691	101.76	0.184626	1	2.33495	-2.33495	up	down
ENSGALG00000004897	1:16897498-16905540	GTSE1	G2 and S phase-expressed protein 1 [Source:RefSeq peptide;Acc:NP_001026503]	G-2 and S-phase expressed 1	yes	725.681	193.218	59.6604	15.8865	0.188026	1	-1.90898	1.90898	down	up
ENSGALG00000004901	15:6659123-6702229	CORO1C	coronin-1C [Source:RefSeq peptide;Acc:NP_001034354]	coronin, actin binding protein, 1C	yes	440.834	1529.35	35.1902	132.226	0.470244	1	1.90976	-1.90976	up	down
ENSGALG00000004907	11:11465972-11506379	KCTD15	potassium channel tetramerisation domain containing 15 [Source:HGNC Symbol;Acc:23297]	potassium channel tetramerisation domain containing 15	yes	16.1074	36.3016	2.10328	4.74088	0.56975	1	1.17251	-1.17251	up	down
ENSGALG00000004909	2:310306-311728	RARRES2	Uncharacterized protein [Source:UniProtKB/TrEMBL;Acc:F1NIP4]	retinoic acid receptor responder (tazarotene induced) 2	yes	220.417	964.919	108.483	475.163	0.134002	1	2.13095	-2.13095	up	down
ENSGALG00000004913	11:11621161-11643777				yes	40.6924	18.7363	12.8779	5.93153	0.593843	1	-1.11842	1.11842	down	up
ENSGALG00000004929	14:5012108-5018356	C17ORF39	Uncharacterized protein [Source:UniProtKB/TrEMBL;Acc:F1NEN3]	chromosome 14 open reading frame, human C17orf39	yes	233.134	111.832	27.7353	13.3061	0.530344	1	-1.05963	1.05963	down	up
ENSGALG00000004931	2:470234-470747	ZNF777	Uncharacterized protein [Source:UniProtKB/TrEMBL;Acc:F1NEN1]	zinc finger protein 777	yes	100.883	204.343	46.7836	94.8102	0.558044	1	1.01904	-1.01904	up	down
ENSGALG00000004934	2:471970-484476	CDC25A	M-phase inducer phosphatase 1 [Source:RefSeq peptide;Acc:NP_001186501]	cell division cycle 25 homolog A (S. pombe)	yes	721.443	247.67	61.8821	21.2461	0.293087	1	-1.54233	1.54233	down	up
ENSGALG00000004936	4:1990372-1996035	GLRA4	Uncharacterized protein [Source:UniProtKB/TrEMBL;Acc:F1NEM1]	glycine receptor, alpha 4	yes	36.4536	8.19713	4.53858	1.02071	0.207572	1	-2.15267	2.15267	down	up
ENSGALG00000004940	12:4788530-4810660	TAMM41	Uncharacterized protein [Source:UniProtKB/TrEMBL;Acc:E1BUW5]	TAM41, mitochondrial translocator assembly and maintenance protein, homolog (S. cerevisiae)	yes	246.698	98.3656	23.8987	9.5301	0.437577	1	-1.32637	1.32637	down	up
ENSGALG00000004946	9:10381732-10444589	COL4A4	Uncharacterized protein [Source:UniProtKB/TrEMBL;Acc:F1NIL4]	collagen, type IV, alpha 4	yes	1026.64	2335.01	27.7562	63.1314	0.391394	1	1.18555	-1.18555	up	down
ENSGALG00000004947	6:14217315-14248769	POLR3A	DNA-directed RNA polymerase III subunit RPC1 [Source:RefSeq peptide;Acc:NP_001006500]	polymerase (RNA) III (DNA directed) polypeptide A, 155kDa	yes	1097	283.387	39.201	10.1271	0.155171	1	-1.95266	1.95266	down	up
ENSGALG00000004951	11:11723553-11739964		Uncharacterized protein [Source:UniProtKB/TrEMBL;Acc:F1NSD8]	uncharacterized LOC769438	yes	10.1731	26.3479	2.29115	5.93546	0.457708	1	1.37329	-1.37329	up	down
ENSGALG00000004952	4:2006691-2008731			60S ribosomal protein L36a-like	yes	848.606	2873.09	227.248	769.612	0.211713	1	1.75986	-1.75986	up	down
ENSGALG00000004956	11:11776539-11798473	GPI	glucose-6-phosphate isomerase [Source:RefSeq peptide;Acc:NP_001006128]	glucose-6-phosphate isomerase	yes	2863.73	1836.16	531.079	252.062	0.99347	1	-1.07515	1.07515	down	up
ENSGALG00000004959	9:10319389-10320451	IRS1	insulin receptor substrate 1 [Source:HGNC Symbol;Acc:6125]		yes	10.1731	25.7624	1.70811	4.32641	0.467833	1	1.34077	-1.34077	up	down
ENSGALG00000004960	10:11673559-11824138	FBN1	Uncharacterized protein [Source:UniProtKB/TrEMBL;Acc:F1NJR3]	fibrillin 1	yes	1205.51	4515.45	121.387	379.463	0.97972	1	1.64434	-1.64434	up	down
ENSGALG00000004966	9:9818246-9915487	NYAP2	neuronal tyrosine-phosphorylated phosphoinositide-3-kinase adaptor 2 [Source:HGNC Symbol;Acc:29291]	KIAA1486	yes	53.4088	11.7102	4.2181	0.924923	0.253085	1	-2.18919	2.18919	down	up
ENSGALG00000004970	15:6771329-6791736	SVOP	SV2 related protein homolog (rat) [Source:HGNC Symbol;Acc:25417]	SV2 related protein homolog (rat)	yes	59.3431	26.9334	4.45081	2.02021	0.590155	1	-1.13956	1.13956	down	up
ENSGALG00000004971	17:5578674-5597771	URM1	Ubiquitin-related modifier 1 homolog [Source:UniProtKB/Swiss-Prot;Acc:Q5ZJU4]	ubiquitin related modifier 1	yes	259.414	625.324	17.2613	41.6118	0.357927	1	1.26945	-1.26945	up	down
ENSGALG00000004974	12:5069039-5089703	PPARG	peroxisome proliferator-activated receptor gamma [Source:RefSeq peptide;Acc:NP_001001460]	peroxisome proliferator-activated receptor gamma	yes	108.513	367.7	8.30237	28.1352	0.280564	1	1.76078	-1.76078	up	down
ENSGALG00000004980	6:14425359-14869728	KCNMA1	calcium-activated potassium channel subunit alpha-1 [Source:RefSeq peptide;Acc:NP_989555]	potassium large conductance calcium-activated channel, subfamily M, alpha member 1	yes	74.6028	232.447	3.62946	9.07512	0.862372	1	1.32216	-1.32216	up	down
ENSGALG00000004984	10:11938930-11959449	SECISBP2L	Uncharacterized protein [Source:UniProtKB/TrEMBL;Acc:F1NJI9]	SECIS binding protein 2-like	yes	918.97	450.257	51.3371	25.1546	0.432355	1	-1.02918	1.02918	down	up
ENSGALG00000004986	17:5563668-5565630	CERCAM	cerebral endothelial cell adhesion molecule [Source:HGNC Symbol;Acc:23723]	cerebral endothelial cell adhesion molecule	yes	33.0626	118.273	6.26475	22.4152	0.358273	1	1.83915	-1.83915	up	down
ENSGALG00000004990	6:14982372-15623928	C10ORF11	Uncharacterized protein [Source:UniProtKB/TrEMBL;Acc:F1NYR1]	chromosome 6 open reading frame, human C10orf11	yes	56.7998	16.3943	13.3607	3.81781	0.590032	1	-1.80717	1.80717	down	up
ENSGALG00000004992	17:5556741-5560298	TTC16	tetratricopeptide repeat domain 16 [Source:HGNC Symbol;Acc:26536]		yes	11.8686	25.1769	2.45949	5.2961	0.685359	1	1.10657	-1.10657	up	down
ENSGALG00000004994	6:15646466-15657246	ZNF503	zinc finger protein 503 [Source:HGNC Symbol;Acc:23589]	zinc finger protein 503	yes	16.9552	33.9595	1.47447	2.9535	0.692893	1	1.00223	-1.00223	up	down
ENSGALG00000004996	17:5553651-5556195				yes	42.3879	98.9511	9.63658	22.5014	0.547416	1	1.22342	-1.22342	up	down
ENSGALG00000005000	6:15907675-15914027	COMTD1	Uncharacterized protein [Source:UniProtKB/TrEMBL;Acc:F1NI85]	catechol-O-methyltransferase domain containing 1	yes	57.6476	118.273	7.46679	15.3215	0.598151	1	1.03699	-1.03699	up	down
ENSGALG00000005004	6:15957387-15962880	SAMD8	Uncharacterized protein [Source:UniProtKB/TrEMBL;Acc:F1NI82]	sterile alpha motif domain containing 8	yes	162.77	80.8003	22.3446	11.0937	0.582792	1	-1.01018	1.01018	down	up
ENSGALG00000005005	14:5096426-5097482	SMCR7	Smith-Magenis syndrome chromosome region, candidate 7 [Source:HGNC Symbol;Acc:17920]	Smith-Magenis syndrome chromosome region, candidate 7	yes	168.704	76.1162	28.525	12.8724	0.533394	1	-1.14795	1.14795	down	up
ENSGALG00000005011	10:11905686-11919924	SHC4	SHC (Src homology 2 domain containing) family, member 4 [Source:HGNC Symbol;Acc:16743]		yes	613.777	137.009	47.0849	10.5113	0.161633	1	-2.16332	2.16332	down	up
ENSGALG00000005022	12:5318325-5318925	GP9	Uncharacterized protein [Source:UniProtKB/TrEMBL;Acc:F1P1G3]	glycoprotein IX (platelet)	yes	1.69552	4.09857	0.614658	1.4864	0.333508	1	1.27397	-1.27397	up	down
ENSGALG00000005026	12:5414161-5424697		Uncharacterized protein [Source:UniProtKB/TrEMBL;Acc:F1P1G1]		yes	40.6924	14.6377	3.15855	1.13628	0.467533	1	-1.47494	1.47494	down	up
ENSGALG00000005031	4:2037247-2055426	DRP2	dystrophin related protein 2 [Source:HGNC Symbol;Acc:3032]	dystrophin related protein 2	yes	12.7164	26.9334	0.650297	1.37741	0.581973	1	1.08279	-1.08279	up	down
ENSGALG00000005038	4:2061545-2075864	CENPI	Centromere protein I [Source:UniProtKB/Swiss-Prot;Acc:Q8AYS7]	centromere protein I	yes	512.046	158.088	27.7751	8.84305	0.438941	1	-1.65118	1.65118	down	up
ENSGALG00000005041	4:2079245-2082557				yes	11.0209	33.9595	2.40705	7.41882	0.395219	1	1.62393	-1.62393	up	down
ENSGALG00000005043	15:6815953-6842375	ACACB	acetyl-CoA carboxylase beta [Source:HGNC Symbol;Acc:85]	acetyl-CoA carboxylase 2-like	yes	17.8029	75.5307	0.381178	1.85309	0.605919	1	2.28139	-2.28139	up	down
ENSGALG00000005044	12:5773095-5777495				yes	11.8686	3.51306	5.66765	1.67848	0.219724	1	-1.7556	1.7556	down	up
ENSGALG00000005048	2:671349-732397	SMARCC1	SWI/SNF related, matrix associated, actin dependent regulator of chromatin, subfamily c, member 1 [Source:HGNC Symbol;Acc:11104]	SWI/SNF related, matrix associated, actin dependent regulator of chromatin, subfamily c, member 1	yes	613.777	1053.92	34.3201	88.6247	0.578388	1	1.36866	-1.36866	up	down
ENSGALG00000005049	4:2083766-2090497				yes	29.6715	64.9915	2.59752	5.69006	0.591699	1	1.13131	-1.13131	up	down
ENSGALG00000005059	5:524102-661415	CDHR5	cadherin-related family member 5 [Source:HGNC Symbol;Acc:7521]		yes	2.54328	0	0.324473	0	0.470017	1	3.08192	0.324473	up	up
ENSGALG00000005060	17:5509399-5517845	ENG	endoglin precursor [Source:RefSeq peptide;Acc:NP_001074356]	endoglin	yes	330.626	1537.55	29.8173	138.42	0.205557	1	2.21483	-2.21483	up	down
ENSGALG00000005062	15:6848764-6853276	FOXN4	forkhead box N4 [Source:RefSeq peptide;Acc:NP_001076828]	forkhead box N4	yes	2.54328	0	0.325047	0	0.0553824	1	3.07648	0.325047	up	up
ENSGALG00000005069	8:10059639-10067539	PTGS2	Prostaglandin G/H synthase 2 [Source:UniProtKB/Swiss-Prot;Acc:P27607]	prostaglandin-endoperoxide synthase 2 (prostaglandin G/H synthase and cyclooxygenase)	yes	576.476	248.256	21.3774	9.20641	0.38266	1	-1.21537	1.21537	down	up
ENSGALG00000005077	4:2126163-2145986	F8	coagulation factor VIII, procoagulant component [Source:HGNC Symbol;Acc:3546]		yes	22.8895	71.4321	0.552888	2.03543	0.672899	1	1.88027	-1.88027	up	down
ENSGALG00000005081	5:524102-661415	SCT	Secretin [Source:UniProtKB/Swiss-Prot;Acc:P01280]	VIP peptides-like	yes	14.4119	5.27049	3.49846	1.60882	0.931578	1	-1.12072	1.12072	down	up
ENSGALG00000005084	19:7117938-7139276	TRIM37	E3 ubiquitin-protein ligase TRIM37 [Source:RefSeq peptide;Acc:NP_001006224]	tripartite motif containing 37	yes	1035.96	498.854	42.077	20.2626	0.420603	1	-1.05422	1.05422	down	up
ENSGALG00000005085	5:524102-661415	DRD4	D(4) dopamine receptor [Source:RefSeq peptide;Acc:NP_001136321]	dopamine receptor D4	yes	32.2148	6.44106	5.78547	1.15698	0.820582	1	-2.32207	2.32207	down	up
ENSGALG00000005086	6:16583890-16592063	PLAU	urokinase-type plasminogen activator preproprotein [Source:RefSeq peptide;Acc:NP_990774]	plasminogen activator, urokinase	yes	36.4536	275.189	2.40677	18.1701	0.11263	1	2.9164	-2.9164	up	down
ENSGALG00000005094	14:5184452-5188135	GRAP	Uncharacterized protein [Source:UniProtKB/TrEMBL;Acc:E1BXR0]	GRB2-related adaptor protein	yes	5.93431	24.5914	1.54896	6.42063	0.20368	1	2.05142	-2.05142	up	down
ENSGALG00000005097	2:364871-367556		Uncharacterized protein [Source:UniProtKB/TrEMBL;Acc:F1NUB0]	GTPase IMAP family member 7-like	yes	8.47759	36.8871	2.14639	7.6976	0.312201	1	1.8425	-1.8425	up	down
ENSGALG00000005118	9:9464769-9465757	FAM124B	family with sequence similarity 124B [Source:HGNC Symbol;Acc:26224]	family with sequence similarity 124B	yes	1.69552	8.19713	0.456553	2.20803	0.158576	1	2.2739	-2.2739	up	down
ENSGALG00000005120	12:6019275-6088331	FBLN2	fibulin 2 [Source:HGNC Symbol;Acc:3601]	fibulin 2	yes	189.898	590.779	8.47009	26.352	0.261131	1	1.63747	-1.63747	up	down
ENSGALG00000005122	15:6898714-6925790	MYO1H	myosin IH [Source:HGNC Symbol;Acc:13879]	myosin IH	yes	1159.73	210.783	54.5218	9.90993	0.100445	1	-2.45989	2.45989	down	up
ENSGALG00000005126	19:7216361-7230239	DHX40	Uncharacterized protein [Source:UniProtKB/TrEMBL;Acc:F1NWM3]	DEAH (Asp-Glu-Ala-His) box polypeptide 40	yes	432.357	211.954	26.7144	13.0971	0.476298	1	-1.02837	1.02837	down	up
ENSGALG00000005145	20:7721348-7734141	SS18L1	synovial sarcoma translocation gene on chromosome 18-like 1 [Source:HGNC Symbol;Acc:15592]	synovial sarcoma translocation gene on chromosome 18-like 1	yes	10.1731	1.17102	1.44884	0.166801	0.0676688	0.927989	-3.1187	3.1187	down	up
ENSGALG00000005146	11:12161062-12162664	PDP2	pyruvate dehyrogenase phosphatase catalytic subunit 2 [Source:HGNC Symbol;Acc:30263]	pyruvate dehyrogenase phosphatase catalytic subunit 2	yes	326.387	149.305	33.6728	15.4053	0.470468	1	-1.12816	1.12816	down	up
ENSGALG00000005148	2:835786-836610				yes	12.7164	33.9595	4.03317	10.7745	0.473774	1	1.41763	-1.41763	up	down
ENSGALG00000005155	5:394544-436065			NLR family, pyrin domain containing 3	yes	46.6267	101.293	2.24461	4.87651	0.710954	1	1.11938	-1.11938	up	down
ENSGALG00000005159	5:394544-436065	CEND1	cell cycle exit and neuronal differentiation 1 [Source:RefSeq peptide;Acc:NP_001180192]	cell cycle exit and neuronal differentiation 1	yes	1.69552	4.68407	1.27801	3.53358	0.923845	1	1.46723	-1.46723	up	down
ENSGALG00000005164	20:7736481-7741145	GTPBP5	Uncharacterized protein [Source:UniProtKB/TrEMBL;Acc:F1NVX4]	GTP binding protein 5 (putative)	yes	211.092	103.05	24.8067	12.1116	0.549442	1	-1.03434	1.03434	down	up
ENSGALG00000005170	20:7752313-7754527	HRH3	Uncharacterized protein [Source:UniProtKB/TrEMBL;Acc:F1NVX2]	histamine receptor H3	yes	8.47759	4.09857	1.33065	0.643426	0.334841	1	-1.04829	1.04829	down	up
ENSGALG00000005171	9:9332580-9348334	AP1S3	AP-1 complex subunit sigma-3 [Source:RefSeq peptide;Acc:NP_001025179]	adaptor-related protein complex 1, sigma 3 subunit	yes	189.05	81.3858	35.2211	15.1657	0.500453	1	-1.21562	1.21562	down	up
ENSGALG00000005172	2:856561-859614				yes	7.62983	18.1508	1.36685	3.25227	0.41949	1	1.25059	-1.25059	up	down
ENSGALG00000005178	11:12174229-12183227	CA7	carbonic anhydrase VII [Source:HGNC Symbol;Acc:1381]	carbonic anhydrase VII	yes	184.811	45.0842	41.8181	10.2039	0.28423	1	-2.035	2.035	down	up
ENSGALG00000005180	8:11889924-12029498	COL11A1	collagen, type XI, alpha 1 [Source:HGNC Symbol;Acc:2186]	collagen, type XI, alpha 1	yes	174.638	683.875	5.20279	20.4463	0.555137	1	1.97448	-1.97448	up	down
ENSGALG00000005190	5:373069-374187	CCDC86	coiled-coil domain containing 86 [Source:HGNC Symbol;Acc:28359]	coiled-coil domain containing 86	yes	40.6924	94.267	51.9041	120.406	0.55274	1	1.21399	-1.21399	up	down
ENSGALG00000005192	5:361704-364270	CD5	T-cell surface glycoprotein CD5 precursor [Source:RefSeq peptide;Acc:NP_990252]	CD5 molecule	yes	2.54328	9.95366	0.422607	1.24518	0.277643	1	1.55897	-1.55897	up	down
ENSGALG00000005204	15:8350535-8356364			glutathione S-transferase theta-1-like	yes	55.9521	302.123	6.83082	36.8891	0.174522	1	2.43307	-2.43307	up	down
ENSGALG00000005205	19:7354014-7358745	RNFT1	Uncharacterized protein [Source:UniProtKB/TrEMBL;Acc:F1P4I2]	ring finger protein, transmembrane 1	yes	49.17	108.319	9.47838	20.8849	0.569605	1	1.13975	-1.13975	up	down
ENSGALG00000005206	9:9145258-9170410	ACSL3	Uncharacterized protein [Source:UniProtKB/TrEMBL;Acc:F1P451]	acyl-CoA synthetase long-chain family member 3	yes	401.838	183.264	24.6182	11.2283	0.446301	1	-1.13259	1.13259	down	up
ENSGALG00000005209	2:990576-1008646	AQP1	aquaporin 1 (Colton blood group) [Source:RefSeq peptide;Acc:NP_001034542]	aquaporin 1 (Colton blood group)	yes	459.485	3351.46	43.7209	318.931	0.0474451	0.88275	2.86685	-2.86685	up	down
ENSGALG00000005210	12:6685063-6754908	WNK2	WNK lysine deficient protein kinase 2 [Source:HGNC Symbol;Acc:14542]		yes	122.077	57.9654	3.07603	1.46062	0.5836	1	-1.07449	1.07449	down	up
ENSGALG00000005214	11:12201226-12207998	CCDC79	coiled-coil domain containing 79 [Source:HGNC Symbol;Acc:26675]	coiled-coil domain containing 79	yes	21.194	10.5392	3.11355	1.54853	0.583657	1	-1.00766	1.00766	down	up
ENSGALG00000005217	9:9089058-9109902	MOGAT1	monoacylglycerol O-acyltransferase 1 [Source:HGNC Symbol;Acc:18210]	monoacylglycerol O-acyltransferase 1	yes	78.8415	33.374	14.7266	6.23512	0.622258	1	-1.23993	1.23993	down	up
ENSGALG00000005219	12:6826911-6842213				yes	19.4984	72.6032	5.07111	18.8879	0.352036	1	1.89709	-1.89709	up	down
ENSGALG00000005220	6:20960960-20965319				yes	47.4745	14.0522	18.9192	5.60244	0.381436	1	-1.75572	1.75572	down	up
ENSGALG00000005232	6:17172656-17215330	USP54	ubiquitin specific peptidase 54 [Source:HGNC Symbol;Acc:23513]	ubiquitin specific peptidase 54	yes	439.139	165.114	22.1744	8.33791	0.349666	1	-1.41114	1.41114	down	up
ENSGALG00000005235	8:12445942-12449239				yes	69.5162	32.7885	11.9073	5.61733	0.606156	1	-1.08389	1.08389	down	up
ENSGALG00000005245	9:9037620-9050552	SGPP2	Uncharacterized protein [Source:UniProtKB/TrEMBL;Acc:F1P210]	sphingosine-1-phosphate phosphatase 2	yes	51.7133	25.1769	9.69698	4.722	0.625348	1	-1.03814	1.03814	down	up
ENSGALG00000005246	9:8937721-9001288	PAX3	paired box 3 [Source:HGNC Symbol;Acc:8617]		yes	17.8029	8.19713	3.18773	1.43225	0.764463	1	-1.15424	1.15424	down	up
ENSGALG00000005247	14:5570710-5583023	TEKT4	Uncharacterized protein [Source:UniProtKB/TrEMBL;Acc:E1C2N5]	tektin 4	yes	3.39103	1.17102	0.343954	0.11879	0.321253	1	-1.5338	1.5338	down	up
ENSGALG00000005252	8:12516756-12517755	GPR88	G protein-coupled receptor 88 [Source:HGNC Symbol;Acc:4539]	G protein-coupled receptor 88	yes	9.32534	4.09857	1.68944	0.742671	0.322318	1	-1.18575	1.18575	down	up
ENSGALG00000005257	8:12552376-12560088	VCAM1	Uncharacterized protein [Source:UniProtKB/TrEMBL;Acc:F1P201]	vascular cell adhesion molecule 1	yes	181.42	417.468	13.2224	30.4287	0.418665	1	1.20245	-1.20245	up	down
ENSGALG00000005258	14:5640744-5641857	SS5R	somatostatin receptor type 5 [Source:RefSeq peptide;Acc:NP_001020005]	somatostatin receptor 5	yes	82.2326	22.8349	13.1706	3.6202	0.454185	1	-1.86318	1.86318	down	up
ENSGALG00000005263	14:5769582-5772973	SOX8	transcription factor SOX-8 [Source:RefSeq peptide;Acc:NP_990062]	SRY (sex determining region Y)-box 8	yes	40.6924	8.19713	4.16546	0.839189	0.175164	1	-2.31141	2.31141	down	up
ENSGALG00000005266	11:12353007-12394734	BEAN1	protein BEAN1 [Source:RefSeq peptide;Acc:NP_001135398]	brain expressed, associated with NEDD4, 1	yes	28.8238	72.6032	5.46874	13.7779	0.523456	1	1.33307	-1.33307	up	down
ENSGALG00000005272	11:12423011-12452265	CDH5	cadherin-5 precursor [Source:RefSeq peptide;Acc:NP_989558]	cadherin 5, type 2 (vascular endothelium)	yes	492.548	1117.15	16.427	37.2596	0.368319	1	1.18154	-1.18154	up	down
ENSGALG00000005274	9:7899846-7945287				yes	235.677	107.734	23.3957	10.6959	0.505422	1	-1.12918	1.12918	down	up
ENSGALG00000005276	5:8232743-8240173				yes	31.3671	8.19713	3.64757	0.953339	0.256324	1	-1.93588	1.93588	down	up
ENSGALG00000005278	11:13166649-13257246	CDH11	cadherin-11 precursor [Source:RefSeq peptide;Acc:NP_001004371]	cadherin 11, type 2, OB-cadherin (osteoblast)	yes	410.315	2396.49	63.07	507.155	0.975849	1	3.0074	-3.0074	up	down
ENSGALG00000005279	19:7440973-7487928	BRIP1	Fanconi anemia group J protein homolog [Source:UniProtKB/Swiss-Prot;Acc:Q3YK19]	BRCA1 interacting protein C-terminal helicase 1	yes	221.265	98.9511	8.987	4.01922	0.581277	1	-1.16092	1.16092	down	up
ENSGALG00000005285	19:7545814-7565605	TBX4	T-box 4 [Source:HGNC Symbol;Acc:11603]		yes	7.62983	2.92755	1.64786	0.649944	0.402863	1	-1.34221	1.34221	down	up
ENSGALG00000005287	2:1891197-1899334	ZBTB47	zinc finger and BTB domain containing 47 [Source:HGNC Symbol;Acc:26955]	zinc finger and BTB domain containing 47	yes	63.5819	158.673	5.53926	13.8249	0.485101	1	1.31951	-1.31951	up	down
ENSGALG00000005291	14:5983238-5995823			uncharacterized LOC416530	yes	831.651	271.091	58.2338	18.9838	0.238615	1	-1.61709	1.61709	down	up
ENSGALG00000005293	14:6001271-6015777	GNG13	Uncharacterized protein [Source:UniProtKB/TrEMBL;Acc:E1C1U6]	guanine nucleotide binding protein (G protein), gamma 13	yes	4.23879	1.75653	1.1084	0.459446	0.940327	1	-1.27051	1.27051	down	up
ENSGALG00000005294	5:8281721-8350642	PPFIBP2	PTPRF interacting protein, binding protein 2 (liprin beta 2) [Source:HGNC Symbol;Acc:9250]		yes	600.122	220.737	34.3756	12.6448	0.387909	1	-1.44284	1.44284	down	up
ENSGALG00000005305	2:1981334-1983261	CCBP2	Uncharacterized protein [Source:UniProtKB/TrEMBL;Acc:F1P1U9]	chemokine binding protein 2	yes	5.93431	17.5653	0.907788	2.68746	0.308022	1	1.56582	-1.56582	up	down
ENSGALG00000005315	14:6016089-6020060	RPUSD1	RNA pseudouridylate synthase domain containing 1 [Source:HGNC Symbol;Acc:14173]	RNA pseudouridylate synthase domain containing 1	yes	42.4322	21.0783	8.42687	4.18699	0.768178	1	-1.00908	1.00908	down	up
ENSGALG00000005317	Z:73603980-73609993				yes	5.93431	64.9915	2.83383	31.0519	0.0282561	0.683564	3.45386	-3.45386	up	down
ENSGALG00000005318	5:8353581-8367331	OVCH2	Uncharacterized protein [Source:UniProtKB/TrEMBL;Acc:F1NZZ9]	ovochymase 2	yes	17.8029	8.78264	1.16212	0.573346	0.541935	1	-1.01928	1.01928	down	up
ENSGALG00000005320	9:7005957-7023148				yes	256.871	64.9915	73.1239	18.5071	0.268176	1	-1.98227	1.98227	down	up
ENSGALG00000005331	2:2206228-2207467	GJC2	gap junction gamma-2 protein [Source:RefSeq peptide;Acc:NP_001186510]	gap junction protein, gamma 12, 47kDa	yes	65.2774	228.349	9.09065	31.8051	0.318115	1	1.8068	-1.8068	up	down
ENSGALG00000005338	20:7917052-7920228	RPS21	ribosomal protein S21 [Source:HGNC Symbol;Acc:10409]	ribosomal protein S21	yes	322.996	1520.57	320.795	1511.85	0.103613	1	2.23659	-2.23659	up	down
ENSGALG00000005344	8:12670200-12685559		Uncharacterized protein [Source:UniProtKB/TrEMBL;Acc:E1C031]	uncharacterized LOC424473	yes	77.9938	9.95366	8.61879	1.10007	0.0908756	0.983501	-2.96988	2.96988	down	up
ENSGALG00000005346	Z:73945600-73950762	PPIC	peptidylprolyl isomerase C (cyclophilin C) [Source:HGNC Symbol;Acc:9256]	peptidylprolyl isomerase C (cyclophilin C)	yes	117.838	528.715	18.476	82.9118	0.172708	1	2.16593	-2.16593	up	down
ENSGALG00000005347	11:15141071-15220471	ADAMTS18	ADAM metallopeptidase with thrombospondin type 1 motif, 18 [Source:HGNC Symbol;Acc:17110]	ADAM metallopeptidase with thrombospondin type 1 motif, 18	yes	20.3462	7.61162	0.72581	0.27154	0.368548	1	-1.41843	1.41843	down	up
ENSGALG00000005348	20:7947484-7954303	C20ORF151	Uncharacterized protein [Source:UniProtKB/TrEMBL;Acc:F1NZV8]		yes	7.62983	1.75653	0.945049	0.217597	0.0881877	1	-2.11873	2.11873	down	up
ENSGALG00000005349	14:6029247-6036929	MSLN	mesothelin [Source:HGNC Symbol;Acc:7371]	mesothelin	yes	38.1491	18.7363	2.71068	1.33141	0.625123	1	-1.0257	1.0257	down	up
ENSGALG00000005350	19:7991680-8034467	USP32	ubiquitin specific peptidase 32 [Source:HGNC Symbol;Acc:19143]	ubiquitin specific peptidase 32	yes	743.484	370.042	20.7212	10.3135	0.447194	1	-1.00657	1.00657	down	up
ENSGALG00000005352	20:8001746-8012087	GATA5	transcription factor GATA-5 [Source:RefSeq peptide;Acc:NP_990752]	GATA binding protein 5	yes	4.23879	8.78264	0.383385	0.794439	0.505754	1	1.05114	-1.05114	up	down
ENSGALG00000005359	6:17400348-17523978	SORBS1	sorbin and SH3 domain containing 1 [Source:HGNC Symbol;Acc:14565]		yes	220.417	658.113	9.04408	27.0047	0.265363	1	1.57816	-1.57816	up	down
ENSGALG00000005360	19:8050991-8067859	CA4	carbonic anhydrase IV [Source:HGNC Symbol;Acc:1375]	carbonic anhydrase IV	yes	26.2805	121.2	3.97809	18.3492	0.266109	1	2.20557	-2.20557	up	down
ENSGALG00000005361	11:15303964-15309261			hypoxanthine-guanine phosphoribosyltransferase-like	yes	64.4296	11.7102	20.8646	3.71536	0.327045	1	-2.48948	2.48948	down	up
ENSGALG00000005369	5:8482315-8500871	BTBD10	BTB/POZ domain-containing protein 10 [Source:RefSeq peptide;Acc:NP_001186504]	BTB (POZ) domain containing 10	yes	560.368	231.276	48.79	20.1386	0.364929	1	-1.27662	1.27662	down	up
ENSGALG00000005389	11:16147264-16149210		Uncharacterized protein [Source:UniProtKB/TrEMBL;Acc:F1NML4]		yes	2.54328	11.1247	0.811982	3.55298	0.146063	1	2.12951	-2.12951	up	down
ENSGALG00000005400	12:7714651-7960916	CACNA2D3	calcium channel, voltage-dependent, alpha 2/delta subunit 3 [Source:HGNC Symbol;Acc:15460]	calcium channel, voltage-dependent, alpha 2/delta subunit 3	yes	56.7998	9.95366	3.03686	0.535774	0.195455	1	-2.50288	2.50288	down	up
ENSGALG00000005401	2:2483584-2535827	WNT9A	protein Wnt-9a precursor [Source:RefSeq peptide;Acc:NP_990312]	wingless-type MMTV integration site family, member 9A	yes	5.08655	16.9798	0.894594	2.54374	0.525686	1	1.50765	-1.50765	up	down
ENSGALG00000005403	19:8121384-8142581	DHRS11	Dehydrogenase/reductase SDR family member 11 [Source:UniProtKB/Swiss-Prot;Acc:Q71R50]	dehydrogenase/reductase (SDR family) member 11	yes	428.118	153.403	33.6462	12.0572	0.33345	1	-1.48055	1.48055	down	up
ENSGALG00000005408	11:17085903-17104415	BCMO1	Beta,beta-carotene 15,15'-monooxygenase [Source:UniProtKB/Swiss-Prot;Acc:Q9I993]	beta-carotene 15,15'-monooxygenase 1	yes	41.5402	167.456	2.11012	8.50672	0.296449	1	2.01128	-2.01128	up	down
ENSGALG00000005409	19:8346009-8350332	LHX1	LIM/homeobox protein Lhx1 [Source:UniProtKB/Swiss-Prot;Acc:P53411]	LIM homeobox 1	yes	5.08655	1.75653	0.634931	0.219289	0.22445	1	-1.53376	1.53376	down	up
ENSGALG00000005410	12:8133520-8145608	WNT5A	protein Wnt-5a [Source:RefSeq peptide;Acc:NP_990218]	wingless-type MMTV integration site family, member 5A	yes	36.4536	75.5307	3.9175	8.11788	0.614824	1	1.05117	-1.05117	up	down
ENSGALG00000005411	14:6080830-6094910	C16ORF73	Uncharacterized protein [Source:UniProtKB/TrEMBL;Acc:E1BQ93]	meiosis specific with OB domains	yes	2.54328	1.17102	0.643929	0.151471	0.491727	1	-2.08786	2.08786	down	up
ENSGALG00000005412	2:3107390-3125656	SNAP47	Uncharacterized protein [Source:UniProtKB/TrEMBL;Acc:F1NX76]	synaptosomal-associated protein, 47kDa	yes	690.075	197.902	80.6359	23.128	0.212072	1	-1.80178	1.80178	down	up
ENSGALG00000005413	14:6111869-6133115	HS3ST6	Uncharacterized protein [Source:UniProtKB/TrEMBL;Acc:F1NX75]	heparan sulfate (glucosamine) 3-O-sulfotransferase 6	yes	12.7164	1.75653	2.23921	0.309365	0.0857274	0.971653	-2.85561	2.85561	down	up
ENSGALG00000005419	12:8281853-8573872	ERC2	ELKS/RAB6-interacting/CAST family member 2 [Source:HGNC Symbol;Acc:31922]	ELKS/RAB6-interacting/CAST family member 2	yes	62.7341	12.2957	3.41094	0.668573	0.265177	1	-2.35101	2.35101	down	up
ENSGALG00000005421	14:6157010-6161093		Uncharacterized protein [Source:UniProtKB/TrEMBL;Acc:F1NX58]	testis-expressed sequence 2 protein-like	yes	13.5641	2.34204	0.996635	0.172097	0.113974	1	-2.53384	2.53384	down	up
ENSGALG00000005423	Z:74230604-74236002	GRHPR	Uncharacterized protein [Source:UniProtKB/TrEMBL;Acc:F1NX57]	glyoxylate reductase/hydroxypyruvate reductase	yes	5.93431	32.7885	0.859559	4.75003	0.132487	1	2.46627	-2.46627	up	down
ENSGALG00000005438	5:8865090-8921530	PARVA	Uncharacterized protein [Source:UniProtKB/TrEMBL;Acc:F1P5V9]	parvin, alpha	yes	61.8864	126.47	10.8446	22.1662	0.595577	1	1.03138	-1.03138	up	down
ENSGALG00000005442	8:12814278-12865669	PALMD	palmdelphin [Source:HGNC Symbol;Acc:15846]	palmdelphin	yes	29.6715	93.096	2.55876	8.02901	0.419872	1	1.64978	-1.64978	up	down
ENSGALG00000005448	2:3342133-3378274	MYL3	myosin light chain 1, cardiac muscle [Source:RefSeq peptide;Acc:NP_990490]	myosin, light chain 3, alkali; ventricular, skeletal, slow	yes	13.5641	193.804	2.76993	39.5854	0.0254732	0.647885	3.83705	-3.83705	up	down
ENSGALG00000005455	19:8552020-8552614				yes	490.852	224.25	180.663	82.5709	0.42701	1	-1.1296	1.1296	down	up
ENSGALG00000005460	20:8164078-8189323	SLCO4A1	solute carrier organic anion transporter family member 4A1 [Source:RefSeq peptide;Acc:NP_001026027]	solute carrier organic anion transporter family, member 4A1	yes	61.8864	25.7624	2.69186	0.980031	0.624339	1	-1.45771	1.45771	down	up
ENSGALG00000005462	6:17640572-17645445	ZP4	zona pellucida sperm-binding protein 4 [Source:RefSeq peptide;Acc:NP_990210]	zona pellucida glycoprotein 4	yes	590.04	134.667	46.5491	10.625	0.169418	1	-2.13129	2.13129	down	up
ENSGALG00000005469	6:17648434-17654392	CYP2C45	Uncharacterized protein [Source:UniProtKB/TrEMBL;Acc:F1P5U6]		yes	5.93431	1.75653	0.510534	0.15113	0.178478	1	-1.75622	1.75622	down	up
ENSGALG00000005471	11:17481971-17493917				yes	3.39103	8.19713	0.729601	1.76408	0.840977	1	1.27374	-1.27374	up	down
ENSGALG00000005473	11:17481971-17493917	PNAT3	Arylamine N-acetyltransferase, pineal gland isozyme NAT-3 [Source:UniProtKB/Swiss-Prot;Acc:P13914]	N-acetyltransferase, pineal gland isozyme NAT-3	yes	23.7372	90.1684	2.01573	7.65769	0.422873	1	1.92561	-1.92561	up	down
ENSGALG00000005476	2:3561034-3596832	PTH1R	parathyroid hormone/parathyroid hormone-related peptide receptor precursor [Source:RefSeq peptide;Acc:NP_001171046]	parathyroid hormone 1 receptor	yes	7.62983	43.9132	0.887962	5.11129	0.141331	1	2.52512	-2.52512	up	down
ENSGALG00000005483	11:17985350-18177099	CDH13	cadherin-13 [Source:RefSeq peptide;Acc:NP_001001760]	cadherin 13, H-cadherin (heart)	yes	183.116	560.332	23.2134	63.1388	0.503299	1	1.44357	-1.44357	up	down
ENSGALG00000005490	14:6172001-6174599	RPS2	Uncharacterized protein [Source:UniProtKB/TrEMBL;Acc:E1C4M0]		yes	2374.57	6524.92	401.97	1104.75	0.37441	1	1.45856	-1.45856	up	down
ENSGALG00000005492	2:3774946-3780998	NBEAL2	neurobeachin-like 2 [Source:HGNC Symbol;Acc:31928]		yes	350.972	129.983	33.9546	12.5765	0.367902	1	-1.43288	1.43288	down	up
ENSGALG00000005493	4:2243815-2249796	ITGB1BP2	integrin beta 1 binding protein (melusin) 2 [Source:HGNC Symbol;Acc:6154]	integrin beta 1 binding protein (melusin) 2	yes	2.54328	17.5653	0.409881	2.83137	0.097261	0.998305	2.78822	-2.78822	up	down
ENSGALG00000005498	2:3790596-3790893		Uncharacterized protein [Source:UniProtKB/TrEMBL;Acc:F1NTQ1]		yes	4.23879	14.6377	6.1437	21.249	0.236146	1	1.79022	-1.79022	up	down
ENSGALG00000005499	12:8786153-8831639	IL17RD	interleukin-17 receptor D precursor [Source:RefSeq peptide;Acc:NP_989846]	interleukin 17 receptor D	yes	139.032	41.5712	7.99679	2.56658	0.45991	1	-1.63958	1.63958	down	up
ENSGALG00000005500	11:18458706-18459624	HSBP1	heat shock factor-binding protein 1 [Source:RefSeq peptide;Acc:NP_001106280]	heat shock factor binding protein 1	yes	136.489	289.827	364.965	777.072	0.496316	1	1.09029	-1.09029	up	down
ENSGALG00000005502	11:18526417-18527167	KCNG4	Uncharacterized protein [Source:UniProtKB/TrEMBL;Acc:E1BQU8]	potassium voltage-gated channel, subfamily G, member 4	yes	18.6507	37.4726	4.91252	9.87301	0.631334	1	1.00703	-1.00703	up	down
ENSGALG00000005503	11:18603212-18615568	WFDC1	WAP four-disulfide core domain protein 1 [Source:UniProtKB/Swiss-Prot;Acc:Q8JG33]	WAP four-disulfide core domain 1	yes	183.116	1016.44	9.1253	50.6557	0.0929525	0.98855	2.47278	-2.47278	up	down
ENSGALG00000005506	12:8835267-8844494	HESX1	homeobox protein ANF-1 [Source:RefSeq peptide;Acc:NP_990343]	HESX homeobox 1	yes	10.1731	5.26958	3.67004	0.75517	0.272787	1	-2.28092	2.28092	down	up
ENSGALG00000005511	9:6603782-6646927	VAMP2	Uncharacterized protein [Source:UniProtKB/TrEMBL;Acc:F1NTL8]	vesicle-associated membrane protein 2 (synaptobrevin 2)	yes	31.3671	12.2957	6.02245	2.36126	0.53668	1	-1.35079	1.35079	down	up
ENSGALG00000005519	6:17673267-17734059	TLL2	Uncharacterized protein [Source:UniProtKB/TrEMBL;Acc:F1NRI8]	tolloid-like 2	yes	211.94	63.235	9.49425	2.83288	0.34027	1	-1.74479	1.74479	down	up
ENSGALG00000005524	20:8246596-8258716	NTSR1	neurotensin receptor type 1 [Source:RefSeq peptide;Acc:NP_001232911]	neurotensin receptor 1 (high affinity)	yes	5.08655	2.34204	2.40515	1.108	0.326347	1	-1.11817	1.11817	down	up
ENSGALG00000005541	4:2304598-2305285	GJB1	connexin 32 [Source:RefSeq peptide;Acc:NP_989702]	gap junction protein, beta 1, 32kDa	yes	16.1074	36.8871	4.79307	10.9801	0.562062	1	1.19586	-1.19586	up	down
ENSGALG00000005547	6:17803491-17845376	PIK3AP1	Phosphoinositide 3-kinase adapter protein 1 [Source:UniProtKB/Swiss-Prot;Acc:Q9DDT2]	phosphoinositide-3-kinase adaptor protein 1	yes	1300.46	327.3	71.4678	18.2719	0.254949	1	-1.96767	1.96767	down	up
ENSGALG00000005551	5:9085527-9108443	DKK3	dickkopf-related protein 3 precursor [Source:RefSeq peptide;Acc:NP_990456]	dickkopf homolog 3 (Xenopus laevis)	yes	1053.76	2785.85	117.164	309.787	0.32033	1	1.40274	-1.40274	up	down
ENSGALG00000005553	4:2307334-2324190	NLGN3	neuroligin 3 precursor [Source:RefSeq peptide;Acc:NP_001166992]	neuroligin 3	yes	8.47759	25.7624	0.548191	1.66601	0.350342	1	1.60364	-1.60364	up	down
ENSGALG00000005554	9:6283336-6285474	ADIPOQ	adiponectin precursor [Source:RefSeq peptide;Acc:NP_996874]	adiponectin, C1Q and collagen domain containing	yes	39.8447	162.772	3.80885	15.5614	0.293823	1	2.03054	-2.03054	up	down
ENSGALG00000005555	19:8712264-8713105		Uncharacterized protein [Source:UniProtKB/TrEMBL;Acc:F1NM40]		yes	3.38303	15.2232	5.13065	23.1249	0.332846	1	2.17223	-2.17223	up	down
ENSGALG00000005572	14:6188101-6190921	NOXO1	NADPH oxidase organizer 1 [Source:HGNC Symbol;Acc:19404]	NADPH oxidase organizer 1	yes	124.621	23.4204	19.1446	3.59853	0.21949	1	-2.41146	2.41146	down	up
ENSGALG00000005576	11:18619014-18644184	ATP2C2	ATPase, Ca++ transporting, type 2C, member 2 [Source:HGNC Symbol;Acc:29103]	ATPase, Ca++ transporting, type 2C, member 2	yes	187.355	67.3336	10.2874	3.69741	0.423301	1	-1.47629	1.47629	down	up
ENSGALG00000005577	15:7343006-7355570	SEZ6L	seizure related 6 homolog (mouse)-like [Source:HGNC Symbol;Acc:10763]	seizure related 6 homolog (mouse)-like	yes	35.6059	8.19713	1.96177	0.451665	0.247046	1	-2.11883	2.11883	down	up
ENSGALG00000005588	19:8971607-9051368	EVI2A	protein EVI2A precursor [Source:RefSeq peptide;Acc:NP_001074362]	ecotropic viral integration site 2A	yes	13.5641	53.8669	1.48304	5.89027	0.809218	1	1.98977	-1.98977	up	down
ENSGALG00000005589	14:6211501-6231036	SYNGR3	synaptogyrin-3 [Source:RefSeq peptide;Acc:NP_001007835]	synaptogyrin 3	yes	60.1909	183.85	2.90242	8.86578	0.388199	1	1.61099	-1.61099	up	down
ENSGALG00000005594	19:8971607-9051368	OMG	Uncharacterized protein [Source:UniProtKB/TrEMBL;Acc:E1C1K8]		yes	2.54328	7.02611	0.332999	0.920084	0.941065	1	1.46625	-1.46625	up	down
ENSGALG00000005599	6:17865037-17872447			2-hydroxyacylsphingosine 1-beta-galactosyltransferase-like	yes	427.27	123.542	44.6547	12.9131	0.259561	1	-1.78998	1.78998	down	up
ENSGALG00000005601	12:8885590-8946362				yes	207.701	24.0059	2.65439	0.306796	0.0941255	0.991628	-3.11303	3.11303	down	up
ENSGALG00000005603	2:3921658-3923972	NACAD	Uncharacterized protein [Source:UniProtKB/TrEMBL;Acc:F1NQB4]		yes	309.432	119.444	44.7133	17.5619	0.655729	1	-1.34826	1.34826	down	up
ENSGALG00000005606	6:17883174-17886689				yes	6.78207	1.75653	1.7115	0.443394	0.110628	1	-1.9486	1.9486	down	up
ENSGALG00000005614	15:7380036-7389078	SRRD	SRR1-like protein [Source:RefSeq peptide;Acc:NP_001188374]	SRR1 domain containing	yes	83.5673	56.7944	28.0434	291.846	0.657124	1	3.37948	-3.37948	up	down
ENSGALG00000005616	13:13262688-13265690	ARSI	Uncharacterized protein [Source:UniProtKB/TrEMBL;Acc:F1NQP9]	arylsulfatase family, member I	yes	24.585	99.5366	2.34549	9.4971	0.31683	1	2.0176	-2.0176	up	down
ENSGALG00000005619	8:14226410-14231816	F3	Uncharacterized protein [Source:UniProtKB/TrEMBL;Acc:F1NGT0]	coagulation factor III (thromboplastin, tissue factor)	yes	16.1074	52.1103	3.41978	11.0662	0.406545	1	1.69418	-1.69418	up	down
ENSGALG00000005621	13:13271378-13292374	CAMK2A	calcium/calmodulin-dependent protein kinase type II subunit alpha [Source:RefSeq peptide;Acc:NP_989626]	calcium/calmodulin-dependent protein kinase II alpha	yes	14.4119	7.02611	1.6854	0.821775	0.569954	1	-1.03628	1.03628	down	up
ENSGALG00000005628	20:8327715-8359507	COL9A3	collagen alpha-3(IX) chain precursor [Source:RefSeq peptide;Acc:NP_990636]	collagen, type IX, alpha 3	yes	124.621	41.5712	6.67036	2.22524	0.425734	1	-1.5838	1.5838	down	up
ENSGALG00000005630	15:7401160-7403452	CRYBB1	Beta-crystallin B1 [Source:UniProtKB/Swiss-Prot;Acc:P07530]	crystallin, beta B1	yes	2.54328	0.585509	0.532146	0.122538	0.424485	1	-2.11859	2.11859	down	up
ENSGALG00000005632	5:9811547-9843223	MRVI1	murine retrovirus integration site 1 homolog [Source:HGNC Symbol;Acc:7237]	murine retrovirus integration site 1 homolog	yes	124.621	392.877	7.54202	23.7784	0.297971	1	1.65663	-1.65663	up	down
ENSGALG00000005635	20:8360164-8365335	TCFL5	Uncharacterized protein [Source:UniProtKB/TrEMBL;Acc:E1C9I8]	transcription factor-like 5 (basic helix-loop-helix)	yes	214.483	49.7683	18.6296	4.3232	0.257578	1	-2.10743	2.10743	down	up
ENSGALG00000005638	4:2374516-2377287	IL2RG	Uncharacterized protein [Source:UniProtKB/TrEMBL;Acc:F1NWP6]		yes	38.9969	346.622	4.54946	40.4024	0.129566	1	3.15067	-3.15067	up	down
ENSGALG00000005642	10:11877540-11902314	CEP152	centrosomal protein 152kDa [Source:HGNC Symbol;Acc:29298]		yes	167.856	62.6495	6.79316	2.66148	0.786662	1	-1.35186	1.35186	down	up
ENSGALG00000005643	5:9846574-9858287	LYVE1	lymphatic vessel endothelial hyaluronic acid receptor 1 [Source:RefSeq peptide;Acc:NP_001186516]	lymphatic vessel endothelial hyaluronan receptor 1	yes	53.4088	152.232	6.70733	19.1207	0.432376	1	1.51133	-1.51133	up	down
ENSGALG00000005644	2:3954672-3964250	MYO1G	myosin-Ig [Source:RefSeq peptide;Acc:NP_001026132]	myosin IG	yes	7.62983	55.6234	0.413134	3.01203	0.0743313	0.940721	2.86606	-2.86606	up	down
ENSGALG00000005647	8:14241829-14268200	ABCD3	ATP-binding cassette sub-family D member 3 [Source:RefSeq peptide;Acc:NP_001012615]	ATP-binding cassette, sub-family D (ALD), member 3	yes	891.842	444.402	33.089	16.4888	0.443308	1	-1.00487	1.00487	down	up
ENSGALG00000005648	4:2380806-2383672			sestrin 2	yes	31.3671	65.577	4.00537	8.37494	0.614082	1	1.06414	-1.06414	up	down
ENSGALG00000005649	6:18014515-18019326	TMEM150A	transmembrane protein 150A [Source:HGNC Symbol;Acc:24677]	transmembrane protein 150A	yes	37.3014	95.438	5.92566	15.1638	0.57777	1	1.35559	-1.35559	up	down
ENSGALG00000005650	2:3965717-3966410			GTPase, IMAP family member 1	yes	4.23879	46.8407	1.24594	13.7727	0.037781	0.791314	3.46651	-3.46651	up	down
ENSGALG00000005666	5:9939496-9941402	ADM	Uncharacterized protein [Source:UniProtKB/TrEMBL;Acc:E1C9E8]	adrenomedullin	yes	91.5579	226.592	32.4586	80.3616	0.452506	1	1.3079	-1.3079	up	down
ENSGALG00000005680	6:18028449-18046656	PSD	Uncharacterized protein [Source:UniProtKB/TrEMBL;Acc:F1NG81]	pleckstrin and Sec7 domain containing	yes	73.755	179.751	7.79279	18.9944	0.483715	1	1.28536	-1.28536	up	down
ENSGALG00000005683	8:14293391-14343523	ARHGAP29	rho GTPase-activating protein 29 [Source:RefSeq peptide;Acc:NP_001231811]	Rho GTPase activating protein 29	yes	698.553	334.911	26.6428	12.774	0.427348	1	-1.06053	1.06053	down	up
ENSGALG00000005684	6:18059785-18061627	FBXL15	Uncharacterized protein [Source:UniProtKB/TrEMBL;Acc:F1NF36]	F-box and leucine-rich repeat protein 15	yes	242.459	94.8525	45.5828	17.8362	0.431318	1	-1.35368	1.35368	down	up
ENSGALG00000005688	12:9173038-9177736	DNASE1L3	deoxyribonuclease gamma precursor [Source:RefSeq peptide;Acc:NP_001029987]	deoxyribonuclease I-like 3	yes	7.62983	49.1828	1.52574	7.33084	0.195242	1	2.26447	-2.26447	up	down
ENSGALG00000005692	11:18845371-18866841	CRISPLD2	Uncharacterized protein [Source:UniProtKB/TrEMBL;Acc:E1C7Q3]	cysteine-rich secretory protein LCCL domain containing 2	yes	146.662	644.06	14.5193	63.7677	0.161961	1	2.13486	-2.13486	up	down
ENSGALG00000005693	19:9162700-9181877	NOS2	nitric oxide synthase, inducible [Source:RefSeq peptide;Acc:NP_990292]	nitric oxide synthase 2, inducible	yes	139.88	488.9	6.97088	21.0077	0.741647	1	1.59151	-1.59151	up	down
ENSGALG00000005696	12:9185748-9192972	ABHD6	Uncharacterized protein [Source:UniProtKB/TrEMBL;Acc:E1C7P7]	abhydrolase domain containing 6	yes	579.019	260.552	59.4817	26.7691	0.404512	1	-1.15188	1.15188	down	up
ENSGALG00000005699	19:9227831-9266690	NLK	Uncharacterized protein [Source:UniProtKB/TrEMBL;Acc:F1N862]	nemo-like kinase	yes	552.739	222.494	44.1364	17.7678	0.354825	1	-1.31271	1.31271	down	up
ENSGALG00000005711	20:8429333-8444284				yes	10.1731	31.6175	0.56743	1.76365	0.379672	1	1.63605	-1.63605	up	down
ENSGALG00000005718	20:8476995-8477658	BHLHE23	class E basic helix-loop-helix protein 23 [Source:RefSeq peptide;Acc:NP_989835]	basic helix-loop-helix family, member e23	yes	72.0595	35.1306	22.5576	11.0011	0.621326	1	-1.03596	1.03596	down	up
ENSGALG00000005721	9:6186382-6198550	DGKG	diacylglycerol kinase, gamma 90kDa [Source:HGNC Symbol;Acc:2853]		yes	8.47759	28.69	0.504592	1.70151	0.314534	1	1.75362	-1.75362	up	down
ENSGALG00000005724	11:19359245-19376518	MTHFSD	Uncharacterized protein [Source:UniProtKB/TrEMBL;Acc:E1C7K5]	methenyltetrahydrofolate synthetase domain containing	yes	100.883	45.6697	23.7187	10.7402	0.572429	1	-1.143	1.143	down	up
ENSGALG00000005727	4:2415109-2419800			solute carrier family 7 (cationic amino acid transporter, y+ system), member 3	yes	44.0834	97.1946	3.76563	8.3032	0.575032	1	1.14077	-1.14077	up	down
ENSGALG00000005728	11:19388431-19391231	FOXF1	forkhead box F1 [Source:HGNC Symbol;Acc:3809]	forkhead box F1	yes	35.6059	7.02611	7.1498	1.41118	0.149418	1	-2.341	2.341	down	up
ENSGALG00000005730	12:9267288-9300808	CELSR3	Cadherin; Uncharacterized protein [Source:UniProtKB/TrEMBL;Acc:Q9YGQ9]		yes	89.0146	80.8003	2.42628	1.03621	0.976717	1	-1.22744	1.22744	down	up
ENSGALG00000005739	6:18573465-18589324	SCD	stearoyl-CoA desaturase 1 [Source:RefSeq peptide;Acc:NP_990221]	stearoyl-CoA desaturase (delta-9-desaturase)	yes	286.542	136.424	32.123	14.429	0.555564	1	-1.15463	1.15463	down	up
ENSGALG00000005742	Z:35665524-35672868				yes	0.847759	1.75653	2.35661	4.89643	0.580283	1	1.05501	-1.05501	up	down
ENSGALG00000005747	4:2422923-2423910		Uncharacterized protein [Source:UniProtKB/TrEMBL;Acc:F1N8E5]		yes	1.69552	4.09857	0.311863	0.754018	0.333615	1	1.27369	-1.27369	up	down
ENSGALG00000005752	8:14354114-14431824	ABCA4	Uncharacterized protein [Source:UniProtKB/TrEMBL;Acc:F1N8D7]	ATP-binding cassette, sub-family A (ABC1), member 4	yes	84.7759	24.0059	1.84413	0.522214	0.45577	1	-1.82023	1.82023	down	up
ENSGALG00000005754	11:19620094-19628689		Uncharacterized protein [Source:UniProtKB/TrEMBL;Acc:E1C5W0]		yes	0.847759	0	0.361789	0	0.178594	1	2.76404	0.361789	up	up
ENSGALG00000005756	27:262202-262898	GGA.361	Uncharacterized protein [Source:UniProtKB/TrEMBL;Acc:E1C5V9]		yes	1.69552	5.85509	1.59858	5.52606	0.154955	1	1.78946	-1.78946	up	down
ENSGALG00000005762	20:8709016-8717829	BIRC7	baculoviral IAP repeat containing 7 [Source:HGNC Symbol;Acc:13702]		yes	696.858	146.963	134.153	28.2979	0.141044	1	-2.24511	2.24511	down	up
ENSGALG00000005763	2:4503244-4522116	VILL	Uncharacterized protein [Source:UniProtKB/TrEMBL;Acc:E1C5U6]	villin-like	yes	75.4505	24.5914	3.98829	1.29997	0.434254	1	-1.61729	1.61729	down	up
ENSGALG00000005764	Z:6876080-6961816				yes	1.69553	0	0.843107	0	0.479568	1	1.18609	0.843107	up	up
ENSGALG00000005766	6:18603987-18615476	PKD2L1	polycystic kidney disease 2-like 1 [Source:HGNC Symbol;Acc:9011]	polycystic kidney disease 2-like 1	yes	18.6507	1.75653	1.39737	0.131616	0.0586873	1	-3.40831	3.40831	down	up
ENSGALG00000005769	5:10277282-10286306	WEE1	wee1-like protein kinase [Source:RefSeq peptide;Acc:NP_001026352]	WEE1 homolog (S. pombe)	yes	109.361	262.894	5.38483	12.9454	0.44924	1	1.26546	-1.26546	up	down
ENSGALG00000005774	20:8720737-8768222			Na+/K+ transporting ATPase interacting 4	yes	570.542	206.099	89.5217	32.379	0.375711	1	-1.46718	1.46718	down	up
ENSGALG00000005778	15:7939054-7949142		Uncharacterized protein [Source:UniProtKB/TrEMBL;Acc:F1P2V7]	solute carrier family 2, facilitated glucose transporter member 11-like	yes	384.882	146.963	30.9242	10.9769	0.502866	1	-1.49426	1.49426	down	up
ENSGALG00000005791	11:19836338-19879378	JPH3	Uncharacterized protein [Source:UniProtKB/TrEMBL;Acc:E1C5B6]	junctophilin 3	yes	11.8686	42.1567	0.731773	2.59939	0.346686	1	1.82871	-1.82871	up	down
ENSGALG00000005795	6:18655324-18675791	CYP2H1	cytochrome P450 2H1 precursor [Source:RefSeq peptide;Acc:NP_001001616]	cytochrome P450 2H1	yes	75.4505	12.2957	5.52113	0.907199	0.278187	1	-2.60547	2.60547	down	up
ENSGALG00000005803	15:8014218-8040369	ZNRF3	zinc and ring finger 3 [Source:HGNC Symbol;Acc:18126]	zinc and ring finger 3	yes	246.698	72.6032	15.4343	4.60205	0.515331	1	-1.74579	1.74579	down	up
ENSGALG00000005805	2:4525144-4571168	PLCD1	Uncharacterized protein [Source:UniProtKB/TrEMBL;Acc:E1C3D7]	phospholipase C, delta 1	yes	168.704	391.706	8.66784	19.8688	0.543158	1	1.19676	-1.19676	up	down
ENSGALG00000005811	12:9319748-9347511	COL7A1	collagen, type VII, alpha 1 [Source:HGNC Symbol;Acc:2214]		yes	38.1491	115.345	0.656116	1.98383	0.426403	1	1.59626	-1.59626	up	down
ENSGALG00000005816	8:14513268-14562012	BCAR3	Uncharacterized protein [Source:UniProtKB/TrEMBL;Acc:E1C3C2]	breast cancer anti-estrogen resistance 3	yes	223.808	101.293	11.7317	5.30995	0.506127	1	-1.14364	1.14364	down	up
ENSGALG00000005824	15:8075466-8086568	SUSD2	sushi domain containing 2 [Source:HGNC Symbol;Acc:30667]	sushi domain containing 2	yes	32.2148	9.36815	2.17156	0.631542	0.324764	1	-1.78178	1.78178	down	up
ENSGALG00000005831	Z:7262399-7390055	DNAI1	dynein, axonemal, intermediate chain 1 [Source:HGNC Symbol;Acc:2954]	dynein, axonemal, intermediate chain 1	yes	40.6924	10.5392	3.0284	0.784408	0.300527	1	-1.94888	1.94888	down	up
ENSGALG00000005842	4:2516713-2525020	GDPD2	Uncharacterized protein [Source:UniProtKB/TrEMBL;Acc:E1C392]	glycerophosphodiester phosphodiesterase domain containing 2	yes	485.279	140.522	34.1623	9.89314	0.324198	1	-1.7879	1.7879	down	up
ENSGALG00000005846	Z:30735443-30823708	MPDZ	multiple PDZ domain protein [Source:HGNC Symbol;Acc:7208]	multiple PDZ domain protein	yes	1528.51	632.936	38.0893	15.7727	0.337439	1	-1.27195	1.27195	down	up
ENSGALG00000005848	Z:7805780-7828820	IL11RA	interleukin-11 receptor subunit alpha precursor [Source:RefSeq peptide;Acc:NP_001038139]	interleukin 11 receptor, alpha	yes	40.6924	132.911	5.29918	17.3108	0.387538	1	1.70783	-1.70783	up	down
ENSGALG00000005849	20:9010483-9014150	PPDPF	chromosome 20 open reading frame 149 [Source:RefSeq peptide;Acc:NP_001183966]	pancreatic progenitor cell differentiation and proliferation factor homolog (zebrafish)	yes	44.9312	137.595	63.4191	194.507	0.410278	1	1.61683	-1.61683	up	down
ENSGALG00000005853	4:2779924-2812680	HTR2C	5-hydroxytryptamine (Serotonin) receptor 2C [Source:UniProtKB/TrEMBL;Acc:F5ANP2]	5-hydroxytryptamine (serotonin) receptor 2C	yes	44.9312	15.8088	5.4531	1.91889	0.462133	1	-1.5068	1.5068	down	up
ENSGALG00000005857	6:18712988-18735454	ALOX5	arachidonate 5-lipoxygenase [Source:HGNC Symbol;Acc:435]	arachidonate 5-lipoxygenase	yes	31.3671	72.0177	2.24646	5.1582	0.567046	1	1.19921	-1.19921	up	down
ENSGALG00000005870	1:6966665-6992905			minichromosome maintenance complex component 10	yes	283.151	131.74	19.9528	9.94515	0.676971	1	-1.00453	1.00453	down	up
ENSGALG00000005884	2:4632460-4701172		mitogen-activated protein kinase kinase kinase 3-like [Source:RefSeq peptide;Acc:NP_001073194]	mitogen-activated protein kinase kinase kinase 3-like	yes	156.835	419.225	6.44253	17.2218	0.35266	1	1.41854	-1.41854	up	down
ENSGALG00000005903	5:10500044-10509229	NRIP3	nuclear receptor interacting protein 3 [Source:HGNC Symbol;Acc:1167]	nuclear receptor interacting protein 3	yes	1.69552	5.85509	0.427874	1.47798	0.155207	1	1.78837	-1.78837	up	down
ENSGALG00000005911	8:14688280-14713476	MTF2	metal-response element-binding transcription factor 2 [Source:RefSeq peptide;Acc:NP_989839]	metal response element binding transcription factor 2	yes	676.511	319.103	25.1904	11.8825	0.419576	1	-1.08403	1.08403	down	up
ENSGALG00000005913	12:9686945-9728617	EEFSEC	eukaryotic elongation factor, selenocysteine-tRNA-specific [Source:HGNC Symbol;Acc:24614]	eukaryotic elongation factor, selenocysteine-tRNA-specific	yes	267.892	103.05	39.2356	15.0952	0.413041	1	-1.37808	1.37808	down	up
ENSGALG00000005917	14:6565122-6584454	GRID2IP	glutamate receptor, ionotropic, delta 2 (Grid2) interacting protein [Source:HGNC Symbol;Acc:18464]		yes	84.7759	28.69	4.43418	1.50071	0.519053	1	-1.56302	1.56302	down	up
ENSGALG00000005918	8:14739896-14743277	FAM69A	Uncharacterized protein [Source:UniProtKB/TrEMBL;Acc:F1N905]	family with sequence similarity 69, member A	yes	167.856	41.5712	23.5119	5.82384	0.295815	1	-2.01335	2.01335	down	up
ENSGALG00000005919	15:8172120-8189728				yes	4.23902	72.6046	4.23831	72.672	0.841211	1	4.09984	-4.09984	up	down
ENSGALG00000005921	6:18903419-18907886				yes	8.47759	208.441	2.9405	72.3267	0.000770884	0.064386	4.62039	-4.62039	up	down
ENSGALG00000005922	8:14745902-14754551	RPL5	60S ribosomal protein L5 [Source:UniProtKB/Swiss-Prot;Acc:P22451]	ribosomal protein L5	yes	2764.54	6280.17	529.207	1189.82	0.597695	1	1.16884	-1.16884	up	down
ENSGALG00000005924	13:13577333-13590871	MGAT4B	Uncharacterized protein [Source:UniProtKB/TrEMBL;Acc:F1N901]	mannosyl (alpha-1,3-)-glycoprotein beta-1,4-N-acetylglucosaminyltransferase, isozyme B	yes	185.659	433.277	12.621	29.4562	0.40804	1	1.22274	-1.22274	up	down
ENSGALG00000005928	19:9743394-9750488	XAF1	XIAP associated factor 1 [Source:HGNC Symbol;Acc:30932]	XIAP associated factor 1	yes	5.93431	1.75653	0.910681	0.286005	0.270904	1	-1.6709	1.6709	down	up
ENSGALG00000005932	20:9096367-9125892	MYT1	myelin transcription factor 1 [Source:HGNC Symbol;Acc:7622]		yes	77.9938	22.2494	3.55449	1.01404	0.377144	1	-1.80952	1.80952	down	up
ENSGALG00000005933	14:6588159-6599744	SLC5A11	Uncharacterized protein [Source:UniProtKB/TrEMBL;Acc:E1C8N8]	solute carrier family 5 (sodium/glucose cotransporter), member 11	yes	15.2597	7.61162	1.0472	0.507915	0.589454	1	-1.04387	1.04387	down	up
ENSGALG00000005936	4:3001899-3003021	AGTR2	Uncharacterized protein [Source:UniProtKB/TrEMBL;Acc:F1NC23]	angiotensin II receptor, type 2	yes	111.904	49.7683	17.5646	7.81303	0.558313	1	-1.16872	1.16872	down	up
ENSGALG00000005937	15:8172120-8189728				yes	14.4121	231.863	21.461	345.818	0.72471	1	4.01023	-4.01023	up	down
ENSGALG00000005940	8:14832781-14842380	GFI1	growth factor independent 1 transcription repressor [Source:HGNC Symbol;Acc:4237]	growth factor independent 1 transcription repressor	yes	30.5193	12.2957	4.00325	1.61307	0.503627	1	-1.31136	1.31136	down	up
ENSGALG00000005941	15:8172120-8189728				yes	33.063	764.093	33.3755	777.03	0.485418	1	4.54111	-4.54111	up	down
ENSGALG00000005946	15:8172120-8189728				yes	8.47782	199.66	11.9662	282.244	0.720825	1	4.5599	-4.5599	up	down
ENSGALG00000005948	5:10702393-10705049	RPL27A	ribosomal protein L27a [Source:HGNC Symbol;Acc:10329]	ribosomal protein L27a	yes	1426.78	4323.4	849.848	2576.88	0.331214	1	1.60035	-1.60035	up	down
ENSGALG00000005949	20:9247415-9256805				yes	14.4119	5.26958	2.29957	0.840966	0.324077	1	-1.45125	1.45125	down	up
ENSGALG00000005951	15:8200027-8202262			vacuolar protein sorting 29 homolog	yes	612.929	162.186	91.4383	24.1993	0.200921	1	-1.91783	1.91783	down	up
ENSGALG00000005956	6:18961553-18973887	ANXA8	Annexin [Source:UniProtKB/TrEMBL;Acc:E1C8K3]	annexin A8	yes	159.379	573.799	27.8611	100.325	0.219697	1	1.84837	-1.84837	up	down
ENSGALG00000005957	4:3035073-3048736	SLC6A14	solute carrier family 6 (amino acid transporter), member 14 [Source:HGNC Symbol;Acc:11047]	solute carrier family 6 (amino acid transporter), member 14	yes	44.0834	112.418	3.71296	9.46934	0.561403	1	1.3507	-1.3507	up	down
ENSGALG00000005958	5:10707838-10748376	TRIM66	tripartite motif containing 66 [Source:HGNC Symbol;Acc:29005]	tripartite motif containing 66	yes	11.0209	45.6697	0.516771	2.14158	0.280406	1	2.05108	-2.05108	up	down
ENSGALG00000005959	8:14899801-14918693	GLMN	Uncharacterized protein [Source:UniProtKB/TrEMBL;Acc:E1C8J8]	glomulin, FKBP associated protein	yes	180.573	83.7278	11.6245	5.3904	0.539782	1	-1.1087	1.1087	down	up
ENSGALG00000005968	15:8236633-8245155	MMP11	Uncharacterized protein [Source:UniProtKB/TrEMBL;Acc:F1NBH2]	matrix metallopeptidase 11 (stromelysin 3)	yes	13.682	59.1364	1.68171	7.26969	0.341402	1	2.11197	-2.11197	up	down
ENSGALG00000005970	12:9820993-9843542				yes	21.194	4.68407	8.11053	1.79326	0.177816	1	-2.17721	2.17721	down	up
ENSGALG00000005972	12:9845811-9846930	KBTBD12	kelch repeat and BTB (POZ) domain containing 12 [Source:HGNC Symbol;Acc:25731]	kelch repeat and BTB (POZ) domain containing 12	yes	28.8238	7.61162	4.539	1.19884	0.239364	1	-1.92073	1.92073	down	up
ENSGALG00000005973	14:6649616-6669071	LCMT1	leucine carboxyl methyltransferase 1 [Source:RefSeq peptide;Acc:NP_001006167]	leucine carboxyl methyltransferase 1	yes	785.024	268.163	67.1764	22.9495	0.259232	1	-1.54949	1.54949	down	up
ENSGALG00000005974	7:6711896-6734653	COL6A1	collagen alpha-1(VI) chain precursor [Source:RefSeq peptide;Acc:NP_990438]	collagen, type VI, alpha 1	yes	2096.51	6347.51	69.581	214.138	0.563021	1	1.62177	-1.62177	up	down
ENSGALG00000005975	6:19052822-19059170	ZNF488	zinc finger protein 488 [Source:HGNC Symbol;Acc:23535]	zinc finger protein 488	yes	9.32534	49.7683	0.862346	4.90689	0.316139	1	2.50847	-2.50847	up	down
ENSGALG00000005978	6:19065265-19079726	RBP3	retinol-binding protein 3 precursor [Source:RefSeq peptide;Acc:NP_001019746]	retinol binding protein 3, interstitial	yes	321.3	47.4263	13.1499	1.9411	0.153251	1	-2.7601	2.7601	down	up
ENSGALG00000005982	4:3190313-3258449	KLHL9	kelch-like protein 13 [Source:RefSeq peptide;Acc:NP_001026287]	kelch-like 9 (Drosophila)	yes	1286.9	401.659	51.3597	16.0308	0.208944	1	-1.67979	1.67979	down	up
ENSGALG00000005984	20:9374700-9375334				yes	6.78207	35.7161	2.26539	11.9345	0.140671	1	2.39731	-2.39731	up	down
ENSGALG00000005985	6:19100251-19107767	GDF10	growth differentiation factor 10 [Source:HGNC Symbol;Acc:4215]	growth differentiation factor 10	yes	15.2597	59.722	1.55543	6.08821	0.326663	1	1.9687	-1.9687	up	down
ENSGALG00000005990	12:9868139-9921345	MGLL	Uncharacterized protein [Source:UniProtKB/TrEMBL;Acc:E1C6V2]	monoglyceride lipase	yes	74.6028	342.523	11.6717	53.5973	0.202527	1	2.19915	-2.19915	up	down
ENSGALG00000005995	19:9754902-9769576	SLC13A5	Uncharacterized protein [Source:UniProtKB/TrEMBL;Acc:F1NA00]	solute carrier family 13 (sodium-dependent citrate transporter), member 5	yes	556.13	88.9974	38.1645	6.10793	0.110435	1	-2.64348	2.64348	down	up
ENSGALG00000005997	4:3284701-3305215	WDR44	Uncharacterized protein [Source:UniProtKB/TrEMBL;Acc:F1N9Z3]	WD repeat domain 44	yes	1200.43	532.814	48.4023	21.4841	0.491567	1	-1.1718	1.1718	down	up
ENSGALG00000006000	13:13903545-13959904	ADAMTS2	Uncharacterized protein [Source:UniProtKB/TrEMBL;Acc:F1N9Z1]	ADAM metallopeptidase with thrombospondin type 1 motif, 2	yes	189.05	920.421	9.96397	48.514	0.117759	1	2.28361	-2.28361	up	down
ENSGALG00000006003	13:13972576-13976005		Uncharacterized protein [Source:UniProtKB/TrEMBL;Acc:E1C6S6]	uncharacterized LOC416292	yes	87.3191	27.5189	10.0329	3.16232	0.477931	1	-1.66569	1.66569	down	up
ENSGALG00000006008	10:12800203-12830418	HOMER2	Uncharacterized protein [Source:UniProtKB/TrEMBL;Acc:F1N9M6]	homer homolog 2 (Drosophila)	yes	123.773	39.8146	14.4864	4.66051	0.411352	1	-1.63614	1.63614	down	up
ENSGALG00000006009	12:9958936-9976898	PODXL2	podocalyxin-like 2 [Source:HGNC Symbol;Acc:17936]		yes	451.855	223.079	43.7546	21.6149	0.584621	1	-1.01741	1.01741	down	up
ENSGALG00000006016	9:5959492-5976659	PASK	PAS domain containing serine/threonine kinase [Source:HGNC Symbol;Acc:17270]		yes	523.067	157.502	18.8878	5.68759	0.252274	1	-1.73157	1.73157	down	up
ENSGALG00000006017	4:3325082-3380795	DOCK11	dedicator of cytokinesis 11 [Source:HGNC Symbol;Acc:23483]	dedicator of cytokinesis 11	yes	117.838	276.946	2.75674	6.47911	0.453823	1	1.23283	-1.23283	up	down
ENSGALG00000006028	2:5162343-5168562				yes	87.3191	182.093	8.34705	17.4086	0.555172	1	1.06046	-1.06046	up	down
ENSGALG00000006031	8:14993687-15012465	BRDT	bromodomain, testis-specific [Source:HGNC Symbol;Acc:1105]		yes	1324.2	361.259	71.2743	19.4457	0.164995	1	-1.87393	1.87393	down	up
ENSGALG00000006041	10:12989428-13007552	BNC1	Uncharacterized protein [Source:UniProtKB/TrEMBL;Acc:E1C4G7]	basonuclin 1	yes	277.217	108.319	14.3081	5.59105	0.415851	1	-1.35564	1.35564	down	up
ENSGALG00000006044	9:5921158-5924438	C2ORF54	Uncharacterized protein [Source:UniProtKB/TrEMBL;Acc:F1NB18]	chromosome 9 open reading frame, human C2orf54	yes	89.8624	32.203	10.0846	3.61435	0.471426	1	-1.48034	1.48034	down	up
ENSGALG00000006045	10:13102064-13145325	SH3GL3	endophilin-A3 [Source:RefSeq peptide;Acc:NP_989859]	SH3-domain GRB2-like 3	yes	378.948	128.812	58.0302	19.729	0.326538	1	-1.55649	1.55649	down	up
ENSGALG00000006046	20:9501740-9508735	DNAJC5	Uncharacterized protein [Source:UniProtKB/TrEMBL;Acc:E1C4G0]	DnaJ (Hsp40) homolog, subfamily C, member 5	yes	339.951	141.693	70.6189	29.441	0.422142	1	-1.26223	1.26223	down	up
ENSGALG00000006047	12:10007988-10023855	GPR175	transmembrane protein adipocyte-associated 1 homolog [Source:RefSeq peptide;Acc:NP_001025770]	transmembrane protein, adipocyte asscociated 1	yes	885.06	418.639	34.5682	16.3517	0.411591	1	-1.08001	1.08001	down	up
ENSGALG00000006050	5:11498129-11506234	CYP2R1	cytochrome P450, family 2, subfamily R, polypeptide 1 [Source:HGNC Symbol;Acc:20580]	cytochrome P450, family 2, subfamily R, polypeptide 1	yes	9.32534	34.5451	1.00514	3.72391	0.295941	1	1.88942	-1.88942	up	down
ENSGALG00000006054	5:11507154-11519384	CALCA	Calcitonin [Source:UniProtKB/TrEMBL;Acc:B0FYW9]	calcitonin	yes	50.0178	29.861	134.067	22.4606	0.864825	1	-2.57749	2.57749	down	up
ENSGALG00000006064	19:9880133-9885923	TEKT1	Uncharacterized protein [Source:UniProtKB/TrEMBL;Acc:F1NAV0]	tektin 1	yes	158.531	41.5712	19.2726	5.05447	0.319111	1	-1.93092	1.93092	down	up
ENSGALG00000006072	2:5294562-5325348	SCN10A	sodium channel, voltage-gated, type X, alpha subunit [Source:HGNC Symbol;Acc:10582]		yes	54.2565	13.4667	1.83346	0.57412	0.651786	1	-1.67515	1.67515	down	up
ENSGALG00000006076	13:14257394-14289181	RASGEF1C	RasGEF domain family, member 1C [Source:HGNC Symbol;Acc:27400]	RasGEF domain family, member 1C	yes	27.1283	12.8812	3.20364	1.52137	0.586091	1	-1.07434	1.07434	down	up
ENSGALG00000006080	4:3771521-3807012	GPC4	Uncharacterized protein [Source:UniProtKB/TrEMBL;Acc:F1NAU1]	glypican 4	yes	178.029	593.706	14.8819	49.6338	0.238589	1	1.73777	-1.73777	up	down
ENSGALG00000006083	10:13152778-13164566	LMNA	lamin A/C [Source:HGNC Symbol;Acc:6636]	lamin-L(III)-like	yes	851.997	309.149	78.6354	28.5359	0.278565	1	-1.4624	1.4624	down	up
ENSGALG00000006084	13:14563741-14567673	WNT8C	protein Wnt-8c precursor [Source:RefSeq peptide;Acc:NP_990862]	wingless-type MMTV integration site family, member 8A	yes	3.39103	1.17102	0.320343	0.110635	0.321249	1	-1.53381	1.53381	down	up
ENSGALG00000006087	4:3845308-3959460	GPC3	Uncharacterized protein [Source:UniProtKB/TrEMBL;Acc:F1N8X1]	glypican 3	yes	68.6684	33.374	6.25389	3.0398	0.620952	1	-1.04078	1.04078	down	up
ENSGALG00000006091	8:15247280-15252109				yes	5.93431	2.92755	1.70614	0.841948	0.32272	1	-1.01893	1.01893	down	up
ENSGALG00000006093	8:15259356-15266851				yes	12.7164	2.92755	2.28658	0.526518	0.161285	1	-2.11864	2.11864	down	up
ENSGALG00000006095	6:19278926-19300298		Uncharacterized protein [Source:UniProtKB/TrEMBL;Acc:F1NC55]		yes	5.93431	0	0.491052	0	0.0624173	1	2.03644	0.491052	up	up
ENSGALG00000006096	5:12804219-12938359	RPS13	40S ribosomal protein S13 [Source:UniProtKB/Swiss-Prot;Acc:Q6ITC7]	ribosomal protein S13	yes	109.362	470.75	46.2886	199.687	0.74105	1	2.10901	-2.10901	up	down
ENSGALG00000006112	2:5384092-5546821	SCN5A	sodium channel, voltage-gated, type V, alpha subunit [Source:HGNC Symbol;Acc:10593]		yes	26.2805	4.68407	0.644338	0.116488	0.316281	1	-2.46763	2.46763	down	up
ENSGALG00000006119	10:13357833-13363685	FAM154B	family with sequence similarity 154, member B [Source:HGNC Symbol;Acc:33727]	family with sequence similarity 154, member B	yes	6.78207	2.92755	0.795062	0.343241	0.229684	1	-1.21185	1.21185	down	up
ENSGALG00000006123	20:9633473-9670062				yes	300.954	141.108	11.9483	5.60327	0.60275	1	-1.09246	1.09246	down	up
ENSGALG00000006126	7:6754986-6780959	COL6A2	Collagen alpha-2(VI) chain [Source:UniProtKB/Swiss-Prot;Acc:P15988]	collagen, type VI, alpha 2	yes	3394.43	10207.2	124.06	373.069	0.382152	1	1.5884	-1.5884	up	down
ENSGALG00000006137	6:19371494-19503200	ARHGAP22	Uncharacterized protein [Source:UniProtKB/TrEMBL;Acc:E1BSK8]	Rho GTPase activating protein 22	yes	186.507	68.5046	17.9837	6.34869	0.799808	1	-1.50216	1.50216	down	up
ENSGALG00000006138	20:9713564-9729585	HELZ2	helicase with zinc finger 2, transcriptional coactivator [Source:HGNC Symbol;Acc:30021]	helicase with zinc finger 2, transcriptional coactivator	yes	83.0803	182.679	1.54371	3.39442	0.529363	1	1.13676	-1.13676	up	down
ENSGALG00000006158	2:5662096-5681578	ACVR2B	activin receptor type-2B precursor [Source:RefSeq peptide;Acc:NP_989648]	activin A receptor, type IIB	yes	11.0209	1.17102	1.47388	0.169744	0.335317	1	-3.11819	3.11819	down	up
ENSGALG00000006167	8:15802127-15805728	LRRC8B	Uncharacterized protein [Source:UniProtKB/TrEMBL;Acc:E1BZK2]	leucine rich repeat containing 8 family, member B	yes	214.483	93.096	13.0846	5.67973	0.490986	1	-1.20397	1.20397	down	up
ENSGALG00000006170	8:15769256-15773785	LRRC8C	Uncharacterized protein [Source:UniProtKB/TrEMBL;Acc:E1C957]	leucine rich repeat containing 8 family, member C	yes	85.6236	172.725	5.61207	11.3218	0.576602	1	1.0125	-1.0125	up	down
ENSGALG00000006171	20:9771931-9774667		Uncharacterized protein [Source:UniProtKB/TrEMBL;Acc:F1NCE9]	uncharacterized LOC771545	yes	38.1491	147.548	9.42955	36.4803	0.318501	1	1.95186	-1.95186	up	down
ENSGALG00000006179	11:20692990-20697259	RPL13	60S ribosomal protein L13 [Source:UniProtKB/Swiss-Prot;Acc:P41125]	ribosomal protein L13	yes	2054.97	5247.92	573.689	1465.52	0.443741	1	1.35307	-1.35307	up	down
ENSGALG00000006188	8:15830391-15850269	CCBL2	Uncharacterized protein [Source:UniProtKB/TrEMBL;Acc:E1C934]	cysteine conjugate-beta lyase 2	yes	295.868	120.615	24.9342	10.1657	0.427211	1	-1.29441	1.29441	down	up
ENSGALG00000006189	2:6187407-6191954	CRYGN	gamma-crystallin N [Source:RefSeq peptide;Acc:NP_001160146]	crystallin, gamma N	yes	0.847759	2.92755	0.349406	1.20714	0.314797	1	1.78862	-1.78862	up	down
ENSGALG00000006192	5:13041586-13085826	USH1C	Uncharacterized protein [Source:UniProtKB/TrEMBL;Acc:E1C930]		yes	185.659	42.1567	17.2124	3.96945	0.44122	1	-2.11644	2.11644	down	up
ENSGALG00000006208	5:13094303-13185598	OTOG	otogelin [Source:HGNC Symbol;Acc:8516]		yes	62.7341	14.6377	1.12209	0.283728	0.377673	1	-1.9836	1.9836	down	up
ENSGALG00000006216	5:13282610-13286567	MYOD1	myoblast determination protein 1 homolog [Source:RefSeq peptide;Acc:NP_989545]	myogenic differentiation 1	yes	17.8029	4.09857	2.83752	0.653375	0.325666	1	-2.11865	2.11865	down	up
ENSGALG00000006229	25:1373487-1374310			T-lymphocyte surface antigen Ly-9-like	yes	4.23879	15.8088	1.60091	5.97313	0.218508	1	1.8996	-1.8996	up	down
ENSGALG00000006234	11:20497429-20516426	CBFA2T3	protein CBFA2T3 [Source:RefSeq peptide;Acc:NP_001025751]	core-binding factor, runt domain, alpha subunit 2; translocated to, 3	yes	14.4119	48.0118	1.22092	3.98689	0.573706	1	1.7073	-1.7073	up	down
ENSGALG00000006239	6:19805064-19809749		Uncharacterized protein [Source:UniProtKB/TrEMBL;Acc:F1NWX5]		yes	12.7164	2.34204	2.10577	0.387901	0.120096	1	-2.44059	2.44059	down	up
ENSGALG00000006242	11:20489987-20491466	PABPN1L	Uncharacterized protein [Source:UniProtKB/TrEMBL;Acc:F1NWW9]	poly(A) binding protein, nuclear 1	yes	167.856	67.3336	68.5954	27.5286	0.480646	1	-1.31718	1.31718	down	up
ENSGALG00000006252	8:16428364-16440319	LMO4	LIM domain transcription factor LMO4 [Source:RefSeq peptide;Acc:NP_989443]	LIM domain only 4	yes	190.746	492.999	32.7289	90.5298	0.688579	1	1.46783	-1.46783	up	down
ENSGALG00000006259	25:1386408-1390450	KIRREL	kin of IRRE like (Drosophila) [Source:HGNC Symbol;Acc:15734]	kin of IRRE like (Drosophila)	yes	161.074	449.671	21.3218	59.5328	0.327899	1	1.48136	-1.48136	up	down
ENSGALG00000006266	5:13576217-13601437	HPS5	Hermansky-Pudlak syndrome 5 [Source:HGNC Symbol;Acc:17022]	Hermansky-Pudlak syndrome 5	yes	604.452	649.915	65.1204	1053.4	0.885488	1	4.0158	-4.0158	up	down
ENSGALG00000006267	20:9990130-9999455	TPX2	targeting protein for Xklp2 [Source:RefSeq peptide;Acc:NP_989768]	TPX2, microtubule-associated, homolog (Xenopus laevis)	yes	971.531	449.671	53.2644	24.6548	0.397298	1	-1.1113	1.1113	down	up
ENSGALG00000006272	9:16990457-16995214	ECE2	endothelin converting enzyme 2 [Source:HGNC Symbol;Acc:13275]	endothelin converting enzyme 2	yes	12.7164	32.203	1.0171	2.57592	0.497866	1	1.34063	-1.34063	up	down
ENSGALG00000006274	3:17352140-17355332				yes	36.4536	16.3943	7.23955	3.25655	0.577243	1	-1.15256	1.15256	down	up
ENSGALG00000006293	14:7271571-7275024				yes	1.69552	0.585509	0.645424	0.222976	0.483199	1	-1.53336	1.53336	down	up
ENSGALG00000006297	13:15304816-15375442	TRPC7	transient receptor potential cation channel, subfamily C, member 7 [Source:HGNC Symbol;Acc:20754]	transient receptor potential cation channel, subfamily C, member 7	yes	111.904	29.2755	6.86838	1.82933	0.408614	1	-1.90865	1.90865	down	up
ENSGALG00000006300	5:13644403-13650368	LDHA	L-lactate dehydrogenase A chain [Source:RefSeq peptide;Acc:NP_990615]	lactate dehydrogenase A	yes	513.742	1366.58	51.7271	137.301	0.380522	1	1.40835	-1.40835	up	down
ENSGALG00000006301	14:7322862-7328954	KDM8	lysine (K)-specific demethylase 8 [Source:HGNC Symbol;Acc:25840]	jumonji domain containing 5	yes	113.6	48.5973	14.5703	6.23397	0.539437	1	-1.22481	1.22481	down	up
ENSGALG00000006302	6:20280945-20292291		Lipase [Source:UniProtKB/TrEMBL;Acc:E1BWZ0]	lipase member M-like	yes	3.39103	0.585509	0.505879	0.0873583	0.474887	1	-2.53378	2.53378	down	up
ENSGALG00000006312	5:13650835-13664669	TSG101	Uncharacterized protein [Source:UniProtKB/TrEMBL;Acc:E1BWW2]	UEV and lactate/malate dehyrogenase domains	yes	1219.08	565.602	144.199	66.9113	0.398505	1	-1.10774	1.10774	down	up
ENSGALG00000006315	6:20264068-20273331				yes	144.119	38.0581	35.5013	9.37752	0.327564	1	-1.92059	1.92059	down	up
ENSGALG00000006319	13:15498989-15525594	TGFBI	transforming growth factor-beta-induced protein ig-h3 precursor [Source:RefSeq peptide;Acc:NP_990367]	transforming growth factor, beta-induced, 68kDa	yes	707.031	1833.23	37.2779	96.662	0.451033	1	1.37463	-1.37463	up	down
ENSGALG00000006323	13:15543058-15548888	LECT2	myeloid protein 1 precursor [Source:RefSeq peptide;Acc:NP_990809]	leukocyte cell-derived chemotaxin 2	yes	130.555	2281.14	22.5498	400.997	0.0377528	0.790992	4.15241	-4.15241	up	down
ENSGALG00000006324	1:3379335-3407613	PFKFB3	6-phosphofructo-2-kinase/fructose-2,6-biphosphatase 3 [Source:HGNC Symbol;Acc:8874]	6-phosphofructo-2-kinase/fructose-2,6-biphosphatase 3	yes	83.0803	185.606	6.8733	15.3568	0.520245	1	1.1598	-1.1598	up	down
ENSGALG00000006329	13:15573179-15575880	IL9	interleukin 9 precursor [Source:RefSeq peptide;Acc:NP_001032914]	interleukin 9	yes	89.0146	13.4667	19.152	2.89813	0.149229	1	-2.7243	2.7243	down	up
ENSGALG00000006335	1:3284863-3301337	IL2RA	interleukin 2 receptor, alpha precursor [Source:RefSeq peptide;Acc:NP_989927]	interleukin 2 receptor, alpha	yes	8.47759	19.9073	1.23537	2.9014	0.574531	1	1.2318	-1.2318	up	down
ENSGALG00000006337	1:3268811-3278836	K123	K123 protein precursor [Source:RefSeq peptide;Acc:NP_990350]	K123 protein	yes	5.93431	25.1769	0.492077	2.08787	0.197301	1	2.08508	-2.08508	up	down
ENSGALG00000006340	11:20412168-20424159	PIEZO1	piezo-type mechanosensitive ion channel component 1 [Source:HGNC Symbol;Acc:28993]		yes	61.8864	469.579	3.57115	26.8358	0.492154	1	2.9097	-2.9097	up	down
ENSGALG00000006342	5:13666377-13676410	UEVLD	Uncharacterized protein [Source:UniProtKB/TrEMBL;Acc:F1NI38]	ubiquitin-conjugating enzyme E2 variant 3-like	yes	159.379	93.096	132.636	39.3995	0.737775	1	-1.75123	1.75123	down	up
ENSGALG00000006343	6:20316784-20323166	ACTG2	actin, aortic smooth muscle [Source:RefSeq peptide;Acc:NP_001026400]	actin, alpha 2, smooth muscle, aorta	yes	1876.94	26340.9	200.901	2861.89	0.427618	1	3.83241	-3.83241	up	down
ENSGALG00000006343	6:20316784-20323166	ACTG2	actin, aortic smooth muscle [Source:RefSeq peptide;Acc:NP_001026400]	actin, gamma 2, smooth muscle, enteric	yes	1876.94	26340.9	200.901	2861.89	0.427618	1	3.83241	-3.83241	up	down
ENSGALG00000006351	6:20340597-20352852	FAS	tumor necrosis factor receptor superfamily member 6 precursor [Source:RefSeq peptide;Acc:NP_001186416]	Fas (TNF receptor superfamily, member 6)	yes	18.6507	89.5829	2.56424	11.919	0.605281	1	2.21666	-2.21666	up	down
ENSGALG00000006352	6:20415149-20415902	CH25H	Uncharacterized protein [Source:UniProtKB/TrEMBL;Acc:F1P467]	cholesterol 25-hydroxylase	yes	8.47759	26.3479	2.22082	6.90419	0.341338	1	1.63638	-1.63638	up	down
ENSGALG00000006354	9:5794943-5799166	GAL3ST2	galactose-3-O-sulfotransferase 2 [Source:HGNC Symbol;Acc:24869]	galactose-3-O-sulfotransferase 2	yes	2.54328	1.17102	0.356241	0.164052	0.487461	1	-1.1187	1.1187	down	up
ENSGALG00000006358	5:13734479-13739467	TMEM86A	Uncharacterized protein [Source:UniProtKB/TrEMBL;Acc:F1P462]	transmembrane protein 86A	yes	4.23879	14.0522	1.1949	3.96248	0.24632	1	1.72952	-1.72952	up	down
ENSGALG00000006367	13:16005357-16070477	PCBD2	pterin-4-alpha-carbinolamine dehydratase 2 [Source:RefSeq peptide;Acc:NP_989534]	pterin-4 alpha-carbinolamine dehydratase/dimerization cofactor of hepatocyte nuclear factor 1 alpha (TCF1) 2	yes	67.8207	151.647	42.7383	87.6159	0.805766	1	1.03566	-1.03566	up	down
ENSGALG00000006368	5:13774577-13807539	PTPN5	Uncharacterized protein [Source:UniProtKB/TrEMBL;Acc:F1P3K6]	protein tyrosine phosphatase, non-receptor type 5 (striatum-enriched)	yes	235.677	64.406	20.2033	5.52171	0.300234	1	-1.87141	1.87141	down	up
ENSGALG00000006371	13:16082251-16082818	C5orf24	chromosome 5 open reading frame 24 [Source:HGNC Symbol;Acc:26746]	chromosome 13 open reading frame, human C5orf24	yes	59.3431	180.922	23.4549	71.5393	0.390264	1	1.60885	-1.60885	up	down
ENSGALG00000006384	6:20444488-20445958			interferon-induced protein with tetratricopeptide repeats 5	yes	84.7759	302.123	9.65625	34.4171	0.284077	1	1.83359	-1.83359	up	down
ENSGALG00000006385	9:5760251-5779914	UBXN7	Uncharacterized protein [Source:UniProtKB/TrEMBL;Acc:E1BTX4]	UBX domain protein 7	yes	64.4296	138.766	5.29997	11.4159	0.563674	1	1.10699	-1.10699	up	down
ENSGALG00000006388	10:13802469-13811131	IL16	interleukin 16 [Source:RefSeq peptide;Acc:NP_989683]	interleukin 16 (lymphocyte chemoattractant factor)	yes	20.3462	59.722	1.391	4.17741	0.641805	1	1.58649	-1.58649	up	down
ENSGALG00000006394	14:7381015-7383771	IL9R	interleukin 9 receptor [Source:HGNC Symbol;Acc:6030]		yes	88.1669	13.4667	32.1234	4.90853	0.151768	1	-2.71026	2.71026	down	up
ENSGALG00000006402	9:5725744-5728809	LRRC33	Uncharacterized protein [Source:UniProtKB/TrEMBL;Acc:E1BTF0]	leucine rich repeat containing 33	yes	11.0209	48.0118	0.837005	3.64667	0.262724	1	2.12327	-2.12327	up	down
ENSGALG00000006405	9:5721088-5723185	CEP19	Uncharacterized protein [Source:UniProtKB/TrEMBL;Acc:F1P221]	centrosomal protein 19kDa	yes	33.9103	15.8088	5.74038	2.67662	0.59259	1	-1.10073	1.10073	down	up
ENSGALG00000006407	5:14153125-14162752		death domain-containing tumor necrosis factor receptor superfamily member 23 precursor [Source:RefSeq peptide;Acc:NP_989717]	death domain-containing tumor necrosis factor receptor superfamily member 23	yes	433.205	220.152	76.6728	36.4927	0.610068	1	-1.07111	1.07111	down	up
ENSGALG00000006417	13:16125476-16146114	SEC24A	SEC24 family, member A (S. cerevisiae) [Source:HGNC Symbol;Acc:10703]	SEC24 family, member A (S. cerevisiae)	yes	1297.92	639.376	53.6365	26.4234	0.436616	1	-1.0214	1.0214	down	up
ENSGALG00000006425	12:11251618-11301055	SLC6A6	sodium- and chloride-dependent taurine transporter [Source:RefSeq peptide;Acc:NP_001025771]	solute carrier family 6 (neurotransmitter transporter, taurine), member 6	yes	129.707	398.732	8.4402	25.9479	0.305289	1	1.62027	-1.62027	up	down
ENSGALG00000006438	2:8487359-8490376	MNX1	motor neuron and pancreas homeobox 1 [Source:HGNC Symbol;Acc:4979]		yes	167.856	70.2611	19.2255	8.0484	0.499373	1	-1.25625	1.25625	down	up
ENSGALG00000006448	20:10018137-10020279	IRF10	interferon regulatory factor 10 [Source:RefSeq peptide;Acc:NP_989889]	forkhead box S1	yes	9.32534	72.6032	1.17726	9.16692	0.0862828	0.9734	2.961	-2.961	up	down
ENSGALG00000006448	20:10018137-10020279	IRF10	interferon regulatory factor 10 [Source:RefSeq peptide;Acc:NP_989889]	interferon regulatory factor 10	yes	9.32534	72.6032	1.17726	9.16692	0.0862828	0.9734	2.961	-2.961	up	down
ENSGALG00000006449	12:11310710-11358189				yes	289.933	110.661	14.2518	5.43989	0.400934	1	-1.38949	1.38949	down	up
ENSGALG00000006456	14:7529436-7570398	C16ORF45	Uncharacterized protein [Source:UniProtKB/TrEMBL;Acc:E1BZC1]	chromosome 14 open reading frame, human C16orf45	yes	58.4953	147.548	16.9866	42.8607	0.48661	1	1.33526	-1.33526	up	down
ENSGALG00000006459	12:11545537-11556879	C12H3ORF19	uncharacterized protein C3orf19 homolog [Source:RefSeq peptide;Acc:NP_001006140]	coiled-coil domain containing 174	yes	768.054	181.508	54.4669	12.8727	0.201319	1	-2.08106	2.08106	down	up
ENSGALG00000006463	12:11561867-11565454	TMA7	Uncharacterized protein [Source:UniProtKB/TrEMBL;Acc:E1BZA7]	coiled-coil domain containing 72	yes	158.531	471.335	163.975	488.074	0.299178	1	1.57362	-1.57362	up	down
ENSGALG00000006464	20:10042759-10045496	PDRG1	p53 and DNA-damage regulated 1 [Source:HGNC Symbol;Acc:16119]		yes	101.731	227.178	27.0421	60.4058	0.499269	1	1.15948	-1.15948	up	down
ENSGALG00000006469	24:2886065-2903664	ATP12A	potassium-transporting ATPase alpha chain 2 [Source:RefSeq peptide;Acc:NP_001026080]	ATPase, H+/K+ transporting, nongastric, alpha polypeptide	yes	8.47759	4.09857	0.337592	0.163219	0.334756	1	-1.04847	1.04847	down	up
ENSGALG00000006470	6:20537558-20560405				yes	592.583	161.601	21.7238	5.92443	0.211814	1	-1.87453	1.87453	down	up
ENSGALG00000006473	1:2328432-2547605	PLXNA4	plexin A4 [Source:HGNC Symbol;Acc:9102]	plexin A4, B	yes	19.4984	51.5248	0.684084	1.80777	0.594709	1	1.40197	-1.40197	up	down
ENSGALG00000006478	6:20682644-20705239				yes	17.8029	38.6436	2.55562	5.54819	0.592169	1	1.11834	-1.11834	up	down
ENSGALG00000006491	6:20728959-20737641	ANKRD1	ankyrin repeat domain-containing protein 1 [Source:RefSeq peptide;Acc:NP_989736]	ankyrin repeat domain 1 (cardiac muscle)	yes	12.7164	5.26958	0.612371	0.253776	0.36543	1	-1.27085	1.27085	down	up
ENSGALG00000006497	4:4561400-4562982	ZIC3	Uncharacterized protein [Source:UniProtKB/TrEMBL;Acc:F1NYU5]	Zic family member 3 heterotaxy 1 (odd-paired homolog, Drosophila)	yes	6.78207	1.75653	2.49621	0.646769	0.110662	1	-1.94841	1.94841	down	up
ENSGALG00000006502	6:20825999-20849422	PCGF5	polycomb group ring finger 5 [Source:HGNC Symbol;Acc:28264]	polycomb group ring finger 5	yes	105.122	50.9393	19.7632	9.57869	0.602581	1	-1.04492	1.04492	down	up
ENSGALG00000006507	24:3068438-3106343	CLMP	Uncharacterized protein [Source:UniProtKB/TrEMBL;Acc:E1BXB7]	CXADR-like membrane protein	yes	58.4953	262.308	5.55862	24.9289	0.23031	1	2.16502	-2.16502	up	down
ENSGALG00000006508	4:4765421-4977969	FGF13	fibroblast growth factor 13 [Source:RefSeq peptide;Acc:NP_001001743]	fibroblast growth factor 13	yes	13.5641	4.68407	3.08856	0.971378	0.349376	1	-1.66883	1.66883	down	up
ENSGALG00000006511	10:14334457-14336837	BCL2A1	bcl-2-related protein A1 [Source:RefSeq peptide;Acc:NP_990197]	BCL2-related protein A1	yes	13.5641	80.8003	2.8505	16.9841	0.177986	1	2.5749	-2.5749	up	down
ENSGALG00000006515	24:3135532-3137466	BSX	Brain-specific homeobox protein homolog [Source:UniProtKB/Swiss-Prot;Acc:Q6RFL5]	brain-specific homeobox	yes	11.0209	4.09857	2.116	0.787087	0.289796	1	-1.42674	1.42674	down	up
ENSGALG00000006519	10:14448537-14456860	DD1	uncharacterized protein LOC415485 [Source:RefSeq peptide;Acc:NP_001007828]	KIAA1024	yes	26.2805	42.7422	1.22702	3.9718	0.920175	1	1.69464	-1.69464	up	down
ENSGALG00000006522	20:10063279-10069515	HCK	Uncharacterized protein [Source:UniProtKB/TrEMBL;Acc:E1BXA3]	hemopoietic cell kinase	yes	5.93431	26.9334	0.504526	2.29005	0.179449	1	2.18238	-2.18238	up	down
ENSGALG00000006523	9:5450740-5466736	IGF2BP2	insulin-like growth factor 2 mRNA binding protein 2 [Source:HGNC Symbol;Acc:28867]	insulin-like growth factor 2 mRNA binding protein 2	yes	84.7759	206.099	6.54553	15.8287	0.585076	1	1.27396	-1.27396	up	down
ENSGALG00000006525	2:9377826-9411439	NCAPG2	Uncharacterized protein [Source:UniProtKB/TrEMBL;Acc:F1NWM5]	condensin-2 complex subunit G2-like	yes	233.981	107.148	9.8928	4.53047	0.50702	1	-1.12672	1.12672	down	up
ENSGALG00000006526	12:11607632-11619345	PLXNB1	plexin B1 [Source:HGNC Symbol;Acc:9103]		yes	124.621	58.5509	10.0007	4.6991	0.577202	1	-1.08965	1.08965	down	up
ENSGALG00000006534	10:14514944-14516782	PEX11A	Uncharacterized protein [Source:UniProtKB/TrEMBL;Acc:E1BWU0]	peroxisomal biogenesis factor 11 alpha	yes	30.5193	12.8812	8.72236	3.68258	0.530047	1	-1.244	1.244	down	up
ENSGALG00000006546	5:14722995-14745258	CD81	CD81 antigen [Source:RefSeq peptide;Acc:NP_001025510]	CD81 molecule	yes	1103.78	2754.82	77.7252	1396.68	0.992015	1	4.16748	-4.16748	up	down
ENSGALG00000006547	9:5408815-5410602	PROCR	endothelial protein C receptor precursor [Source:RefSeq peptide;Acc:NP_001029992]	protein C receptor, endothelial	yes	19.4984	169.798	3.33984	29.0897	0.0940101	0.991155	3.12266	-3.12266	up	down
ENSGALG00000006550	5:14750830-14769272	TSPAN32	Uncharacterized protein [Source:UniProtKB/TrEMBL;Acc:F1NW04]		yes	22.0417	14.6377	8.85667	4.1341	0.742923	1	-1.09919	1.09919	down	up
ENSGALG00000006555	5:14875653-14883396	IGF2	Insulin-like growth factor II [Source:UniProtKB/Swiss-Prot;Acc:P33717]	insulin-like growth factor 2 (somatomedin A)	yes	207.701	533.399	319.568	803.824	0.866221	1	1.33076	-1.33076	up	down
ENSGALG00000006559	5:14970868-14984146				yes	7.62983	2.34204	3.4176	1.04958	0.127346	1	-1.70318	1.70318	down	up
ENSGALG00000006565	15:8628530-8637526	GGT1	Uncharacterized protein [Source:UniProtKB/TrEMBL;Acc:F1NVY4]	gamma-glutamyltransferase 1	yes	109.361	40.9857	10.3184	3.4705	0.836068	1	-1.57201	1.57201	down	up
ENSGALG00000006567	24:3177568-3195896	UBASH3B	Uncharacterized protein [Source:UniProtKB/TrEMBL;Acc:F1NVY3]	ubiquitin associated and SH3 domain containing B	yes	20.3462	144.035	1.84951	13.0944	0.139282	1	2.82374	-2.82374	up	down
ENSGALG00000006574	9:5233938-5380139	CRYGS	beta-crystallin S [Source:RefSeq peptide;Acc:NP_001163998]	crystallin, gamma S	yes	3.39103	1.17102	0.984732	0.340164	0.429015	1	-1.5335	1.5335	down	up
ENSGALG00000006575	2:9569987-9620991	VPAC2	vasoactive intestinal polypeptide receptor 2 precursor [Source:RefSeq peptide;Acc:NP_001014970]	vasoactive intestinal peptide receptor 2	yes	70.364	337.839	5.83797	28.0325	0.193057	1	2.26356	-2.26356	up	down
ENSGALG00000006579	10:14521304-14522813				yes	1.69552	0.585509	0.645424	0.222976	0.483199	1	-1.53336	1.53336	down	up
ENSGALG00000006582	24:3327109-3364714		Uncharacterized protein [Source:UniProtKB/TrEMBL;Acc:F1P4L1]		yes	5.93431	0.585509	2.1038	0.207653	0.0909406	0.983501	-3.34075	3.34075	down	up
ENSGALG00000006585	6:21356617-21361910				yes	200.071	64.9915	49.4528	16.0687	0.377156	1	-1.6218	1.6218	down	up
ENSGALG00000006591	5:15196412-15200769	TNNI2	Troponin I, fast skeletal muscle [Source:UniProtKB/Swiss-Prot;Acc:P68246]	troponin I type 2 (skeletal, fast)	yes	2.54328	0	0.631877	0	0.0995421	1	1.58259	0.631877	up	up
ENSGALG00000006592	13:17149822-17164978			uncharacterized LOC771537	yes	101.731	31.6175	18.6665	5.8519	0.589283	1	-1.67348	1.67348	down	up
ENSGALG00000006593	9:5153529-5159698	CLDN18	Uncharacterized protein [Source:UniProtKB/TrEMBL;Acc:E1BUC3]	claudin 18	yes	15.2597	2.34204	3.81093	0.585059	0.102209	1	-2.70349	2.70349	down	up
ENSGALG00000006597	9:5139818-5146083	DZIP1L	Uncharacterized protein [Source:UniProtKB/TrEMBL;Acc:F1NKA5]		yes	3.39103	10.5392	0.528758	1.56719	0.391007	1	1.56751	-1.56751	up	down
ENSGALG00000006602	5:15210047-15213984	SYT8	Uncharacterized protein [Source:UniProtKB/TrEMBL;Acc:F1P4J5]	synaptotagmin VIII	yes	6.78207	2.34204	0.767058	0.26492	0.1607	1	-1.53378	1.53378	down	up
ENSGALG00000006606	1:8065105-8124593	KIAA1324L	KIAA1324-like [Source:HGNC Symbol;Acc:21945]	KIAA1324-like	yes	98.34	341.352	5.2462	18.2114	0.280258	1	1.79549	-1.79549	up	down
ENSGALG00000006607	15:8687447-8692307	C22ORF13	Uncharacterized protein [Source:UniProtKB/TrEMBL;Acc:F1P4I5]	chromosome 15 open reading frame, human C22orf13	yes	26.2805	63.235	7.37956	17.7618	0.547073	1	1.26718	-1.26718	up	down
ENSGALG00000006615	20:10136768-10139604				yes	8.47759	22.2494	1.20381	3.15988	0.411338	1	1.39226	-1.39226	up	down
ENSGALG00000006626	6:21453053-21481667	PDE6C	cone cGMP-specific 3',5'-cyclic phosphodiesterase subunit alpha' [Source:RefSeq peptide;Acc:NP_990317]	phosphodiesterase 6C, cGMP-specific, cone, alpha prime	yes	13.5641	5.26958	0.474732	0.184437	0.343839	1	-1.36398	1.36398	down	up
ENSGALG00000006629	6:21493041-21498393	RBP4	Retinol-binding protein 4 [Source:UniProtKB/Swiss-Prot;Acc:P41263]	retinol binding protein 4, plasma	yes	17.8029	4.68407	4.31195	1.13481	0.352327	1	-1.92589	1.92589	down	up
ENSGALG00000006631	10:14536613-14553086	TICRR	TOPBP1-interacting checkpoint and replication regulator [Source:HGNC Symbol;Acc:28704]		yes	1250.48	331.977	32.6474	8.66748	0.19617	1	-1.91328	1.91328	down	up
ENSGALG00000006637	4:5160872-5164100	XKRX	Uncharacterized protein [Source:UniProtKB/TrEMBL;Acc:F1P2I0]	XK, Kell blood group complex subunit-related, X-linked	yes	2.54328	36.3016	0.349134	4.98413	0.0309267	0.715837	3.83549	-3.83549	up	down
ENSGALG00000006639	6:21514109-21527205	CEP55	Uncharacterized protein [Source:UniProtKB/TrEMBL;Acc:E1C2P7]	centrosomal protein 55kDa	yes	203.462	69.0901	19.1309	7.86009	0.812198	1	-1.28329	1.28329	down	up
ENSGALG00000006642	15:8734785-8743963	ADORA2A	Uncharacterized protein [Source:UniProtKB/TrEMBL;Acc:E1BXP5]	adenosine A2a receptor	yes	11.8686	25.1769	2.26074	4.79672	0.573584	1	1.08525	-1.08525	up	down
ENSGALG00000006643	1:7846689-7864411	HSPA14	heat shock 70kDa protein 14 [Source:HGNC Symbol;Acc:29526]	heat shock 70kDa protein 14	yes	356.906	175.653	27.2637	13.4191	0.603772	1	-1.0227	1.0227	down	up
ENSGALG00000006653	13:17234339-17237354	GMCSF	Granulocyte-macrophage colony-stimulating factor; Uncharacterized protein [Source:UniProtKB/TrEMBL;Acc:Q5W4T7]		yes	0.847759	0	0.524414	0	0.198286	1	1.90689	0.524414	up	up
ENSGALG00000006655	9:4649102-4672159	MAP3K13	Uncharacterized protein [Source:UniProtKB/TrEMBL;Acc:E1C1Y9]	mitogen-activated protein kinase kinase kinase 13	yes	119.792	53.2814	5.63351	2.50583	0.621539	1	-1.16875	1.16875	down	up
ENSGALG00000006669	24:3820742-3824915				yes	55.1043	15.8088	14.3314	5.10096	0.657584	1	-1.49034	1.49034	down	up
ENSGALG00000006672	2:10209645-10240142	LARP4B	La ribonucleoprotein domain family, member 4B [Source:HGNC Symbol;Acc:28987]	La ribonucleoprotein domain family, member 4B	yes	483.222	196.731	31.5433	12.843	0.373207	1	-1.29636	1.29636	down	up
ENSGALG00000006673	24:3826307-3834812	POU2F3	Uncharacterized protein [Source:UniProtKB/TrEMBL;Acc:F1P1W9]	POU class 2 homeobox 3	yes	6.78207	1.75653	3.1983	0.265374	0.00698403	0.304024	-3.5912	3.5912	down	up
ENSGALG00000006682	1:7069060-7123165	BEND7	Uncharacterized protein [Source:UniProtKB/TrEMBL;Acc:E1C1C9]	BEN domain containing 7	yes	263.653	122.957	28.1659	13.137	0.565048	1	-1.10032	1.10032	down	up
ENSGALG00000006691	12:11779566-11780621	ARPC4	actin related protein 2/3 complex, subunit 4, 20kDa [Source:HGNC Symbol;Acc:707]		yes	406.076	839.62	148.703	307.588	0.425798	1	1.04857	-1.04857	up	down
ENSGALG00000006699	5:15799423-15806578				yes	20.3462	8.78264	1.94366	0.839087	0.477275	1	-1.21188	1.21188	down	up
ENSGALG00000006702	10:14720342-14726661	MFGE8	Uncharacterized protein [Source:UniProtKB/TrEMBL;Acc:E1C0K5]	milk fat globule-EGF factor 8 protein	yes	1192.8	2489.59	124.033	258.909	0.448306	1	1.06172	-1.06172	up	down
ENSGALG00000006705	6:21532933-21623455	MYOF	myoferlin [Source:HGNC Symbol;Acc:3656]	myoferlin	yes	146.662	569.701	3.23961	12.5265	0.290327	1	1.95109	-1.95109	up	down
ENSGALG00000006712	15:8948680-9018277	RTDR1	Uncharacterized protein [Source:UniProtKB/TrEMBL;Acc:F1P5N9]	rhabdoid tumor deletion region gene 1	yes	5.74892	1.17102	0.669083	0.136301	0.776069	1	-2.29539	2.29539	down	up
ENSGALG00000006719	15:8948680-9018277	GNAZ	Uncharacterized protein [Source:UniProtKB/TrEMBL;Acc:F1NZY0]	guanine nucleotide binding protein (G protein), alpha z polypeptide	yes	53.5942	21.0783	8.75454	3.44374	0.540329	1	-1.34606	1.34606	down	up
ENSGALG00000006722	24:3903806-3927170	TRIM29	tripartite motif containing 29 [Source:HGNC Symbol;Acc:17274]	tripartite motif-containing 29	yes	3.39103	0.585509	0.319916	0.0552371	0.480601	1	-2.53399	2.53399	down	up
ENSGALG00000006725	10:14733845-14760022	ACAN	Aggrecan core protein [Source:UniProtKB/TrEMBL;Acc:F1NZX1]	aggrecan	yes	17.8029	6.4406	0.41777	0.146965	0.463329	1	-1.50724	1.50724	down	up
ENSGALG00000006728	15:9026488-9050648	SLC5A1	Uncharacterized protein [Source:UniProtKB/TrEMBL;Acc:F1NZW3]	solute carrier family 5 (sodium/glucose cotransporter), member 1	yes	2.54328	2.34204	0.476282	0.219346	0.540306	1	-1.11861	1.11861	down	up
ENSGALG00000006729	6:21716991-21719652	CYP26A1	cytochrome P450 26A1 [Source:RefSeq peptide;Acc:NP_001001129]	cytochrome P450, family 26, subfamily A, polypeptide 1	yes	116.991	53.8669	12.8496	5.91713	0.57181	1	-1.11875	1.11875	down	up
ENSGALG00000006740	5:15863091-15890131	MUC5B	mucin 5B, oligomeric mucus/gel-forming [Source:HGNC Symbol;Acc:7516]		yes	20.3462	6.4406	0.591828	0.187349	0.290024	1	-1.65945	1.65945	down	up
ENSGALG00000006744	5:16007856-16024013	MUC2	mucin 2, oligomeric mucus/gel-forming [Source:HGNC Symbol;Acc:7512]		yes	62.7341	14.0522	3.13058	0.701277	0.273511	1	-2.15837	2.15837	down	up
ENSGALG00000006751	24:4207540-4210104	gga-mir-1466	gga-mir-1466 [Source:miRBase;Acc:MI0007071]	Thy-1 cell surface antigen	yes	150.533	1851.38	14.0435	171.837	0.0927771	0.987962	3.61306	-3.61306	up	down
ENSGALG00000006752	5:16042595-16048224				yes	8.47759	0.585509	2.44708	0.169063	0.0608049	0.920361	-3.85543	3.85543	down	up
ENSGALG00000006755	24:4214133-4220496	USP2	ubiquitin carboxyl-terminal hydrolase 2 [Source:RefSeq peptide;Acc:NP_990257]	ubiquitin specific peptidase 2	yes	49.17	20.4928	18.3662	5.58113	0.628358	1	-1.71842	1.71842	down	up
ENSGALG00000006756	20:10293926-10300309	BPI	Uncharacterized protein [Source:UniProtKB/TrEMBL;Acc:F1NXX9]	bactericidal/permeability-increasing protein	yes	46.6267	494.755	4.44834	47.2062	0.055023	0.920361	3.40764	-3.40764	up	down
ENSGALG00000006758	24:4226677-4228991	C1QTNF5	Uncharacterized protein [Source:UniProtKB/TrEMBL;Acc:E1C8T2]	C1q and tumor necrosis factor related protein 5	yes	9.96022	84.3133	2.59043	21.9343	0.300688	1	3.08192	-3.08192	up	down
ENSGALG00000006768	12:11781925-11782992		Uncharacterized protein [Source:UniProtKB/TrEMBL;Acc:E1C8B6]	uncharacterized LOC416053	yes	1.69552	4.09857	0.484575	1.17173	0.333554	1	1.27385	-1.27385	up	down
ENSGALG00000006771	14:8506100-8510413	RPS15A	ribosomal protein S15a [Source:HGNC Symbol;Acc:10389]	ribosomal protein S15a	yes	1424.23	4080.41	272.366	780.49	0.3091	1	1.51883	-1.51883	up	down
ENSGALG00000006773	4:5178431-5181226	TRMT12	Uncharacterized protein [Source:UniProtKB/TrEMBL;Acc:F1NXW2]	tRNA methyltransferase 12 homolog (S. cerevisiae)	yes	21.194	48.5973	2.38214	5.46287	0.570169	1	1.1974	-1.1974	up	down
ENSGALG00000006775	20:10324565-10332890	TGM2	protein-glutamine gamma-glutamyltransferase 2 [Source:RefSeq peptide;Acc:NP_990779]	transglutaminase 2 (C polypeptide, protein-glutamine-gamma-glutamyltransferase)	yes	1405.58	6328.77	82.9056	373.376	0.345239	1	2.17109	-2.17109	up	down
ENSGALG00000006776	12:11807648-11810091	KLHDC8B	Uncharacterized protein [Source:UniProtKB/TrEMBL;Acc:E1C8A4]	kelch domain containing 8B	yes	52.561	115.345	5.95402	13.0677	0.567694	1	1.13407	-1.13407	up	down
ENSGALG00000006778	6:21873452-21876726				yes	16.9552	59.722	3.87291	13.5662	0.536491	1	1.80853	-1.80853	up	down
ENSGALG00000006779	24:4256545-4445134	PDZD3	PDZ domain containing 3 [Source:HGNC Symbol;Acc:19891]	PDZ domain containing 3	yes	50.8655	116.516	3.12343	7.48117	0.990183	1	1.26013	-1.26013	up	down
ENSGALG00000006785	13:17453122-17461240	IRF1	Interferon regulatory factor 1 [Source:UniProtKB/Swiss-Prot;Acc:Q90876]	interferon regulatory factor 1	yes	100.036	367.7	8.37187	33.6453	0.345423	1	2.00678	-2.00678	up	down
ENSGALG00000006790	6:21900391-21922891	KIF11	kinesin-like protein KIF11 [Source:RefSeq peptide;Acc:NP_001026401]	kinesin family member 11	yes	584.953	271.676	23.326	10.834	0.420421	1	-1.10637	1.10637	down	up
ENSGALG00000006792	20:10357890-10423877	VSTM2L	Uncharacterized protein [Source:UniProtKB/TrEMBL;Acc:F1NX98]	V-set and transmembrane domain containing 2 like	yes	8.47759	25.1769	3.85712	11.4607	0.83242	1	1.5711	-1.5711	up	down
ENSGALG00000006796	4:5190430-5196001	SRPX2	sushi-repeat containing protein, X-linked 2 [Source:HGNC Symbol;Acc:30668]	sushi-repeat containing protein, X-linked 2	yes	49.17	103.05	4.60284	9.64755	0.596101	1	1.06764	-1.06764	up	down
ENSGALG00000006804	8:16701135-16719899	ODF2L	outer dense fiber of sperm tails 2-like [Source:HGNC Symbol;Acc:29225]	outer dense fiber of sperm tails 2-like	yes	183.964	37.4726	16.0984	3.13992	0.490172	1	-2.35812	2.35812	down	up
ENSGALG00000006807	9:12672142-12675492	PLSCR5	phospholipid scramblase family, member 5 [Source:HGNC Symbol;Acc:19952]	phospholipid scramblase family, member 5	yes	2.54328	6.4406	0.815586	2.06612	0.209433	1	1.34102	-1.34102	up	down
ENSGALG00000006815	11:20412168-20424159				yes	15.2597	113.003	3.77182	27.9393	0.447828	1	2.88896	-2.88896	up	down
ENSGALG00000006819	10:15435395-15565823	AGBL1	ATP/GTP binding protein-like 1 [Source:HGNC Symbol;Acc:26504]	ATP/GTP binding protein-like 1	yes	131.403	32.7885	6.64217	1.65749	0.311982	1	-2.00265	2.00265	down	up
ENSGALG00000006821	4:5206030-5213847	TNMD	tenomodulin [Source:RefSeq peptide;Acc:NP_996868]	tenomodulin	yes	7.62983	126.47	1.11296	18.451	0.00395104	0.214955	4.05123	-4.05123	up	down
ENSGALG00000006822	4:5230868-5281762	PCDH19	protocadherin-19 precursor [Source:RefSeq peptide;Acc:NP_001092077]	protocadherin 19	yes	62.7341	131.74	11.8967	87.9369	0.906805	1	2.88591	-2.88591	up	down
ENSGALG00000006826	10:15654339-15656109	KLHL25	Uncharacterized protein [Source:UniProtKB/TrEMBL;Acc:E1BW35]	kelch-like 25 (Drosophila)	yes	48.3222	98.3656	4.45139	9.06224	0.612563	1	1.02561	-1.02561	up	down
ENSGALG00000006827	13:17534725-17536550	IL4	interleukin 4 precursor [Source:RefSeq peptide;Acc:NP_001007080]	interleukin 4	yes	63.5819	14.6377	42.913	9.55997	0.44528	1	-2.16634	2.16634	down	up
ENSGALG00000006836	20:10471090-10473062	SNX21	Uncharacterized protein [Source:UniProtKB/TrEMBL;Acc:F1NN00]	sorting nexin family member 21	yes	64.5054	139.351	10.0484	21.7114	0.626061	1	1.11148	-1.11148	up	down
ENSGALG00000006837	5:16318396-16539581	TSPAN4	tetraspanin 4 [Source:HGNC Symbol;Acc:11859]	tetraspanin 4	yes	158.531	330.813	25.4075	53.0283	0.492165	1	1.06151	-1.06151	up	down
ENSGALG00000006841	5:16708737-16711093	POLR2L	Uncharacterized protein [Source:UniProtKB/TrEMBL;Acc:E1BSY6]	polymerase (RNA) II (DNA directed) polypeptide L, 7.6kDa	yes	10.1731	25.7624	48.0039	122.089	0.633482	1	1.34671	-1.34671	up	down
ENSGALG00000006842	20:10473487-10475747	ACOT8	Uncharacterized protein [Source:UniProtKB/TrEMBL;Acc:E1BVK8]	acyl-CoA thioesterase 8	yes	55.9521	170.969	7.60151	23.2308	0.394676	1	1.61168	-1.61168	up	down
ENSGALG00000006848	20:10476023-10479542	ZSWIM3	Uncharacterized protein [Source:UniProtKB/TrEMBL;Acc:E1BVK3]	zinc finger, SWIM-type containing 3	yes	180.573	58.5509	14.7447	4.78143	0.425055	1	-1.62469	1.62469	down	up
ENSGALG00000006852	20:10479808-10481398				yes	167.856	70.2611	18.896	7.91043	0.499372	1	-1.25625	1.25625	down	up
ENSGALG00000006876	20:10487815-10491718	CTSA	lysosomal protective protein precursor [Source:RefSeq peptide;Acc:NP_001026662]	cathepsin A	yes	911.34	8488.13	73.1347	681.229	0.0505336	0.907819	3.21951	-3.21951	up	down
ENSGALG00000006877	4:8139647-8171848	KLHL4	Uncharacterized protein [Source:UniProtKB/TrEMBL;Acc:F1NIN1]	kelch-like 4 (Drosophila)	yes	22.8895	65.577	1.40528	4.02632	0.465912	1	1.5186	-1.5186	up	down
ENSGALG00000006879	5:17059266-17098991	LRRC56	leucine rich repeat containing 56 [Source:HGNC Symbol;Acc:25430]		yes	5.08655	0.585509	1.10927	0.127718	0.117266	1	-3.11858	3.11858	down	up
ENSGALG00000006889	14:8696453-8709823	TMC7	transmembrane channel-like protein 7 [Source:RefSeq peptide;Acc:NP_001025812]	transmembrane channel-like 7	yes	231.438	72.0177	15.2086	4.82735	0.517142	1	-1.65558	1.65558	down	up
ENSGALG00000006894	20:10491965-10496062	PLTP	phospholipid transfer protein precursor [Source:RefSeq peptide;Acc:NP_001155878]	phospholipid transfer protein	yes	61.8864	669.823	5.69727	61.6702	0.0469749	0.878203	3.43623	-3.43623	up	down
ENSGALG00000006897	5:17180662-17259945			USP6 N-terminal like	yes	51.7133	138.18	5.07835	13.4139	0.61703	1	1.40129	-1.40129	up	down
ENSGALG00000006898	15:9236330-9255866	EIF4ENIF1	Uncharacterized protein [Source:UniProtKB/TrEMBL;Acc:E1BTK8]	eukaryotic translation initiation factor 4E nuclear import factor 1	yes	1319.96	483.045	66.862	24.4698	0.273651	1	-1.45018	1.45018	down	up
ENSGALG00000006900	18:9272521-9275323		Uncharacterized protein [Source:UniProtKB/TrEMBL;Acc:E1C1N0]	alpha-N-acetylgalactosaminide alpha-2,6-sialyltransferase 2-like	yes	7.62983	43.9132	0.73032	4.20378	0.122418	1	2.52508	-2.52508	up	down
ENSGALG00000006905	1:4029904-4064449				yes	453.551	152.818	55.5588	18.7223	0.304438	1	-1.56926	1.56926	down	up
ENSGALG00000006907	13:17610033-17610956	SOWAHA	sosondowah ankyrin repeat domain family member A [Source:HGNC Symbol;Acc:27033]	ankyrin repeat domain-containing protein 43-like	yes	10.1731	3.51306	2.51455	0.868579	0.243399	1	-1.53357	1.53357	down	up
ENSGALG00000006907	13:17610033-17610956	SOWAHA	sosondowah ankyrin repeat domain family member A [Source:HGNC Symbol;Acc:27033]	ankyrin repeat domain 43	yes	10.1731	3.51306	2.51455	0.868579	0.243399	1	-1.53357	1.53357	down	up
ENSGALG00000006911	14:8725685-8739516	TMC5	transmembrane channel-like 5 [Source:HGNC Symbol;Acc:22999]	transmembrane channel-like 5	yes	104.274	20.4928	6.89392	1.35495	0.235455	1	-2.34709	2.34709	down	up
ENSGALG00000006914	27:3082796-3084672				yes	1.69552	0	0.416951	0	0.0964376	1	2.39836	0.416951	up	up
ENSGALG00000006919	4:8727040-8759122	POF1B	premature ovarian failure, 1B [Source:HGNC Symbol;Acc:13711]	premature ovarian failure, 1B	yes	83.0803	40.4001	8.54686	4.15662	0.74547	1	-1.03998	1.03998	down	up
ENSGALG00000006930	20:10535955-10544593	SLC12A5	solute carrier family 12 (potassium/chloride transporter), member 5 [Source:HGNC Symbol;Acc:13818]	solute carrier family 12 (potassium/chloride transporter), member 5	yes	15.2597	122.371	0.764396	6.13024	0.107934	1	3.00355	-3.00355	up	down
ENSGALG00000006933	14:8741773-8817949	C16ORF52	Uncharacterized protein [Source:UniProtKB/TrEMBL;Acc:E1C1C0]		yes	11.0209	22.2494	2.6081	5.2667	0.867455	1	1.0139	-1.0139	up	down
ENSGALG00000006951	6:22255055-22259234		Uncharacterized protein [Source:UniProtKB/TrEMBL;Acc:F1NHH6]	uncharacterized LOC423820	yes	15.2597	5.26958	5.79355	2.00151	0.305907	1	-1.53336	1.53336	down	up
ENSGALG00000006958	17:5299717-5424082	COL27A1	Uncharacterized protein [Source:UniProtKB/TrEMBL;Acc:F1NHH4]	collagen, type XXVII, alpha 1	yes	179.725	396.975	4.64275	10.2552	0.474684	1	1.1433	-1.1433	up	down
ENSGALG00000006964	14:8848049-8857989	SDR42E2	short chain dehydrogenase/reductase family 42E, member 1-like [Source:RefSeq peptide;Acc:NP_001182086]	short chain dehydrogenase/reductase family 42E, member 2	yes	13.5641	5.26958	1.14245	0.443875	0.343867	1	-1.3639	1.3639	down	up
ENSGALG00000006971	17:5110867-5199780	CDK5RAP2	CDK5 regulatory subunit associated protein 2 [Source:HGNC Symbol;Acc:18672]	CDK5 regulatory subunit-associated protein 2-like	yes	646.84	264.65	17.6165	7.20791	0.351312	1	-1.28928	1.28928	down	up
ENSGALG00000006973	6:22326703-22383448	BLNK	B-cell linker protein [Source:UniProtKB/Swiss-Prot;Acc:Q9YGC1]	B-cell linker	yes	412.011	122.957	28.3409	8.09272	0.393545	1	-1.80819	1.80819	down	up
ENSGALG00000006976	9:13747166-13763939		Uncharacterized protein [Source:UniProtKB/TrEMBL;Acc:F1P2H2]	D-beta-hydroxybutyrate dehydrogenase, mitochondrial-like	yes	142.377	46.8407	31.4555	10.1948	0.67184	1	-1.62548	1.62548	down	up
ENSGALG00000006983	6:22471870-22572917	DNTT	DNA nucleotidylexotransferase [Source:RefSeq peptide;Acc:NP_990720]	deoxynucleotidyltransferase, terminal	yes	29.6715	7.02611	2.14521	0.607191	0.487488	1	-1.8209	1.8209	down	up
ENSGALG00000006986	1:17040014-17057054		Uncharacterized protein [Source:UniProtKB/TrEMBL;Acc:E1C9K2]		yes	5.93431	1.17102	1.79545	0.354414	0.108578	1	-2.34084	2.34084	down	up
ENSGALG00000006989	6:22757948-22758416		Uncharacterized protein [Source:UniProtKB/TrEMBL;Acc:E1BY16]	heparan sulfate glucosamine 3-O-sulfotransferase 1-like	yes	55.9521	24.0059	30.327	13.0194	0.563437	1	-1.21994	1.21994	down	up
ENSGALG00000006992	20:10528553-10532206	MMP9	matrix metalloproteinase-9 precursor [Source:RefSeq peptide;Acc:NP_989998]	matrix metallopeptidase 9 (gelatinase B, 92kDa gelatinase, 92kDa type IV collagenase)	yes	183.116	6632.06	18.0786	654.676	0.0272585	0.671224	5.17843	-5.17843	up	down
ENSGALG00000006995	9:13772026-13775111	APOD	apolipoprotein D precursor [Source:RefSeq peptide;Acc:NP_001011692]	apolipoprotein D	yes	8.47759	19.3218	1.48695	3.347	0.634575	1	1.17051	-1.17051	up	down
ENSGALG00000006996	10:16994930-17004868				yes	124.621	40.4001	37.5387	12.3454	0.559029	1	-1.6044	1.6044	down	up
ENSGALG00000007001	17:4062993-4068447	TLR4	toll-like receptor 4 precursor [Source:RefSeq peptide;Acc:NP_001025864]	toll-like receptor 4	yes	72.9072	228.934	3.16116	9.92675	0.355899	1	1.65087	-1.65087	up	down
ENSGALG00000007003	17:4052298-4057600		Uncharacterized protein [Source:UniProtKB/TrEMBL;Acc:F1NGS6]	CMP-N-acetylneuraminate-beta-galactosamide-alpha-2,3-sialyltransferase 4-like	yes	31.3671	13.4667	4.72823	2.03029	0.542055	1	-1.21961	1.21961	down	up
ENSGALG00000007007	6:22847892-22910079	KNDC1	kinase non-catalytic C-lobe domain (KIND) containing 1 [Source:HGNC Symbol;Acc:29374]		yes	274.674	117.102	7.65675	3.26441	0.455666	1	-1.22991	1.22991	down	up
ENSGALG00000007012	10:18408091-18416952	ARRDC4	Uncharacterized protein [Source:UniProtKB/TrEMBL;Acc:E1C9I4]	arrestin domain containing 4	yes	423.032	155.16	41.651	15.2785	0.343855	1	-1.44685	1.44685	down	up
ENSGALG00000007015	20:10567353-10571036	CD40	tumor necrosis factor receptor superfamily member 5 precursor [Source:RefSeq peptide;Acc:NP_989996]	CD40 molecule, TNF receptor superfamily member 5	yes	24.585	90.7539	4.94364	18.4818	0.503613	1	1.90246	-1.90246	up	down
ENSGALG00000007019	14:8916600-8930083				yes	833.347	342.523	41.9189	17.2305	0.336583	1	-1.28264	1.28264	down	up
ENSGALG00000007022	10:18669730-18677401				yes	1.69552	0.585509	0.431643	0.1491	0.483142	1	-1.53356	1.53356	down	up
ENSGALG00000007025	1:16636879-16758258	CPNE8	copine-8 [Source:RefSeq peptide;Acc:NP_001186389]	copine VIII	yes	19.4984	48.5973	1.49659	3.73036	0.619072	1	1.31764	-1.31764	up	down
ENSGALG00000007028	4:8805688-8909138				yes	38.1491	16.3943	1.92837	0.828747	0.555563	1	-1.21838	1.21838	down	up
ENSGALG00000007031	24:4965745-4967788				yes	5.08655	1.17102	1.82565	0.420465	0.151982	1	-2.11835	2.11835	down	up
ENSGALG00000007033	24:5115709-5238070				yes	1.69557	9.36817	0.627266	3.46711	0.98087	1	2.46659	-2.46659	up	down
ENSGALG00000007036	2:11368587-11395190	PITRM1	Uncharacterized protein [Source:UniProtKB/TrEMBL;Acc:E1C9F5]	pitrilysin metallopeptidase 1	yes	1208.06	562.674	53.3074	24.8301	0.400717	1	-1.10224	1.10224	down	up
ENSGALG00000007041	4:8996662-9035051	HDX	Highly divergent homeobox [Source:UniProtKB/Swiss-Prot;Acc:Q5ZKW8]	highly divergent homeobox	yes	319.605	124.713	18.2783	7.13286	0.399667	1	-1.35758	1.35758	down	up
ENSGALG00000007042	18:9546153-9556746	CCDC40	Uncharacterized protein [Source:UniProtKB/TrEMBL;Acc:E1C9D7]	coiled-coil domain containing 40	yes	184.811	56.2089	9.45433	2.87562	0.360082	1	-1.7171	1.7171	down	up
ENSGALG00000007053	9:13914642-13915731	FAM43A	Uncharacterized protein [Source:UniProtKB/TrEMBL;Acc:E1C7R2]	family with sequence similarity 43, member A	yes	209.396	449.086	34.089	73.1227	0.44584	1	1.10101	-1.10101	up	down
ENSGALG00000007055	6:23337425-23383283			gamma-aminobutyric acid receptor subunit pi-like	yes	405.229	103.635	51.5628	13.1888	0.229008	1	-1.96702	1.96702	down	up
ENSGALG00000007056	2:11709659-11718622	KLF6	Krueppel-like factor 6 [Source:RefSeq peptide;Acc:NP_001026140]	Kruppel-like factor 6	yes	192.441	544.524	7.29541	20.6436	0.30276	1	1.50064	-1.50064	up	down
ENSGALG00000007059	14:8948507-8966682	IGSF6	Uncharacterized protein [Source:UniProtKB/TrEMBL;Acc:E1BVE0]	immunoglobulin superfamily, member 6	yes	11.0209	36.8871	3.08865	10.2938	0.832782	1	1.73672	-1.73672	up	down
ENSGALG00000007069	10:19182620-19364108	ADAMTS17	ADAM metallopeptidase with thrombospondin type 1 motif, 17 [Source:HGNC Symbol;Acc:17109]	ADAM metallopeptidase with thrombospondin type 1 motif, 17	yes	132.25	56.2089	6.00257	2.55133	0.526373	1	-1.23433	1.23433	down	up
ENSGALG00000007076	2:12774997-12818966	CCNY	cyclin Y [Source:HGNC Symbol;Acc:23354]	cyclin Y	yes	19.4984	39.2291	3.75366	7.55363	0.632001	1	1.00887	-1.00887	up	down
ENSGALG00000007078	6:23437686-23445435	ENTPD1	ectonucleoside triphosphate diphosphohydrolase 1 [Source:RefSeq peptide;Acc:NP_001012925]	ectonucleoside triphosphate diphosphohydrolase 1	yes	1262.31	520.518	63.8379	25.9704	0.541277	1	-1.29755	1.29755	down	up
ENSGALG00000007079	17:3436426-3651410	PAPPA	pregnancy-associated plasma protein A, pappalysin 1 [Source:HGNC Symbol;Acc:8602]	pregnancy-associated plasma protein A, pappalysin 1	yes	170.399	82.5568	5.29328	2.56463	0.653247	1	-1.04541	1.04541	down	up
ENSGALG00000007080	13:17619313-17627138	SHROOM1	Uncharacterized protein [Source:UniProtKB/TrEMBL;Acc:F1N849]		yes	167.856	42.7422	7.77994	1.98115	0.305116	1	-1.97342	1.97342	down	up
ENSGALG00000007082	2:12910462-12929597	CREM	cAMP-responsive element modulator [Source:RefSeq peptide;Acc:NP_989718]	cAMP responsive element modulator	yes	105.122	163.943	19.7264	60.5075	0.849969	1	1.61699	-1.61699	up	down
ENSGALG00000007091	13:17650113-17652793				yes	737.55	180.337	81.0355	20.222	0.302223	1	-2.00263	2.00263	down	up
ENSGALG00000007092	10:19152142-19159605	LYSMD4	LysM, putative peptidoglycan-binding, domain containing 4 [Source:HGNC Symbol;Acc:26571]	LysM, putative peptidoglycan-binding, domain containing 4	yes	20.3462	45.6697	4.90328	11.009	0.579678	1	1.16686	-1.16686	up	down
ENSGALG00000007093	18:9736663-9743397	CYTH1	cytohesin-1 [Source:RefSeq peptide;Acc:NP_001026276]	cytohesin 1	yes	98.34	228.349	18.7318	42.7589	0.607883	1	1.19073	-1.19073	up	down
ENSGALG00000007104	9:14012413-14014105	LRRC15	leucine rich repeat containing 15 [Source:HGNC Symbol;Acc:20818]	leucine rich repeat containing 15	yes	34.7581	194.975	3.36942	18.9027	0.190023	1	2.48802	-2.48802	up	down
ENSGALG00000007112	10:19442092-19451047	LINS	lines homolog (Drosophila) [Source:HGNC Symbol;Acc:30922]	lines homolog (Drosophila)	yes	89.8624	37.4726	6.22895	2.59767	0.539522	1	-1.26177	1.26177	down	up
ENSGALG00000007113	17:3036347-3102126	TNC	tenascin precursor [Source:RefSeq peptide;Acc:NP_990787]	tenascin C	yes	111.056	695	2.98001	18.9747	0.211332	1	2.67068	-2.67068	up	down
ENSGALG00000007114	24:5115709-5238070	APOA1	Apolipoprotein A-I [Source:UniProtKB/Swiss-Prot;Acc:P08250]	apolipoprotein A-I	yes	1942.24	19817.1	395.505	4036.35	0.302185	1	3.35128	-3.35128	up	down
ENSGALG00000007118	4:9383326-9402255		Sodium/hydrogen exchanger [Source:UniProtKB/TrEMBL;Acc:F1N8F1]	sodium/hydrogen exchanger 2-like	yes	13.8255	5.26958	1.29087	0.492065	0.451973	1	-1.39142	1.39142	down	up
ENSGALG00000007122	4:9383326-9402255				yes	5.67294	0.585509	2.57296	0.265691	0.369353	1	-3.27561	3.27561	down	up
ENSGALG00000007123	4:9410867-9412738				yes	11.0209	33.374	2.27956	6.90467	0.402493	1	1.59882	-1.59882	up	down
ENSGALG00000007128	4:9416982-9448069	SH3BGRL	SH3 domain-binding glutamic acid-rich-like protein [Source:RefSeq peptide;Acc:NP_001012592]	SH3 domain binding glutamic acid-rich protein like	yes	885.908	2199.17	44.5089	124.031	0.703442	1	1.47854	-1.47854	up	down
ENSGALG00000007129	10:19570925-19612706	ALDH6	aldehyde dehydrogenase family 1 member A3 [Source:RefSeq peptide;Acc:NP_990000]	aldehyde dehydrogenase 1 family, member A3	yes	377.253	860.699	13.6191	31.0731	0.368909	1	1.19004	-1.19004	up	down
ENSGALG00000007133	14:9057525-9057756	SMIM10	small integral membrane protein 10 [Source:HGNC Symbol;Acc:41913]	uncharacterized LOC100859904	yes	1.69552	5.85509	5.10543	17.683	0.15431	1	1.79226	-1.79226	up	down
ENSGALG00000007135	4:9478958-9483487		Uncharacterized protein [Source:UniProtKB/TrEMBL;Acc:F1N8P7]		yes	2.54328	6.4406	0.753696	1.90929	0.209446	1	1.34098	-1.34098	up	down
ENSGALG00000007137	13:17715612-17724152				yes	155.14	74.9452	60.3277	29.1906	0.729979	1	-1.04732	1.04732	down	up
ENSGALG00000007140	2:13799729-13905996	NRP1	neuropilin-1 precursor [Source:RefSeq peptide;Acc:NP_990113]	neuropilin 1	yes	444.225	1041.62	17.7829	41.6993	0.350415	1	1.22953	-1.22953	up	down
ENSGALG00000007150	9:14133557-14181442	OPA1	dynamin-like 120 kDa protein, mitochondrial precursor [Source:RefSeq peptide;Acc:NP_001034398]	optic atrophy 1 (autosomal dominant)	yes	896.929	338.424	42.6524	16.0942	0.293388	1	-1.40608	1.40608	down	up
ENSGALG00000007154	10:19686853-19742178				yes	26.2805	109.49	4.3075	17.9492	0.304158	1	2.059	-2.059	up	down
ENSGALG00000007155	14:9131539-9137531	RMI2	RecQ-mediated genome instability protein 2 [Source:UniProtKB/Swiss-Prot;Acc:Q5ZM20]	RMI2, RecQ mediated genome instability 2, homolog (S. cerevisiae)	yes	72.0595	137.595	9.01646	20.7538	0.727048	1	1.20274	-1.20274	up	down
ENSGALG00000007157	4:9561523-9562684	FAM46D	family with sequence similarity 46, member D [Source:HGNC Symbol;Acc:28399]	family with sequence similarity 46, member D	yes	5.08655	46.8407	0.765941	7.05453	0.0513781	0.913936	3.20324	-3.20324	up	down
ENSGALG00000007180	24:5350696-5366019				yes	32.5847	79.0438	12.4366	30.1814	0.829173	1	1.27907	-1.27907	up	down
ENSGALG00000007186	17:2881794-2890157	C9orf91	chromosome 9 open reading frame 91 [Source:HGNC Symbol;Acc:24513]	chromosome 17 open reading frame, human C9orf91	yes	10.1731	101.293	1.22133	12.1623	0.0527555	0.920361	3.3159	-3.3159	up	down
ENSGALG00000007189	18:9788131-9790179				yes	17.8029	144.035	1.58151	12.7965	0.108548	1	3.01638	-3.01638	up	down
ENSGALG00000007193	9:14251050-14252515	HRASLS	Uncharacterized protein [Source:UniProtKB/TrEMBL;Acc:E1C3C1]	HRAS-like suppressor	yes	26.2805	69.0901	4.8962	12.8745	0.50463	1	1.39478	-1.39478	up	down
ENSGALG00000007197	18:9823963-9825618		uncharacterized protein LOC422090 [Source:RefSeq peptide;Acc:NP_001006423]	uncharacterized LOC422090	yes	194.984	693.829	29.8283	107.205	0.306802	1	1.84561	-1.84561	up	down
ENSGALG00000007205	15:9559157-9560402	COX6A1	Cytochrome c oxidase subunit 6A, mitochondrial [Source:UniProtKB/TrEMBL;Acc:E1C3B2]	cytochrome c oxidase subunit VIa polypeptide 1	yes	507.807	1271.14	249.928	625.958	0.315418	1	1.32455	-1.32455	up	down
ENSGALG00000007211	20:10596597-10631892	CDH22	Uncharacterized protein [Source:UniProtKB/TrEMBL;Acc:E1C3A7]	cadherin 22, type 2	yes	16.1074	3.51306	1.0703	0.233452	0.165301	1	-2.19682	2.19682	down	up
ENSGALG00000007216	14:9328001-9337842	TVP23A	trans-golgi network vesicle protein 23 homolog A (S. cerevisiae) [Source:HGNC Symbol;Acc:20398]	family with sequence similarity 18, member A	yes	19.4984	43.9132	3.19951	7.20705	0.577188	1	1.17156	-1.17156	up	down
ENSGALG00000007219	9:14525152-14610794	FGF12	fibroblast growth factor 12 [Source:RefSeq peptide;Acc:NP_990219]	fibroblast growth factor 12	yes	65.2774	193.218	12.1615	36.2362	0.519079	1	1.57511	-1.57511	up	down
ENSGALG00000007220	5:18042628-18047153	FTH	Ferritin heavy chain [Source:UniProtKB/Swiss-Prot;Acc:P08267]	ferritin, heavy polypeptide 1	yes	5229.82	20246.3	1230.65	4758.12	0.601826	1	1.95097	-1.95097	up	down
ENSGALG00000007222	9:14792230-14799015	UTS2D	urotensin-2B precursor [Source:RefSeq peptide;Acc:NP_996872]	urotensin 2 domain containing	yes	2.54328	1.17102	0.436667	0.201096	0.487481	1	-1.11865	1.11865	down	up
ENSGALG00000007226	9:14801958-14850757	OSTN	osteocrin precursor [Source:RefSeq peptide;Acc:NP_001092078]	osteocrin	yes	166.161	66.1626	26.6304	10.6057	0.478236	1	-1.32824	1.32824	down	up
ENSGALG00000007242	4:9985571-9988085	SLITRK4	Uncharacterized protein [Source:UniProtKB/TrEMBL;Acc:E1C125]	SLIT and NTRK-like family, member 4	yes	193.289	72.6032	12.0772	4.53675	0.438376	1	-1.41256	1.41256	down	up
ENSGALG00000007248	10:19812249-19832336				yes	20.3462	65.577	3.29005	10.6059	0.413197	1	1.68869	-1.68869	up	down
ENSGALG00000007253	9:14947156-14967542	IL1RAP	interleukin 1 receptor accessory protein [Source:HGNC Symbol;Acc:5995]	interleukin 1 receptor accessory protein	yes	69.5162	163.357	6.46974	15.2049	0.509255	1	1.23276	-1.23276	up	down
ENSGALG00000007269	4:10844308-10892925	GABRA3	Uncharacterized protein [Source:UniProtKB/TrEMBL;Acc:F1NAX6]	gamma-aminobutyric acid (GABA) A receptor, alpha 3	yes	51.7133	10.5392	6.19812	1.26334	0.218012	1	-2.29458	2.29458	down	up
ENSGALG00000007273	13:17731668-17747716	HSPA4	Uncharacterized protein [Source:UniProtKB/TrEMBL;Acc:E1C0H5]	heat shock 70kDa protein 4	yes	2671.29	1108.37	153.562	63.7199	0.367194	1	-1.26901	1.26901	down	up
ENSGALG00000007273	13:17731668-17747716	HSPA4	Uncharacterized protein [Source:UniProtKB/TrEMBL;Acc:E1C0H5]	heat shock 70 kDa protein 4-like	yes	2671.29	1108.37	153.562	63.7199	0.367194	1	-1.26901	1.26901	down	up
ENSGALG00000007280	9:15032186-15042588				yes	2632.29	880.606	166.561	55.7252	0.257903	1	-1.57965	1.57965	down	up
ENSGALG00000007282	4:11001805-11006551	CNGA2	cyclic nucleotide gated channel alpha 2 [Source:HGNC Symbol;Acc:2149]	cyclic nucleotide gated channel alpha 2	yes	10.1731	21.0783	0.904274	1.87381	0.56273	1	1.05114	-1.05114	up	down
ENSGALG00000007288	12:13793143-13795261	SNTN	Sentan [Source:UniProtKB/Swiss-Prot;Acc:B7FF67]	sentan, cilia apical structure protein	yes	25.4328	4.09857	8.61471	1.3888	0.114112	1	-2.63296	2.63296	down	up
ENSGALG00000007303	9:15075014-15128838	LEPREL1	prolyl 3-hydroxylase 2 precursor [Source:RefSeq peptide;Acc:NP_001001530]	leprecan-like 1	yes	535.783	238.302	38.9511	17.3258	0.405109	1	-1.16874	1.16874	down	up
ENSGALG00000007305	18:9930931-9933309	NME1	nucleoside diphosphate kinase A [Source:RefSeq peptide;Acc:NP_001191690]	non-metastatic cells 1, protein (NM23A) expressed in	yes	9.32534	83.1423	1.98278	17.6821	0.0628112	0.92117	3.15669	-3.15669	up	down
ENSGALG00000007311	4:11034231-11034915	CLDN2	Uncharacterized protein [Source:UniProtKB/TrEMBL;Acc:E1C8Q0]	claudin 2	yes	49.17	110.661	14.7224	33.145	0.558298	1	1.17078	-1.17078	up	down
ENSGALG00000007323	24:5523891-5524532				yes	37.3014	162.186	112.32	489.82	0.272646	1	2.12464	-2.12464	up	down
ENSGALG00000007324	9:15138109-15216829	TP63	tumor protein 63 [Source:RefSeq peptide;Acc:NP_989682]	tumor protein p63	yes	265.348	57.9654	18.3496	3.81352	0.28888	1	-2.26655	2.26655	down	up
ENSGALG00000007332	12:13934772-13969728	PRICKLE2	Uncharacterized protein [Source:UniProtKB/TrEMBL;Acc:F1N8U0]	prickle homolog 2 (Drosophila)	yes	50.8655	113.589	2.67212	5.9675	0.560503	1	1.15914	-1.15914	up	down
ENSGALG00000007334	14:10305242-10329149	ABAT	Uncharacterized protein [Source:UniProtKB/TrEMBL;Acc:E1C8M8]	4-aminobutyrate aminotransferase	yes	250.937	97.1946	22.3054	8.64035	0.423196	1	-1.36823	1.36823	down	up
ENSGALG00000007336	13:17797002-17797965				yes	1.69552	5.26958	0.321691	1.00001	0.198946	1	1.63626	-1.63626	up	down
ENSGALG00000007345	14:10381684-10401687	TMEM114	transmembrane protein 114 [Source:HGNC Symbol;Acc:33227]	transmembrane protein 114	yes	1.69552	0	0.563742	0	0.0964376	1	1.77386	0.563742	up	up
ENSGALG00000007349	10:19918472-19922152	RASL12	RAS-like, family 12 [Source:HGNC Symbol;Acc:30289]	RAS-like, family 12	yes	13.5641	38.6436	2.15953	6.1535	0.451034	1	1.51069	-1.51069	up	down
ENSGALG00000007353	10:19933520-19938477	MTFMT	mitochondrial methionyl-tRNA formyltransferase [Source:HGNC Symbol;Acc:29666]	mitochondrial methionyl-tRNA formyltransferase	yes	203.462	88.9974	32.075	14.0325	0.500203	1	-1.19267	1.19267	down	up
ENSGALG00000007354	15:9830605-9902007	CIT	Uncharacterized protein [Source:UniProtKB/TrEMBL;Acc:E1C849]	citron (rho-interacting, serine/threonine kinase 21)	yes	346.733	158.673	8.12867	3.71996	0.463983	1	-1.12773	1.12773	down	up
ENSGALG00000007355	4:11053297-11062632		Uncharacterized protein [Source:UniProtKB/TrEMBL;Acc:E1C272]		yes	490.852	1348.43	80.5206	227.229	0.423182	1	1.49672	-1.49672	up	down
ENSGALG00000007356	2:14934871-14949203	MAP3K8	mitogen-activated protein kinase kinase kinase 8 [Source:HGNC Symbol;Acc:6860]	mitogen-activated protein kinase kinase kinase 8	yes	58.4953	28.69	5.49002	2.69294	0.628259	1	-1.02763	1.02763	down	up
ENSGALG00000007358	10:19943561-19953095	CILP	Uncharacterized protein [Source:UniProtKB/TrEMBL;Acc:E1C846]	cartilage intermediate layer protein, nucleotide pyrophosphohydrolase	yes	84.7759	28.1044	3.90546	1.29478	0.43933	1	-1.59278	1.59278	down	up
ENSGALG00000007361	9:15910641-15911190	SST	Somatostatin Somatostatin-28 Somatostatin-14 [Source:UniProtKB/Swiss-Prot;Acc:P33094]	somatostatin	yes	2.54328	1.17102	2.35293	1.08448	0.487944	1	-1.11746	1.11746	down	up
ENSGALG00000007366	14:11206127-11385989	RBFOX1	RNA binding protein, fox-1 homolog (C. elegans) 1 [Source:HGNC Symbol;Acc:18222]	RNA binding protein, fox-1 homolog (C. elegans) 1	yes	43.2357	12.2957	3.99045	1.13495	0.354311	1	-1.81392	1.81392	down	up
ENSGALG00000007374	5:18185689-18186826	YPEL4	yippee-like 4 (Drosophila) [Source:HGNC Symbol;Acc:18328]	protein yippee-like 4-like	yes	1.69552	3.51306	1.27801	2.65019	0.435431	1	1.0522	-1.0522	up	down
ENSGALG00000007376	15:9938975-9984798	CCDC60	Uncharacterized protein [Source:UniProtKB/TrEMBL;Acc:E1C6W2]		yes	67.8207	13.4667	5.084	1.10724	0.397758	1	-2.199	2.199	down	up
ENSGALG00000007381	5:18187498-18187747	SERPING1	Uncharacterized protein [Source:UniProtKB/TrEMBL;Acc:F1NA58]		yes	33.0626	71.4321	79.0324	171.168	0.595128	1	1.1149	-1.1149	up	down
ENSGALG00000007392	12:14033981-14096115	ADAMTS9	ADAM metallopeptidase with thrombospondin type 1 motif, 9 [Source:HGNC Symbol;Acc:13202]	ADAM metallopeptidase with thrombospondin type 1 motif, 9	yes	253.48	624.738	6.54335	16.1275	0.374109	1	1.30142	-1.30142	up	down
ENSGALG00000007406	24:5556218-5559230	TMPRSS4	transmembrane protease, serine 4 [Source:HGNC Symbol;Acc:11878]	transmembrane protease, serine 4	yes	8.47759	1.17102	0.946232	0.13072	0.0681453	1	-2.85571	2.85571	down	up
ENSGALG00000007410	10:20085445-20135612	IGDCC4	immunoglobulin superfamily, DCC subclass, member 4 [Source:HGNC Symbol;Acc:13770]		yes	33.0626	7.02611	1.47334	0.313114	0.1686	1	-2.23433	2.23433	down	up
ENSGALG00000007412	24:5587639-5592533	MPZL2	myelin protein zero-like 2 precursor [Source:RefSeq peptide;Acc:NP_001239213]	myelin protein zero-like 2	yes	255.175	117.102	42.4219	17.4583	0.672001	1	-1.28089	1.28089	down	up
ENSGALG00000007416	24:5595447-5600351	CD3E	T-cell surface glycoprotein CD3 epsilon chain precursor [Source:RefSeq peptide;Acc:NP_996787]	CD3e molecule, epsilon (CD3-TCR complex)	yes	58.4953	133.496	5.09305	11.6243	0.539565	1	1.19054	-1.19054	up	down
ENSGALG00000007418	24:5602401-5604890	CD3D	T-cell surface glycoprotein CD3 delta chain precursor [Source:RefSeq peptide;Acc:NP_990843]	CD3d molecule, delta (CD3-TCR complex)	yes	40.6924	100.122	9.74157	23.9751	0.522773	1	1.29931	-1.29931	up	down
ENSGALG00000007420	5:18205203-18206848		Uncharacterized protein [Source:UniProtKB/TrEMBL;Acc:E1C677]	proteoglycan 2, bone marrow-like	yes	7.62983	56.2089	2.4199	17.8336	0.0724689	0.936693	2.88158	-2.88158	up	down
ENSGALG00000007425	20:10793757-10794961				yes	123.773	35.7161	34.6208	9.9933	0.368573	1	-1.7926	1.7926	down	up
ENSGALG00000007426	2:15607251-15649512	MKX	Uncharacterized protein [Source:UniProtKB/TrEMBL;Acc:E1C567]	mohawk homeobox	yes	18.6507	117.102	3.15351	19.8036	0.170681	1	2.65073	-2.65073	up	down
ENSGALG00000007433	4:11086128-11086737				yes	0.847759	4.09857	0.533547	2.58127	0.186401	1	2.27439	-2.27439	up	down
ENSGALG00000007442	20:10838170-10838409				yes	93.2534	422.738	1040.25	4755.01	0.186021	1	2.19251	-2.19251	up	down
ENSGALG00000007448	4:11125303-11126179	SPRY3	protein sprouty homolog 3 [Source:RefSeq peptide;Acc:NP_001073204]	sprouty homolog 3 (Drosophila)	yes	5.08655	30.4465	1.08954	6.52315	0.118493	1	2.58186	-2.58186	up	down
ENSGALG00000007454	9:15996589-16001632	PDCD1	Uncharacterized protein [Source:UniProtKB/TrEMBL;Acc:F1P5F0]	programmed cell death 1	yes	9.32534	29.861	1.71771	5.5469	0.549899	1	1.69119	-1.69119	up	down
ENSGALG00000007463	14:12726666-12727592	HBAD	Hemoglobin subunit alpha-D [Source:UniProtKB/Swiss-Prot;Acc:P02001]	hemoglobin subunit alpha-D-like	yes	62.7341	341.937	28.7236	156.639	0.179969	1	2.44714	-2.44714	up	down
ENSGALG00000007466	4:11255608-11266534	EDNRB2	endothelin receptor B subtype 2 precursor [Source:RefSeq peptide;Acc:NP_989451]	endothelin receptor B subtype 2	yes	8.47759	17.5653	0.606619	1.59756	0.54934	1	1.39701	-1.39701	up	down
ENSGALG00000007468	14:12729703-12730496	HBAA	Hemoglobin subunit alpha-A [Source:UniProtKB/Swiss-Prot;Acc:P01994]	hemoglobin, alpha 1	yes	290.781	1062.11	124.094	453.481	0.171594	1	1.86961	-1.86961	up	down
ENSGALG00000007468	14:12729703-12730496	HBAA	Hemoglobin subunit alpha-A [Source:UniProtKB/Swiss-Prot;Acc:P01994]	hemoglobin subunit alpha-A-like	yes	290.781	1062.11	124.094	453.481	0.171594	1	1.86961	-1.86961	up	down
ENSGALG00000007476	4:11274073-11287091	VAMP7	Vesicle-associated membrane protein 7 [Source:UniProtKB/Swiss-Prot;Acc:Q5ZL74]	vesicle-associated membrane protein 7	yes	879.973	310.32	298.26	96.6573	0.394869	1	-1.62562	1.62562	down	up
ENSGALG00000007482	4:11292290-11308862				yes	661.252	285.729	53.7216	23.2153	0.37392	1	-1.21043	1.21043	down	up
ENSGALG00000007487	7:7118372-7126826	C21orf58	chromosome 21 open reading frame 58 [Source:HGNC Symbol;Acc:1300]	chromosome 7 open reading frame, human C21orf58	yes	152.597	32.203	32.8321	6.93031	0.292429	1	-2.24411	2.24411	down	up
ENSGALG00000007488	4:11312404-11338388	ZNF185	zinc finger protein 185 (LIM domain) [Source:HGNC Symbol;Acc:12976]		yes	51.7133	15.8088	4.83153	1.47715	0.401201	1	-1.70966	1.70966	down	up
ENSGALG00000007493	4:11367737-11376313	NSDHL	Uncharacterized protein [Source:UniProtKB/TrEMBL;Acc:E1C279]	NAD(P) dependent steroid dehydrogenase-like	yes	583.258	270.505	74.4125	34.5161	0.419934	1	-1.10827	1.10827	down	up
ENSGALG00000007502	9:16080882-16082016				yes	1.69552	0	0.50662	0	0.0964376	1	1.97387	0.50662	up	up
ENSGALG00000007504	14:12870208-12871687	RGS11	Uncharacterized protein [Source:UniProtKB/TrEMBL;Acc:F1NFD8]	regulator of G-protein signalling 9	yes	106.818	16.3943	96.7031	11.1988	0.652267	1	-3.11022	3.11022	down	up
ENSGALG00000007505	9:16082717-16083657	MUC4	mucin 4, cell surface associated [Source:HGNC Symbol;Acc:7514]		yes	0.847759	0	0.68888	0	0.178594	1	1.45163	0.68888	up	up
ENSGALG00000007507	2:15851898-15867610	MASTL	Serine/threonine-protein kinase greatwall [Source:UniProtKB/Swiss-Prot;Acc:E1C2I2]	microtubule associated serine/threonine kinase-like	yes	556.13	161.601	32.8721	9.55263	0.235573	1	-1.78289	1.78289	down	up
ENSGALG00000007511	7:7142971-7154558	ITGB2	integrin beta-2 precursor [Source:RefSeq peptide;Acc:NP_990582]	integrin, beta 2 (complement component 3 receptor 3 and 4 subunit)	yes	131.403	542.182	6.04383	24.9388	0.189906	1	2.04486	-2.04486	up	down
ENSGALG00000007525	5:18250073-18267186		Uncharacterized protein [Source:UniProtKB/TrEMBL;Acc:F1NBT8]	inner centromere protein-like	yes	629.885	173.311	38.9044	10.5498	0.576053	1	-1.88271	1.88271	down	up
ENSGALG00000007526	4:11389772-11393390		Uncharacterized protein [Source:UniProtKB/TrEMBL;Acc:E1C2F4]	ES1 protein homolog, mitochondrial-like	yes	39.8447	13.4667	7.36629	2.49017	0.434156	1	-1.56469	1.56469	down	up
ENSGALG00000007551	15:10273314-10277895	P2RX2	purinergic receptor P2X, ligand-gated ion channel, 2 [Source:HGNC Symbol;Acc:15459]		yes	10.1731	26.3479	1.65615	4.29012	0.45774	1	1.37319	-1.37319	up	down
ENSGALG00000007556	5:18735934-18741406	ORAOV1	oral cancer overexpressed 1 [Source:RefSeq peptide;Acc:NP_001026357]	oral cancer overexpressed 1	yes	22.8895	33.374	6.79878	18.4055	0.726467	1	1.43679	-1.43679	up	down
ENSGALG00000007562	5:18774766-18778376	FGF4	fibroblast growth factor 4 [Source:HGNC Symbol;Acc:3682]		yes	3.39103	0.585509	1.25245	0.21559	0.342016	1	-2.5384	2.5384	down	up
ENSGALG00000007566	5:18817232-18839022		Uncharacterized protein [Source:UniProtKB/TrEMBL;Acc:F1NS68]		yes	2.54328	0.585509	7.06984	1.63214	0.311858	1	-2.11491	2.11491	down	up
ENSGALG00000007569	12:14925271-14932194	KBTBD8	Uncharacterized protein [Source:UniProtKB/TrEMBL;Acc:E1BZV6]	kelch repeat and BTB (POZ) domain containing 8	yes	412.011	176.824	38.7191	16.6189	0.414309	1	-1.22022	1.22022	down	up
ENSGALG00000007573	13:18569455-18591514	STK32A	serine/threonine-protein kinase 32A [Source:RefSeq peptide;Acc:NP_001020782]	serine/threonine kinase 32A	yes	139.88	55.0379	9.99323	4.33193	0.727384	1	-1.20594	1.20594	down	up
ENSGALG00000007579	2:16054554-16112353	APBB1IP	amyloid beta A4 precursor protein-binding family B member 1-interacting protein [Source:RefSeq peptide;Acc:NP_001006357]	amyloid beta (A4) precursor protein-binding, family B, member 1 interacting protein	yes	16.9552	55.0379	1.31465	4.33454	0.561574	1	1.7212	-1.7212	up	down
ENSGALG00000007580	4:11560651-11675279				yes	25.4328	6.4406	17.2845	4.38041	0.827337	1	-1.98034	1.98034	down	up
ENSGALG00000007593	13:18649533-18669526	JAKMIP2	janus kinase and microtubule interacting protein 2 [Source:HGNC Symbol;Acc:29067]	janus kinase and microtubule interacting protein 2	yes	601.061	154.574	36.6524	9.42652	0.195458	1	-1.95911	1.95911	down	up
ENSGALG00000007594	4:11747270-11749336	ASB12	Uncharacterized protein [Source:UniProtKB/TrEMBL;Acc:E1BZS4]	ankyrin repeat and SOCS box containing 12	yes	20.3462	8.19713	3.35386	1.35146	0.426037	1	-1.31131	1.31131	down	up
ENSGALG00000007596	12:14951165-14966252		Uncharacterized protein [Source:UniProtKB/TrEMBL;Acc:E1C9D2]	monocarboxylate transporter 2-like	yes	9.32534	4.09857	1.02346	0.449875	0.322272	1	-1.18586	1.18586	down	up
ENSGALG00000007607	9:16199645-16215862	IQCG	Uncharacterized protein [Source:UniProtKB/TrEMBL;Acc:E1C9C3]	IQ motif containing G	yes	5.08655	0.585509	0.73236	0.0843148	0.117252	1	-3.1187	3.1187	down	up
ENSGALG00000007611	9:16218087-16220771	RPL35A	ribosomal protein L35a [Source:HGNC Symbol;Acc:10345]	ribosomal protein L35a	yes	597.67	2924.62	113.545	555.734	0.104767	1	2.29113	-2.29113	up	down
ENSGALG00000007614	24:5672532-5674260		Uncharacterized protein [Source:UniProtKB/TrEMBL;Acc:E1C9B3]		yes	2.54328	0.585509	0.628637	0.144763	0.31103	1	-2.11853	2.11853	down	up
ENSGALG00000007618	24:5679510-5681515	BTG4	Uncharacterized protein [Source:UniProtKB/TrEMBL;Acc:E1C802]	B-cell translocation gene 4	yes	650.231	150.476	102.283	23.6744	0.164676	1	-2.11117	2.11117	down	up
ENSGALG00000007620	13:18720613-18725533	GFRA3	GDNF family receptor alpha 3 [Source:HGNC Symbol;Acc:4245]	GDNF family receptor alpha 3	yes	2.54328	0	0.438229	0	0.0553824	1	2.28191	0.438229	up	up
ENSGALG00000007622	6:23810766-23841246				yes	28.8238	57.9654	1.92563	4.63368	0.854859	1	1.26683	-1.26683	up	down
ENSGALG00000007625	5:19045992-19047333	FADD	Uncharacterized protein [Source:UniProtKB/TrEMBL;Acc:F1NKQ7]	Fas (TNFRSF6)-associated via death domain	yes	66.1252	138.18	26.9462	56.3342	0.57824	1	1.06393	-1.06393	up	down
ENSGALG00000007626	14:13110794-13112521				yes	2.54328	0.585509	1.93708	0.446327	0.311217	1	-2.11772	2.11772	down	up
ENSGALG00000007628	20:11483004-11487963	PMEPA1	transmembrane prostate androgen-induced protein [Source:RefSeq peptide;Acc:NP_001026663]	prostate transmembrane protein, androgen induced 1	yes	64.4296	306.807	15.702	78.9698	0.352921	1	2.33036	-2.33036	up	down
ENSGALG00000007631	10:20328102-20415558	MEGF11	multiple EGF-like-domains 11 [Source:HGNC Symbol;Acc:29635]	multiple EGF-like-domains 11	yes	13.5641	4.09857	0.769646	0.232572	0.243245	1	-1.72652	1.72652	down	up
ENSGALG00000007636	20:11513396-11521119	PCK1	phosphoenolpyruvate carboxykinase, cytosolic [Source:RefSeq peptide;Acc:NP_990802]	phosphoenolpyruvate carboxykinase 1 (soluble)	yes	9.32534	0.585509	0.526238	0.0330429	0.131346	1	-3.9933	3.9933	down	up
ENSGALG00000007638	14:13125036-13132607	HMOX2	Uncharacterized protein [Source:UniProtKB/TrEMBL;Acc:E1C7J0]	heme oxygenase (decycling) 2	yes	805.371	358.332	81.5745	36.2988	0.379298	1	-1.1682	1.1682	down	up
ENSGALG00000007639	10:20491975-20519644				yes	17.8029	2.34204	4.9605	0.652771	0.0863541	0.97362	-2.92584	2.92584	down	up
ENSGALG00000007640	20:11576416-11588149				yes	423.032	144.621	144.294	49.7175	0.52135	1	-1.53719	1.53719	down	up
ENSGALG00000007645	6:23960984-23965019		Uncharacterized protein [Source:UniProtKB/TrEMBL;Acc:E1BTU7]	prominin 1-like	yes	13.5641	52.1103	1.49661	5.80917	0.509981	1	1.95663	-1.95663	up	down
ENSGALG00000007646	4:12046225-12134912				yes	263.653	830.838	9.16323	28.8768	0.229371	1	1.65598	-1.65598	up	down
ENSGALG00000007647	2:16212470-16306117	MYO3A	myosin IIIA [Source:HGNC Symbol;Acc:7601]		yes	51.7133	7.02611	1.59886	0.217239	0.0714319	0.935383	-2.87969	2.87969	down	up
ENSGALG00000007657	4:12198897-12208036	CDXB	caudal type homeobox 4 [Source:RefSeq peptide;Acc:NP_989945]	caudal type homeobox 4	yes	5.08655	0	0.591974	0	0.0189204	1	1.68926	0.591974	up	up
ENSGALG00000007662	20:11607686-11615853				yes	63.5819	9.36815	13.68	2.01609	0.115556	1	-2.76244	2.76244	down	up
ENSGALG00000007666	6:24093194-24101544	KCNIP2	Kv channel-interacting protein 2 [Source:RefSeq peptide;Acc:NP_989581]	Kv channel interacting protein 2	yes	8.47759	1.75653	4.62974	0.763951	0.156456	1	-2.59938	2.59938	down	up
ENSGALG00000007669	13:18848289-18851378	EGR1	Early growth response protein 1 [Source:UniProtKB/Swiss-Prot;Acc:O73691]	early growth response 1	yes	100.036	456.697	8.74515	31.433	0.786027	1	1.84573	-1.84573	up	down
ENSGALG00000007670	12:15273306-15495851				yes	15.2597	4.68407	12.0641	3.70638	0.382771	1	-1.70263	1.70263	down	up
ENSGALG00000007681	9:16231314-16292765	gga-mir-6558	gga-mir-6558 [Source:miRBase;Acc:MI0022376]		yes	3.39192	16.3943	0.542416	2.31073	0.972657	1	2.09088	-2.09088	up	down
ENSGALG00000007690	20:11902383-11910163	TFAP2C	Uncharacterized protein [Source:UniProtKB/TrEMBL;Acc:E1C5K7]	transcription factor AP-2 gamma (activating enhancer binding protein 2 gamma)	yes	61.8864	14.0522	7.76524	1.76346	0.278447	1	-2.13862	2.13862	down	up
ENSGALG00000007691	9:16299527-16339491	ARMC9	Uncharacterized protein [Source:UniProtKB/TrEMBL;Acc:E1C5K4]	armadillo repeat containing 9	yes	114.447	49.7683	8.27033	3.5967	0.546493	1	-1.20127	1.20127	down	up
ENSGALG00000007692	20:11929118-11931018		Uncharacterized protein [Source:UniProtKB/TrEMBL;Acc:E1C5K3]	uncharacterized LOC419328	yes	1.69552	0	0.444971	0	0.0964376	1	2.24734	0.444971	up	up
ENSGALG00000007698	15:10300218-10309147	CARD8	caspase recruitment domain family, member 8 [Source:HGNC Symbol;Acc:17057]	caspase recruitment domain-containing protein 8-like	yes	40.6924	88.4119	3.9633	8.61194	0.586286	1	1.11964	-1.11964	up	down
ENSGALG00000007699	24:5781541-5783173	RPS25	ribosomal protein S25 [Source:HGNC Symbol;Acc:10413]	ribosomal protein S25	yes	1191.1	3606.74	526.991	1596.54	0.273455	1	1.5991	-1.5991	up	down
ENSGALG00000007701	9:16366554-16367775	B3GNT7	UDP-GlcNAc:betaGal beta-1,3-N-acetylglucosaminyltransferase 7 [Source:HGNC Symbol;Acc:18811]	UDP-GlcNAc:betaGal beta-1,3-N-acetylglucosaminyltransferase 7	yes	219.569	107.148	31.1175	15.1874	0.545234	1	-1.03484	1.03484	down	up
ENSGALG00000007703	4:12264894-12281146			ligand of Numb protein X 2-like	yes	683.293	217.809	45.2576	14.4276	0.245269	1	-1.64933	1.64933	down	up
ENSGALG00000007704	6:24129751-24133022	NPM3	nucleophosmin/nucleoplasmin 3 [Source:HGNC Symbol;Acc:7931]	nucleophosmin/nucleoplasmin 3	yes	22.0417	91.3395	4.20406	17.425	0.30925	1	2.0513	-2.0513	up	down
ENSGALG00000007706	6:24138320-24145458	FGF8	fibroblast growth factor 8 precursor [Source:RefSeq peptide;Acc:NP_001012785]	fibroblast growth factor 8 (androgen-induced)	yes	38.1491	7.61162	10.9844	1.86924	0.31639	1	-2.55493	2.55493	down	up
ENSGALG00000007710	4:12328043-12336497		Uncharacterized protein [Source:UniProtKB/TrEMBL;Acc:E1C536]	ras-like protein family member 11A-like	yes	34.7581	98.9511	6.34473	18.0661	0.458889	1	1.50966	-1.50966	up	down
ENSGALG00000007711	10:20668331-20673652	RPL4	60S ribosomal protein L4 [Source:RefSeq peptide;Acc:NP_001007480]	ribosomal protein L4	yes	3105.34	7446.51	374.992	899.338	0.543286	1	1.262	-1.262	up	down
ENSGALG00000007712	7:8983303-9065916	MYO1B	myosin IB [Source:HGNC Symbol;Acc:7596]	myosin IB	yes	257.719	876.508	10.2037	34.7047	0.201825	1	1.76603	-1.76603	up	down
ENSGALG00000007713	18:10372081-10376182	CD300A	CD300a molecule precursor [Source:RefSeq peptide;Acc:NP_001034384]	CD300a molecule	yes	16.9552	117.102	2.94162	17.339	0.712375	1	2.55934	-2.55934	up	down
ENSGALG00000007719	5:19188344-19563209	SHANK2	SH3 and multiple ankyrin repeat domains 2 [Source:HGNC Symbol;Acc:14295]		yes	523.067	99.5366	14.1948	2.70127	0.142221	1	-2.39365	2.39365	down	up
ENSGALG00000007720	15:10316849-10331786	AIFM3	Uncharacterized protein [Source:UniProtKB/TrEMBL;Acc:E1C3V0]	apoptosis-inducing factor, mitochondrion-associated, 3	yes	108.513	35.7161	10.7795	3.54836	0.427425	1	-1.60307	1.60307	down	up
ENSGALG00000007735	7:9108967-9321381				yes	371.318	1449.72	56.6218	221.103	0.235956	1	1.96529	-1.96529	up	down
ENSGALG00000007738	9:16426215-16430738				yes	408.62	1020.54	142.76	356.686	0.317893	1	1.32106	-1.32106	up	down
ENSGALG00000007744	20:11954990-11962790	CASS4	Cas scaffolding protein family member 4 [Source:HGNC Symbol;Acc:15878]	Cas scaffolding protein family member 4	yes	118.686	39.8146	7.25581	2.43421	0.430791	1	-1.57568	1.57568	down	up
ENSGALG00000007745	12:16405343-16417582				yes	27.1283	8.78264	9.71269	3.14567	0.35292	1	-1.6265	1.6265	down	up
ENSGALG00000007763	15:11102117-11107808	IQCD	Uncharacterized protein [Source:UniProtKB/TrEMBL;Acc:F1NR97]	IQ motif containing D	yes	23.7372	11.7102	2.74047	1.35212	0.594428	1	-1.0192	1.0192	down	up
ENSGALG00000007766	2:16852576-16946458	KIAA1217	KIAA1217 [Source:HGNC Symbol;Acc:25428]		yes	122.077	269.334	5.00903	11.0517	0.486797	1	1.14167	-1.14167	up	down
ENSGALG00000007768	20:11983813-11989788	AURKA	Uncharacterized protein [Source:UniProtKB/TrEMBL;Acc:E1BVE1]	aurora kinase A	yes	2132.11	680.947	243.43	77.7558	0.226752	1	-1.64649	1.64649	down	up
ENSGALG00000007769	12:16477976-16708867	FOXP1	Forkhead box protein P1 [Source:UniProtKB/Swiss-Prot;Acc:Q58NQ4]	forkhead box P1	yes	92.4057	189.12	6.28623	13.3107	0.669692	1	1.08232	-1.08232	up	down
ENSGALG00000007770	18:10485823-10489381	FADS6	Uncharacterized protein [Source:UniProtKB/TrEMBL;Acc:F1NQN7]	fatty acid desaturase domain family, member 6	yes	57.6476	28.69	10.6033	5.27812	0.635674	1	-1.00642	1.00642	down	up
ENSGALG00000007771	20:11990475-12062655	C20H20ORF108	transmembrane protein C20orf108 homolog [Source:RefSeq peptide;Acc:NP_001026664]	chromosome 20 open reading frame, human C20orf108	yes	345.885	150.476	38.2517	16.8941	0.892879	1	-1.17901	1.17901	down	up
ENSGALG00000007772	20:12070717-12075259	CBLN4	cerebellin-4 precursor [Source:RefSeq peptide;Acc:NP_001072955]	cerebellin 4 precursor	yes	211.092	51.5248	18.8915	4.61163	0.274214	1	-2.03439	2.03439	down	up
ENSGALG00000007774	20:12076520-12085771				yes	8.47759	4.09857	2.31308	1.11861	0.334926	1	-1.0481	1.0481	down	up
ENSGALG00000007785	12:16905419-16909844	PROK2	prokineticin 2 [Source:HGNC Symbol;Acc:18455]		yes	2.54328	11.1247	0.546387	2.39055	0.146094	1	2.12934	-2.12934	up	down
ENSGALG00000007796	20:12372682-12406845	BCAS1	breast carcinoma amplified sequence 1 [Source:HGNC Symbol;Acc:974]	breast carcinoma amplified sequence 1	yes	93.2534	42.7422	8.0659	3.69731	0.640537	1	-1.12536	1.12536	down	up
ENSGALG00000007798	12:17064300-17104715	SHQ1	Uncharacterized protein [Source:UniProtKB/TrEMBL;Acc:F1NP34]	SHQ1 homolog (S. cerevisiae)	yes	217.874	62.6495	24.7563	7.60217	0.646085	1	-1.70331	1.70331	down	up
ENSGALG00000007806	4:12887027-12897819	FGF16	fibroblast growth factor 16 [Source:RefSeq peptide;Acc:NP_001038115]	fibroblast growth factor 16	yes	83.0803	28.69	19.1951	6.61596	0.688421	1	-1.53672	1.53672	down	up
ENSGALG00000007813	20:12830822-12837851				yes	3.39103	0.585509	0.857246	0.148057	0.214643	1	-2.53356	2.53356	down	up
ENSGALG00000007817	5:20237403-20273792	EHF	Uncharacterized protein [Source:UniProtKB/TrEMBL;Acc:E1C0T7]	ets homologous factor	yes	40.6924	7.61162	8.12603	1.52033	0.139706	1	-2.41817	2.41817	down	up
ENSGALG00000007819	12:17215781-17336563	PDZRN3	Uncharacterized protein [Source:UniProtKB/TrEMBL;Acc:E1C0T3]	PDZ domain containing RING finger 3	yes	54.2565	208.441	2.62943	10.1022	0.295578	1	1.94185	-1.94185	up	down
ENSGALG00000007828	6:24421670-24427544	GGA.14695	Uncharacterized protein [Source:UniProtKB/TrEMBL;Acc:E1C0C5]		yes	5.93431	1.17102	1.74431	0.344317	0.108576	1	-2.34085	2.34085	down	up
ENSGALG00000007831	6:24462473-24465801	TLX1	T-cell leukemia homeobox protein 1 [Source:UniProtKB/Swiss-Prot;Acc:O93366]	T-cell leukemia homeobox 1	yes	5.08655	1.75653	3.2725	1.13088	0.224699	1	-1.53294	1.53294	down	up
ENSGALG00000007834	20:13146805-13154031	SALL4	sal-like protein 4 [Source:RefSeq peptide;Acc:NP_001074341]	sal-like 4 (Drosophila)	yes	386.578	87.8264	16.4854	3.98402	0.379438	1	-2.04889	2.04889	down	up
ENSGALG00000007835	3:2043414-2077790	PUS10	putative tRNA pseudouridine synthase Pus10 [Source:RefSeq peptide;Acc:NP_001186378]	pseudouridylate synthase 10	yes	159.379	70.8466	13.051	5.80193	0.531637	1	-1.16956	1.16956	down	up
ENSGALG00000007841	7:10660975-10745989	DNAH7	dynein, axonemal, heavy chain 7 [Source:HGNC Symbol;Acc:18661]	dynein, axonemal, heavy chain 7	yes	344.19	163.943	5.10012	2.4293	0.573625	1	-1.06999	1.06999	down	up
ENSGALG00000007846	24:6248614-6251903		Uncharacterized protein [Source:UniProtKB/TrEMBL;Acc:E1C8H4]		yes	16.9552	4.09857	4.19091	1.01334	0.193397	1	-2.04814	2.04814	down	up
ENSGALG00000007849	5:20528044-20588650	CD44	CD44 antigen precursor [Source:RefSeq peptide;Acc:NP_990191]	CD44 molecule (Indian blood group)	yes	50.8655	211.954	4.20092	17.5067	0.303464	1	2.05913	-2.05913	up	down
ENSGALG00000007852	6:24518146-24519237				yes	4.23879	14.6377	4.50823	15.5863	0.236296	1	1.78964	-1.78964	up	down
ENSGALG00000007853	3:1969311-1984499	PAPOLG	poly(A) polymerase gamma [Source:HGNC Symbol;Acc:14982]	poly(A) polymerase gamma-like	yes	340.799	69.0901	24.0734	4.88078	0.306172	1	-2.30226	2.30226	down	up
ENSGALG00000007860	11:19883589-19912878	KLHDC4	kelch domain-containing protein 4 [Source:RefSeq peptide;Acc:NP_001025749]	kelch domain containing 4	yes	606.995	285.143	53.5597	25.1627	0.424	1	-1.08986	1.08986	down	up
ENSGALG00000007862	12:17502161-17548783	CNTN3	Uncharacterized protein [Source:UniProtKB/TrEMBL;Acc:F1NL84]	contactin 3 (plasmacytoma associated)	yes	32.2148	14.0522	1.84092	0.803067	0.552988	1	-1.19684	1.19684	down	up
ENSGALG00000007864	2:17368066-17426538	ARMC3	armadillo repeat containing 3 [Source:HGNC Symbol;Acc:30964]	armadillo repeat containing 3	yes	50.0178	19.3218	2.46032	0.950469	0.600913	1	-1.37213	1.37213	down	up
ENSGALG00000007865	10:20839931-20868140				yes	57.6476	202.001	8.39291	29.5669	0.481253	1	1.81674	-1.81674	up	down
ENSGALG00000007866	3:1823952-1883382	BCL11A	B-cell lymphoma/leukemia 11A [Source:RefSeq peptide;Acc:NP_001026202]	B-cell CLL/lymphoma 11A (zinc finger protein)	yes	42.3879	110.076	2.12891	5.0399	0.893829	1	1.24328	-1.24328	up	down
ENSGALG00000007867	11:1312337-1317501			sodium/hydrogen exchanger 5-like	yes	19.4984	74.9452	1.65354	6.288	0.701432	1	1.92705	-1.92705	up	down
ENSGALG00000007868	24:6262037-6282626	BCDO2	Uncharacterized protein [Source:UniProtKB/TrEMBL;Acc:E1C8E0]	beta-carotene oxygenase 2	yes	128.859	38.0581	8.94496	2.64206	0.375393	1	-1.75941	1.75941	down	up
ENSGALG00000007874	24:6291982-6295250	IL18	interleukin-18 [Source:RefSeq peptide;Acc:NP_989939]	interleukin 18 (interferon-gamma-inducing factor)	yes	5.93431	28.1044	1.6599	7.86358	0.168587	1	2.24409	-2.24409	up	down
ENSGALG00000007886	5:20690159-20755569	PAMR1	peptidase domain containing associated with muscle regeneration 1 [Source:HGNC Symbol;Acc:24554]		yes	53.4088	25.7624	4.04139	1.94958	0.702502	1	-1.05169	1.05169	down	up
ENSGALG00000007903	5:21123919-21177856	COMMD9	Uncharacterized protein [Source:UniProtKB/TrEMBL;Acc:E1C6N6]	COMM domain containing 9	yes	50.0178	103.635	8.43741	17.4853	0.665554	1	1.05127	-1.05127	up	down
ENSGALG00000007909	10:21039520-21098037	IQCH	Uncharacterized protein [Source:UniProtKB/TrEMBL;Acc:F1NUS8]		yes	116.991	36.8871	5.32167	1.678	0.406194	1	-1.66513	1.66513	down	up
ENSGALG00000007911	12:17813675-17917740	CHL1	cell adhesion molecule with homology to L1CAM (close homolog of L1) [Source:HGNC Symbol;Acc:1939]	cell adhesion molecule with homology to L1CAM (close homolog of L1)	yes	419.64	118.273	14.3499	4.04457	0.253462	1	-1.82698	1.82698	down	up
ENSGALG00000007927	12:18180748-18259731	CNTN6	Uncharacterized protein [Source:UniProtKB/TrEMBL;Acc:F1NUN9]	contactin 6	yes	60.1909	16.9798	2.8746	0.810965	0.370135	1	-1.82565	1.82565	down	up
ENSGALG00000007932	5:21187502-21198201	TRAF6	Uncharacterized protein [Source:UniProtKB/TrEMBL;Acc:E1C626]	TNF receptor-associated factor 6	yes	573.085	168.041	57.2838	16.7987	0.235357	1	-1.76978	1.76978	down	up
ENSGALG00000007943	2:18040903-18285246	LASP-2	nebulette non-muscle isoform [Source:RefSeq peptide;Acc:NP_989819]	nebulette	yes	32.2148	67.9191	3.89421	8.03901	0.748152	1	1.04569	-1.04569	up	down
ENSGALG00000007959	1:15810492-15821029	SLC26A3	chloride anion exchanger [Source:RefSeq peptide;Acc:NP_001186373]	solute carrier family 26, member 3	yes	9.32534	22.2494	0.639347	1.52553	0.477932	1	1.25464	-1.25464	up	down
ENSGALG00000007964	15:11183334-11188138	GATSL3	GATS protein-like 3 [Source:HGNC Symbol;Acc:34423]	GATS protein-like 3	yes	1085.13	396.975	130.928	47.9039	0.316879	1	-1.45056	1.45056	down	up
ENSGALG00000007968	1:638901-647614				yes	465.419	193.218	46.8459	19.4502	0.385936	1	-1.26814	1.26814	down	up
ENSGALG00000007972	4:13176784-13238542	TRPC5	Uncharacterized protein [Source:UniProtKB/TrEMBL;Acc:E1C452]	transient receptor potential cation channel, subfamily C, member 5	yes	118.686	26.3479	6.79847	1.50933	0.274692	1	-2.1713	2.1713	down	up
ENSGALG00000007976	4:13250372-13274535	ALG13	asparagine-linked glycosylation 13 homolog (S. cerevisiae) [Source:HGNC Symbol;Acc:30881]		yes	337.408	53.2814	24.4363	4.10891	0.328008	1	-2.5722	2.5722	down	up
ENSGALG00000007979	10:21305281-21306853	CALML4	Uncharacterized protein [Source:UniProtKB/TrEMBL;Acc:F1NRU7]	calmodulin-like 4	yes	22.8895	48.0118	7.78976	16.3455	0.614262	1	1.06924	-1.06924	up	down
ENSGALG00000007980	20:13422703-13424734	KCNG1	Uncharacterized protein [Source:UniProtKB/TrEMBL;Acc:E1C3M8]	potassium voltage-gated channel, subfamily G, member 1	yes	5.08655	10.5392	0.554462	1.14897	0.409378	1	1.05117	-1.05117	up	down
ENSGALG00000007993	4:13329697-13403236	DCX	doublecortin [Source:RefSeq peptide;Acc:NP_989666]	doublecortin	yes	117.838	31.032	12.5238	3.31657	0.491629	1	-1.91691	1.91691	down	up
ENSGALG00000008006	4:13432037-13478813	CAPN6	Uncharacterized protein [Source:UniProtKB/TrEMBL;Acc:E1C312]	calpain 6	yes	424.727	200.244	34.0275	16.0442	0.457378	1	-1.08465	1.08465	down	up
ENSGALG00000008007	10:21327723-21361097	ITGA11	Uncharacterized protein [Source:UniProtKB/TrEMBL;Acc:E1C311]	integrin, alpha 11	yes	182.268	988.925	7.65483	41.5344	0.0974386	0.998847	2.43987	-2.43987	up	down
ENSGALG00000008014	20:13765424-13766411	CEBPB	CCAAT/enhancer-binding protein beta [Source:UniProtKB/Swiss-Prot;Acc:Q05826]	CCAAT/enhancer binding protein (C/EBP), beta	yes	65.2774	321.445	12.0067	59.1365	0.190935	1	2.30021	-2.30021	up	down
ENSGALG00000008022	16:64578-68917	TPN	tapasin isoform 2 precursor [Source:RefSeq peptide;Acc:NP_001193540]	TAP binding protein (tapasin)	yes	151.749	728.374	19.0408	91.4059	0.135586	1	2.26319	-2.26319	up	down
ENSGALG00000008024	5:23812601-23839873				yes	96.6445	29.861	14.5075	4.48324	0.405869	1	-1.69419	1.69419	down	up
ENSGALG00000008025	6:24536675-24553845	FAM178A	family with sequence similarity 178, member A [Source:HGNC Symbol;Acc:17814]	family with sequence similarity 178, member A	yes	476.44	192.633	32.8205	13.2709	0.37161	1	-1.30633	1.30633	down	up
ENSGALG00000008028	15:11196943-11197357	LIF	Uncharacterized protein [Source:UniProtKB/TrEMBL;Acc:F1N9H9]	leukemia inhibitory factor (cholinergic differentiation factor)	yes	0.847759	4.68407	0.57615	3.18575	0.147374	1	2.46712	-2.46712	up	down
ENSGALG00000008031	6:24572672-24581235				yes	501.873	127.056	162.748	41.2165	0.2074	1	-1.98135	1.98135	down	up
ENSGALG00000008032	1:15548420-15731365	GPR22	Uncharacterized protein [Source:UniProtKB/TrEMBL;Acc:E1C2D4]	G protein-coupled receptor 22	yes	17.8029	5.85509	2.33735	0.768827	0.840059	1	-1.60414	1.60414	down	up
ENSGALG00000008037	15:11223308-11235338	HORMAD2	Uncharacterized protein [Source:UniProtKB/TrEMBL;Acc:E1C2C4]	HORMA domain containing 2	yes	13.5641	4.68407	2.86299	0.988899	0.292842	1	-1.53363	1.53363	down	up
ENSGALG00000008041	18:10849926-10858556	TSEN54	Uncharacterized protein [Source:UniProtKB/TrEMBL;Acc:F1N9B2]	tRNA splicing endonuclease 54 homolog (S. cerevisiae)	yes	682.446	222.494	59.9756	19.1438	0.310422	1	-1.6475	1.6475	down	up
ENSGALG00000008055	5:24411105-24423434	SYT13	synaptotagmin-13 [Source:RefSeq peptide;Acc:NP_001186572]	synaptotagmin XIII	yes	13.5641	5.85509	1.56474	0.675519	0.395801	1	-1.21185	1.21185	down	up
ENSGALG00000008060	1:15505337-15523717	PRKAR2B	protein kinase, cAMP-dependent, regulatory, type II, beta [Source:HGNC Symbol;Acc:9392]	protein kinase, cAMP-dependent, regulatory, type II, beta	yes	12.7164	39.8146	2.7038	8.4675	0.404857	1	1.64695	-1.64695	up	down
ENSGALG00000008061	5:24446348-24458180	ASTL	Astacin-like metalloendopeptidase [Source:UniProtKB/Swiss-Prot;Acc:P0DJJ2]	astacin-like metallo-endopeptidase (M12 family)	yes	37.3014	7.61162	4.27233	0.871909	0.162208	1	-2.29277	2.29277	down	up
ENSGALG00000008066	15:11366838-11368244	UQCR10	ubiquinol-cytochrome c reductase, complex III subunit X [Source:HGNC Symbol;Acc:30863]	ubiquinol-cytochrome c reductase, complex III subunit X	yes	400.142	855.429	264.493	565.849	0.405302	1	1.09719	-1.09719	up	down
ENSGALG00000008072	4:13612340-13654186	CHRDL1	chordin-like protein 1 precursor [Source:RefSeq peptide;Acc:NP_989502]	chordin-like 1	yes	1802.33	453.184	59.6555	15.0005	0.142073	1	-1.99164	1.99164	down	up
ENSGALG00000008077	10:21508052-21511017	PAQR5	progestin and adipoQ receptor family member V [Source:HGNC Symbol;Acc:29645]	progestin and adipoQ receptor family member V	yes	1.69552	15.8088	0.448227	4.18042	0.0681811	0.928628	3.22135	-3.22135	up	down
ENSGALG00000008078	5:24710616-24777437	FUT8	alpha-(1,6)-fucosyltransferase [Source:RefSeq peptide;Acc:NP_001004766]	fucosyltransferase 8 (alpha (1,6) fucosyltransferase)	yes	602.756	309.149	39.9134	19.5719	0.625237	1	-1.02809	1.02809	down	up
ENSGALG00000008080	5:24916745-24918203	C1QTNF4	C1q and tumor necrosis factor related protein 4 [Source:HGNC Symbol;Acc:14346]	C1q and tumor necrosis factor related protein 4	yes	47.4745	13.4667	9.86199	2.79811	0.361055	1	-1.81742	1.81742	down	up
ENSGALG00000008095	10:21512884-21531084	KIF23	kinesin-like protein KIF23 [Source:RefSeq peptide;Acc:NP_001025725]	kinesin family member 23	yes	1122.43	411.028	56.6073	20.7459	0.426317	1	-1.44816	1.44816	down	up
ENSGALG00000008106	1:15174952-15180659				yes	1035.11	217.224	125.522	26.3449	0.114811	1	-2.25234	2.25234	down	up
ENSGALG00000008107	4:13980727-13984217	IRS4	insulin receptor substrate 4 [Source:HGNC Symbol;Acc:6128]	insulin receptor substrate 2-B-like	yes	573.933	283.387	29.3813	14.5082	0.456059	1	-1.01803	1.01803	down	up
ENSGALG00000008109	1:15131750-15163242	CDHR3	cadherin-related family member 3 [Source:HGNC Symbol;Acc:26308]		yes	11.0209	5.26958	0.65223	0.311881	0.432933	1	-1.06438	1.06438	down	up
ENSGALG00000008112	5:25028388-25039397				yes	32.2148	13.4667	4.75678	1.98879	0.529577	1	-1.25809	1.25809	down	up
ENSGALG00000008116	7:11313121-11330785				yes	18.6507	2.92755	3.88265	0.692183	0.295536	1	-2.48781	2.48781	down	up
ENSGALG00000008119	6:24765401-24814326				yes	33.9103	108.905	5.03802	16.1825	0.404364	1	1.68351	-1.68351	up	down
ENSGALG00000008121	6:24817996-24820474	CYP17A1	steroid 17-alpha-hydroxylase/17,20 lyase precursor [Source:RefSeq peptide;Acc:NP_001001901]	cytochrome P450, family 17, subfamily A, polypeptide 1	yes	14670.5	7011.47	1469.45	702.38	0.731977	1	-1.06495	1.06495	down	up
ENSGALG00000008125	3:12614-15056	RPS27A	Ubiquitin-40S ribosomal protein S27a Ubiquitin 40S ribosomal protein S27a [Source:UniProtKB/Swiss-Prot;Acc:P79781]	ribosomal protein S27a	yes	1217.38	3143.6	442.086	929.27	0.619027	1	1.07177	-1.07177	up	down
ENSGALG00000008127	5:25094301-25115015	SPI1	transcription factor PU.1 [Source:RefSeq peptide;Acc:NP_990354]	spleen focus forming virus (SFFV) proviral integration oncogene spi1	yes	51.7133	418.054	7.00587	56.8432	0.168045	1	3.02035	-3.02035	up	down
ENSGALG00000008130	3:2431128-2476469	RTN4	Uncharacterized protein [Source:UniProtKB/TrEMBL;Acc:F1NCK0]	reticulon 4	yes	779.938	1516.47	64.9482	134.926	0.5705	1	1.0548	-1.0548	up	down
ENSGALG00000008135	7:11851929-11975540	SATB2	DNA-binding protein SATB2 [Source:RefSeq peptide;Acc:NP_001186039]	SATB homeobox 2	yes	154.292	28.69	11.1776	2.07859	0.21106	1	-2.42693	2.42693	down	up
ENSGALG00000008149	15:11488396-11508990	EWSR1	RNA-binding protein EWS [Source:RefSeq peptide;Acc:NP_001034356]	Ewing sarcoma breakpoint region 1	yes	198.375	406.929	14.1099	29.1269	0.592823	1	1.04564	-1.04564	up	down
ENSGALG00000008153	1:887326-889991		Uncharacterized protein [Source:UniProtKB/TrEMBL;Acc:E1C7S7]	interleukin 15 receptor, alpha	yes	5.93431	18.1508	1.0778	3.29724	0.296854	1	1.61317	-1.61317	up	down
ENSGALG00000008157	7:12248064-12250190	SGOL2	Uncharacterized protein [Source:UniProtKB/TrEMBL;Acc:E1C7S0]	shugoshin-like 2 (S. pombe)	yes	37.3014	13.4667	6.71566	2.425	0.462998	1	-1.46955	1.46955	down	up
ENSGALG00000008160	6:24832642-24930688	CNNM2	cyclin M2 [Source:HGNC Symbol;Acc:103]	cyclin M2	yes	515.96	177.409	46.7254	16.0678	0.334483	1	-1.54003	1.54003	down	up
ENSGALG00000008164	10:21849703-21894546	ADAMTS7	Uncharacterized protein [Source:UniProtKB/TrEMBL;Acc:F1ND06]		yes	533.053	1127.11	14.0771	29.7661	0.458209	1	1.08031	-1.08031	up	down
ENSGALG00000008166	3:2945855-2948462	TLR15	toll-like receptor 15 [Source:RefSeq peptide;Acc:NP_001032924]	G protein-coupled receptor 75	yes	5.93431	25.1769	0.356456	1.5124	0.197309	1	2.08504	-2.08504	up	down
ENSGALG00000008166	3:2945855-2948462	TLR15	toll-like receptor 15 [Source:RefSeq peptide;Acc:NP_001032924]	toll-like receptor 15	yes	5.93431	25.1769	0.356456	1.5124	0.197309	1	2.08504	-2.08504	up	down
ENSGALG00000008177	15:11517614-11627463	NOS1	Nitric oxide synthase [Source:UniProtKB/TrEMBL;Acc:E1C799]	nitric oxide synthase 1 (neuronal)	yes	27.1283	11.7102	0.95455	0.412057	0.873977	1	-1.21198	1.21198	down	up
ENSGALG00000008198	3:3017075-3028755	TPCN3	two-pore calcium channel 3 [Source:RefSeq peptide;Acc:NP_001137403]	two-pore calcium channel 3	yes	1082.59	300.952	73.4774	20.3557	0.350136	1	-1.85186	1.85186	down	up
ENSGALG00000008212	2:132392441-132395901	RPL30	ribosomal protein L30 [Source:HGNC Symbol;Acc:10333]		yes	1448.82	3065.73	1073.12	2214.79	0.602731	1	1.04536	-1.04536	up	down
ENSGALG00000008215	10:22031136-22070261	FRMD5	FERM domain containing 5 [Source:HGNC Symbol;Acc:28214]	FERM domain containing 5	yes	94.949	19.3218	15.0504	3.08196	0.400257	1	-2.28788	2.28788	down	up
ENSGALG00000008231	5:25316285-25337468	PACSIN3	protein kinase C and casein kinase substrate in neurons 3 [Source:RefSeq peptide;Acc:NP_001038117]	protein kinase C and casein kinase substrate in neurons 3	yes	695.162	329.642	66.4523	31.5146	0.421252	1	-1.0763	1.0763	down	up
ENSGALG00000008233	3:3029830-3049592	BUB1	mitotic checkpoint serine/threonine-protein kinase BUB1 [Source:RefSeq peptide;Acc:NP_001012888]	budding uninhibited by benzimidazoles 1 homolog (yeast)	yes	598.518	240.059	20.2084	8.10568	0.34601	1	-1.31795	1.31795	down	up
ENSGALG00000008234	7:12380788-12397183	ORC2L	origin recognition complex subunit 2 [Source:RefSeq peptide;Acc:NP_001006517]	origin recognition complex, subunit 2	yes	439.139	139.937	24.2137	7.71644	0.288361	1	-1.64982	1.64982	down	up
ENSGALG00000008237	Z:72329215-72363594	GRAMD3	Uncharacterized protein [Source:UniProtKB/TrEMBL;Acc:F1NDM3]	GRAM domain containing 3	yes	118.686	330.813	10.9542	30.5356	0.361302	1	1.47901	-1.47901	up	down
ENSGALG00000008253	15:12588427-12666982	TBX5	T-box transcription factor TBX5 [Source:UniProtKB/Swiss-Prot;Acc:Q9PWE8]	T-box 5	yes	5.08655	0	0.481175	0	0.0454791	1	2.07825	0.481175	up	up
ENSGALG00000008254	3:3082977-3116948	ANAPC1	anaphase promoting complex subunit 1 [Source:HGNC Symbol;Acc:19988]	anaphase promoting complex subunit 1	yes	1423.39	620.054	34.4249	14.9965	0.363925	1	-1.19882	1.19882	down	up
ENSGALG00000008259	10:22098455-22104465				yes	329.778	1093.73	44.1388	146.411	0.199883	1	1.7299	-1.7299	up	down
ENSGALG00000008270	6:25074318-25075353	CALHM2	Uncharacterized protein [Source:UniProtKB/TrEMBL;Acc:E1C257]	calcium homeostasis modulator 2	yes	11.8686	36.8871	2.26972	7.05565	0.400863	1	1.63627	-1.63627	up	down
ENSGALG00000008272	10:22158822-22160080	TMED3	transmembrane emp24 protein transport domain containing 3 [Source:HGNC Symbol;Acc:28889]	transmembrane emp24 protein transport domain containing 3	yes	61.0386	130.569	20.8217	44.5568	0.571328	1	1.09756	-1.09756	up	down
ENSGALG00000008273	6:25086174-25088361	CALHM3	Uncharacterized protein [Source:UniProtKB/TrEMBL;Acc:E1C247]	calcium homeostasis modulator 3	yes	4.23879	0	0.865602	0	0.0197551	1	1.15527	0.865602	up	up
ENSGALG00000008277	10:22176760-22177416				yes	38.9969	121.786	25.4284	79.4691	0.41004	1	1.64395	-1.64395	up	down
ENSGALG00000008279	12:18910192-18967575	LRRN1	leucine-rich repeat neuronal protein 1 precursor [Source:RefSeq peptide;Acc:NP_001091008]	leucine rich repeat neuronal 1	yes	74.6028	33.374	5.53781	2.47758	0.60006	1	-1.16038	1.16038	down	up
ENSGALG00000008283	9:16795444-16800671		Uncharacterized protein [Source:UniProtKB/TrEMBL;Acc:F1P1T3]	cytochrome P450 2J2-like	yes	180.573	3300.52	18.432	336.939	0.00849075	0.341418	4.1922	-4.1922	up	down
ENSGALG00000008302	10:22204758-22206700	CIB1	Uncharacterized protein [Source:UniProtKB/TrEMBL;Acc:F1P103]	calcium and integrin binding 1 (calmyrin)	yes	252.632	539.84	36.3739	77.7383	0.433157	1	1.09572	-1.09572	up	down
ENSGALG00000008306	1:13690260-13760794	FGL2	fibroleukin precursor [Source:RefSeq peptide;Acc:NP_001072954]	fibrinogen-like 2	yes	545.109	1570.92	27.0156	77.8591	0.254546	1	1.52707	-1.52707	up	down
ENSGALG00000008308	12:19217721-19220598	BHLHE40	Uncharacterized protein [Source:UniProtKB/TrEMBL;Acc:E1BQW8]	basic helix-loop-helix family, member e40	yes	30.5193	129.398	4.03992	17.1312	0.292792	1	2.08423	-2.08423	up	down
ENSGALG00000008323	6:25571784-25611683	COL17A1	Collagen alpha-1(XVII) chain 120 kDa linear IgA disease antigen homolog [Source:UniProtKB/Swiss-Prot;Acc:Q90584]	collagen, type XVII, alpha 1	yes	274.674	70.8466	9.39209	2.45673	0.490018	1	-1.93471	1.93471	down	up
ENSGALG00000008325	5:25549067-25585815	CKAP5	cytoskeleton-associated protein 5 [Source:RefSeq peptide;Acc:NP_001186575]	cytoskeleton associated protein 5	yes	1754.86	847.232	40.0233	19.3234	0.433244	1	-1.05049	1.05049	down	up
ENSGALG00000008337	15:12897433-12901069	SLC24A6	Uncharacterized protein [Source:UniProtKB/TrEMBL;Acc:F1NXU8]	solute carrier family 24 (sodium/potassium/calcium exchanger), member 6	yes	55.9521	177.995	4.71535	15.0019	0.375688	1	1.66971	-1.66971	up	down
ENSGALG00000008339	12:19495862-19695965	GRM7	glutamate receptor, metabotropic 7 [Source:HGNC Symbol;Acc:4599]	glutamate receptor, metabotropic 7	yes	112.752	43.9132	6.54416	2.5489	0.497559	1	-1.36033	1.36033	down	up
ENSGALG00000008340	10:22258852-22262840	FES	Uncharacterized protein [Source:UniProtKB/TrEMBL;Acc:F1NDM9]	feline sarcoma oncogene	yes	19.4984	81.9713	2.80618	9.89979	0.795224	1	1.81879	-1.81879	up	down
ENSGALG00000008346	7:12495349-12503503	CASP18	caspase 18 [Source:RefSeq peptide;Acc:NP_001038154]	initiator caspase	yes	21.194	92.5105	1.34697	5.87986	0.448135	1	2.12606	-2.12606	up	down
ENSGALG00000008349	12:19879642-19890028	LMCD1	LIM and cysteine-rich domains 1 [Source:HGNC Symbol;Acc:6633]	LIM and cysteine-rich domains 1	yes	98.34	238.888	13.3477	32.429	0.455075	1	1.2807	-1.2807	up	down
ENSGALG00000008359	3:3257415-3259062	CD93	complement component C1q receptor precursor [Source:RefSeq peptide;Acc:NP_001186380]	CD93 molecule	yes	32.2148	206.685	3.22009	20.6618	0.154925	1	2.68179	-2.68179	up	down
ENSGALG00000008361	3:3266426-3268058	THBD	Uncharacterized protein [Source:UniProtKB/TrEMBL;Acc:F1NVL9]		yes	32.2148	376.483	3.25386	38.0308	0.0491762	0.898684	3.54695	-3.54695	up	down
ENSGALG00000008365	5:25798569-25800042	CHRM4	muscarinic acetylcholine receptor M4 [Source:RefSeq peptide;Acc:NP_001026362]	cholinergic receptor, muscarinic 4	yes	12.7164	29.861	1.44502	3.39366	0.532736	1	1.23175	-1.23175	up	down
ENSGALG00000008367	5:25801507-25803536	MDK	midkine precursor [Source:RefSeq peptide;Acc:NP_001106760]	midkine (neurite growth-promoting factor 2)	yes	43.2357	189.12	10.668	45.7591	0.464411	1	2.10076	-2.10076	up	down
ENSGALG00000008368	12:19938396-19974905	RAD18	E3 ubiquitin-protein ligase RAD18 [Source:RefSeq peptide;Acc:NP_001025774]	RAD18 homolog (S. cerevisiae)	yes	458.637	197.902	36.9491	15.945	0.405417	1	-1.21244	1.21244	down	up
ENSGALG00000008383	6:25634353-25636063	SFR1	Swi5-dependent recombination DNA repair protein 1 homolog [Source:UniProtKB/Swiss-Prot;Acc:E1BXS0]	MEI5 meiotic recombination protein homolog (S. cerevisiae)	yes	99.1877	38.6436	30.5859	11.2266	0.620147	1	-1.44595	1.44595	down	up
ENSGALG00000008392	6:25637706-25658417	WDR96	WD repeat domain 96 [Source:HGNC Symbol;Acc:26684]		yes	144.119	49.1828	6.95179	2.37253	0.425458	1	-1.55096	1.55096	down	up
ENSGALG00000008393	5:25853887-25874724	CREB3L1	Uncharacterized protein [Source:UniProtKB/TrEMBL;Acc:F1P5T0]	cyclic AMP-responsive element-binding protein 3-like protein 1-like	yes	83.0803	202.586	9.09739	22.1861	0.471223	1	1.28613	-1.28613	up	down
ENSGALG00000008395	5:25902528-25903938				yes	50.8655	16.3943	11.8243	3.81203	0.425387	1	-1.63313	1.63313	down	up
ENSGALG00000008397	12:20073068-20074941				yes	27.1283	104.221	10.3268	39.6898	0.335448	1	1.94238	-1.94238	up	down
ENSGALG00000008408	4:14367597-14384337	GAB3	GRB2-associated binding protein 3 [Source:HGNC Symbol;Acc:17515]	GRB2-associated binding protein 3	yes	10.1731	35.7161	0.865921	3.04039	0.33116	1	1.81195	-1.81195	up	down
ENSGALG00000008409	6:25683081-25691863	GSTO1	Uncharacterized protein [Source:UniProtKB/TrEMBL;Acc:E1BX85]	glutathione S-transferase omega 1	yes	699.401	327.885	110.862	51.9823	0.414467	1	-1.09268	1.09268	down	up
ENSGALG00000008411	12:20094803-20097505	GHR	ghrelin/obestatin prepropeptide preproprotein [Source:RefSeq peptide;Acc:NP_001001131]	ghrelin/obestatin prepropeptide	yes	5.08655	2.34204	1.15821	0.533417	0.326178	1	-1.11856	1.11856	down	up
ENSGALG00000008412	6:25705599-25705941				yes	6.78207	23.4204	6.9196	23.922	0.261054	1	1.78958	-1.78958	up	down
ENSGALG00000008415	7:12604240-12637884	ALS2	Uncharacterized protein [Source:UniProtKB/TrEMBL;Acc:E1BX75]	amyotrophic lateral sclerosis 2 (juvenile)	yes	979.161	464.894	26.0151	12.352	0.412354	1	-1.0746	1.0746	down	up
ENSGALG00000008417	6:25728278-25783903	CCDC147	Uncharacterized protein [Source:UniProtKB/TrEMBL;Acc:F1P5M2]	coiled-coil domain containing 147	yes	134.794	31.032	6.87369	1.58254	0.283013	1	-2.11884	2.11884	down	up
ENSGALG00000008434	6:25991046-26139765	SORCS3	Uncharacterized protein [Source:UniProtKB/TrEMBL;Acc:F1P3Q2]	sortilin-related VPS10 domain containing receptor 3	yes	91.5579	16.9798	4.7682	0.884333	0.215363	1	-2.43079	2.43079	down	up
ENSGALG00000008445	3:3979131-4027743	SLC24A3	solute carrier family 24 (sodium/potassium/calcium exchanger), member 3 [Source:HGNC Symbol;Acc:10977]	solute carrier family 24 (sodium/potassium/calcium exchanger), member 3	yes	23.7372	51.5248	2.32446	5.04609	0.597794	1	1.11827	-1.11827	up	down
ENSGALG00000008447	4:15655549-15668935	SH2D1A	SH2 domain containing 1A [Source:HGNC Symbol;Acc:10820]	SH2 domain-containing protein 1A-like	yes	5.93431	16.3943	1.64084	4.53441	0.332048	1	1.46648	-1.46648	up	down
ENSGALG00000008452	12:20128529-20158094	IFT122	intraflagellar transport 122 homolog (Chlamydomonas) [Source:HGNC Symbol;Acc:13556]	intraflagellar transport 122 homolog (Chlamydomonas)	yes	826.565	375.311	33.0976	15.029	0.389671	1	-1.13898	1.13898	down	up
ENSGALG00000008453	5:26364527-26376411			embryonic protein UVS.2-like	yes	5.93431	0	0.766451	0	0.0122735	1	1.30471	0.766451	up	up
ENSGALG00000008455	1:11988975-12047200	SEMA3C	semaphorin-3C precursor [Source:RefSeq peptide;Acc:NP_989574]	sema domain, immunoglobulin domain (Ig), short basic domain, secreted, (semaphorin) 3C	yes	161.074	345.451	14.1195	29.6449	0.609818	1	1.07009	-1.07009	up	down
ENSGALG00000008456	17:2509688-2763663	CACNA1B	Voltage-dependent N-type calcium channel subunit alpha-1B [Source:UniProtKB/Swiss-Prot;Acc:O73706]	calcium channel, voltage-dependent, N type, alpha 1B subunit	yes	47.4745	12.2957	0.893932	0.233788	0.560004	1	-1.93497	1.93497	down	up
ENSGALG00000008462	18:4565636-4570128	CDK3	cell division protein kinase 3 [Source:RefSeq peptide;Acc:NP_001075175]	cyclin-dependent kinase 3	yes	11.0209	3.51306	1.41228	0.450249	0.231657	1	-1.64924	1.64924	down	up
ENSGALG00000008476	5:26436502-26440481				yes	23.7372	7.61162	6.85182	2.19781	0.30782	1	-1.64042	1.64042	down	up
ENSGALG00000008481	7:13194522-13195281				yes	4.23879	12.8812	1.3016	3.33909	0.462607	1	1.35917	-1.35917	up	down
ENSGALG00000008490	12:20349049-20381283	TRH	Prothyroliberin Thyroliberin Thyroliberin-like [Source:UniProtKB/Swiss-Prot;Acc:Q6ZXC3]	thyrotropin-releasing hormone	yes	8.47759	0.585509	0.556914	0.0384664	0.871036	1	-3.85579	3.85579	down	up
ENSGALG00000008491	4:15779874-15797496	IAP3	baculoviral IAP repeat-containing protein 4 [Source:RefSeq peptide;Acc:NP_989919]	X-linked inhibitor of apoptosis	yes	242.459	108.905	24.0468	9.61671	0.863477	1	-1.32223	1.32223	down	up
ENSGALG00000008494	7:13257137-13288908	CREB1	cyclic AMP-responsive element-binding protein 1 [Source:RefSeq peptide;Acc:NP_989781]	cAMP responsive element binding protein 1	yes	44.0834	97.7801	5.54968	12.5936	0.707904	1	1.18222	-1.18222	up	down
ENSGALG00000008496	5:26447493-26455817	VPS18	vacuolar protein sorting-associated protein 18 homolog [Source:RefSeq peptide;Acc:NP_001186584]	vacuolar protein sorting 18 homolog (S. cerevisiae)	yes	551.043	222.494	29.2349	11.8048	0.356474	1	-1.30832	1.30832	down	up
ENSGALG00000008499	1:10400644-10766112	PCLO	piccolo presynaptic cytomatrix protein [Source:HGNC Symbol;Acc:13406]	piccolo (presynaptic cytomatrix protein)	yes	89.0146	33.374	3.81145	0.860747	0.578014	1	-2.14668	2.14668	down	up
ENSGALG00000008501	7:13363341-13387356	KLF7	Kruppel-like factor 7 (ubiquitous) [Source:HGNC Symbol;Acc:6350]	Kruppel-like factor 7 (ubiquitous)	yes	115.295	57.3799	27.2401	13.5496	0.73063	1	-1.00748	1.00748	down	up
ENSGALG00000008509	1:10137708-10290760	SEMA3E	semaphorin-3E precursor [Source:RefSeq peptide;Acc:NP_989573]	sema domain, immunoglobulin domain (Ig), short basic domain, secreted, (semaphorin) 3E	yes	5.93431	28.69	0.408108	1.74155	0.22167	1	2.09335	-2.09335	up	down
ENSGALG00000008518	17:2338768-2345047		Glutamine synthetase [Source:UniProtKB/TrEMBL;Acc:F1P0D2]	glutamine synthetase-like	yes	187.355	395.804	19.057	40.2641	0.466653	1	1.07918	-1.07918	up	down
ENSGALG00000008521	10:22409660-22439843	TP53BP1	tumor protein p53 binding protein 1 [Source:HGNC Symbol;Acc:11999]		yes	919.818	352.477	22.4944	8.61197	0.419768	1	-1.38515	1.38515	down	up
ENSGALG00000008522	5:26595605-26596541				yes	18.6507	92.5105	4.79881	23.8096	0.243925	1	2.3108	-2.3108	up	down
ENSGALG00000008537	9:17053809-17066207	EPHB3	EPH receptor B3 [Source:HGNC Symbol;Acc:3394]	EPH receptor B3	yes	66.9729	183.264	2.92132	8.01889	0.563977	1	1.45678	-1.45678	up	down
ENSGALG00000008544	3:17262167-17337660	NCX1	sodium/calcium exchanger 1 precursor [Source:RefSeq peptide;Acc:NP_001072941]	solute carrier family 8 (sodium/calcium exchanger), member 1	yes	37.3014	124.128	3.18212	6.8612	0.840351	1	1.10847	-1.10847	up	down
ENSGALG00000008546	12:20438693-20514892	FGD5	FYVE, RhoGEF and PH domain containing 5 [Source:HGNC Symbol;Acc:19117]	FYVE, RhoGEF and PH domain containing 5	yes	568.846	310.32	38.9107	16.7814	0.457823	1	-1.2133	1.2133	down	up
ENSGALG00000008548	7:13459440-13466378	MDH1B	Uncharacterized protein [Source:UniProtKB/TrEMBL;Acc:E1BQM3]	malate dehydrogenase 1B, NAD (soluble)	yes	23.7372	9.95366	2.82396	1.18432	0.491522	1	-1.25366	1.25366	down	up
ENSGALG00000008552	3:17014693-17018636	MAL	myelin and lymphocyte protein [Source:RefSeq peptide;Acc:NP_001186320]	mal, T-cell differentiation protein	yes	7.62983	1.75653	1.69459	0.390222	0.0882111	0.978204	-2.11857	2.11857	down	up
ENSGALG00000008569	5:26686559-26703510	CHP1	Calcineurin B homologous protein 1 [Source:UniProtKB/Swiss-Prot;Acc:Q5ZM44]	calcineurin-like EF hand protein 1	yes	1757.4	854.258	107.666	52.3388	0.437628	1	-1.0406	1.0406	down	up
ENSGALG00000008570	1:21489800-21525662	MOV10L1	Mov10l1, Moloney leukemia virus 10-like 1, homolog (mouse) [Source:HGNC Symbol;Acc:7201]		yes	89.8624	26.3479	3.85811	1.13014	0.548793	1	-1.77139	1.77139	down	up
ENSGALG00000008584	5:26726088-26739998	NUSAP1	nucleolar and spindle-associated protein 1 [Source:RefSeq peptide;Acc:NP_001026364]	nucleolar and spindle associated protein 1	yes	1037.66	434.448	67.2792	28.1706	0.340712	1	-1.25597	1.25597	down	up
ENSGALG00000008589	7:13636571-13637642	GPR1	Uncharacterized protein [Source:UniProtKB/TrEMBL;Acc:F1NYB0]	G protein-coupled receptor 1	yes	217.026	591.95	36.0625	98.3802	0.308823	1	1.44787	-1.44787	up	down
ENSGALG00000008590	7:13640561-13644718	EEF1B2	elongation factor 1-beta [Source:RefSeq peptide;Acc:NP_990232]	eukaryotic translation elongation factor 1 beta 2	yes	2420.35	5207.52	311.819	670.99	0.537037	1	1.10558	-1.10558	up	down
ENSGALG00000008591	2:19049185-19261236	CACNB2	Uncharacterized protein [Source:UniProtKB/TrEMBL;Acc:E1BZF6]	calcium channel, voltage-dependent, beta 2 subunit	yes	27.1283	55.6234	2.47852	5.12841	0.838209	1	1.04903	-1.04903	up	down
ENSGALG00000008593	4:16570194-16602074	ATP1B4	Protein ATP1B4 [Source:UniProtKB/Swiss-Prot;Acc:Q2HZ96]	ATPase, Na+/K+ transporting, beta 4 polypeptide	yes	16.9551	56.7944	1.31465	5.66236	0.760689	1	2.10673	-2.10673	up	down
ENSGALG00000008599	5:26810568-26811913		Uncharacterized protein [Source:UniProtKB/TrEMBL;Acc:F1NY83]		yes	3.39103	0.585509	0.829659	0.143276	0.479919	1	-2.53372	2.53372	down	up
ENSGALG00000008602	2:19298928-19333870	SLC39A12	Uncharacterized protein [Source:UniProtKB/TrEMBL;Acc:E1BZE0]	solute carrier family 39 (zinc transporter), member 12	yes	184.811	43.9132	10.1632	2.41502	0.275756	1	-2.07324	2.07324	down	up
ENSGALG00000008606	7:13645100-13659394	NDUFS1	NADH-ubiquinone oxidoreductase 75 kDa subunit, mitochondrial [Source:RefSeq peptide;Acc:NP_001006518]	NADH dehydrogenase (ubiquinone) Fe-S protein 1, 75kDa (NADH-coenzyme Q reductase)	yes	2441.54	988.925	113.857	46.1189	0.347729	1	-1.30379	1.30379	down	up
ENSGALG00000008609	3:4315259-4342247	PTK7	inactive tyrosine-protein kinase 7 precursor [Source:RefSeq peptide;Acc:NP_001026206]	PTK7 protein tyrosine kinase 7	yes	579.867	1242.45	23.4927	50.3388	0.402175	1	1.09946	-1.09946	up	down
ENSGALG00000008612	1:21807831-21828378	MAPK11	mitogen-activated protein kinase 11 [Source:RefSeq peptide;Acc:NP_001006227]	mitogen-activated protein kinase 11	yes	111.056	263.479	15.7356	36.2445	0.640822	1	1.20373	-1.20373	up	down
ENSGALG00000008620	4:16633034-16635393	RPL39	60S ribosomal protein L39 [Source:UniProtKB/Swiss-Prot;Acc:Q98TF5]	ribosomal protein L39	yes	1281.81	3671.14	921.88	2723.84	0.376923	1	1.56299	-1.56299	up	down
ENSGALG00000008621	7:13735223-13810652	NRP2	neuropilin 2 [Source:HGNC Symbol;Acc:8005]		yes	253.48	663.382	13.7577	35.767	0.479924	1	1.37839	-1.37839	up	down
ENSGALG00000008632	3:16758687-16776720	ACSS1	acyl-CoA synthetase short-chain family member 1 [Source:HGNC Symbol;Acc:16091]	acyl-CoA synthetase short-chain family member 1	yes	50.0178	125.885	3.59824	9.05676	0.499557	1	1.3317	-1.3317	up	down
ENSGALG00000008635	1:21739259-21742830		Uncharacterized protein [Source:UniProtKB/TrEMBL;Acc:F1NLQ7]	secreted frizzled-related protein 2-like	yes	126.316	24.0059	20.0885	3.81842	0.222737	1	-2.39533	2.39533	down	up
ENSGALG00000008643	3:4275755-4283048				yes	119.534	244.157	3.99023	8.1842	0.633692	1	1.03637	-1.03637	up	down
ENSGALG00000008656	7:14461176-14464698	ICOS	inducible T-cell costimulator precursor [Source:RefSeq peptide;Acc:NP_001093758]	inducible T-cell co-stimulator	yes	7.62983	26.9334	1.6894	5.96506	0.263665	1	1.82003	-1.82003	up	down
ENSGALG00000008660	3:16732069-16736956	CST7	cystatin-F precursor [Source:RefSeq peptide;Acc:NP_001186323]	cystatin F (leukocystatin)	yes	1.69552	9.36815	0.318347	1.75931	0.0938282	0.990516	2.46634	-2.46634	up	down
ENSGALG00000008661	8:16906875-16908610	CYR61	Protein CYR61 [Source:UniProtKB/Swiss-Prot;Acc:P19336]	cysteine-rich, angiogenic inducer, 61	yes	92.4057	541.011	13.6584	79.9793	0.121794	1	2.54984	-2.54984	up	down
ENSGALG00000008662	3:16625996-16674895				yes	44.9312	19.9073	7.17718	3.1805	0.57679	1	-1.17417	1.17417	down	up
ENSGALG00000008665	8:16997356-17003256				yes	146.662	73.1887	30.4228	15.1853	0.594291	1	-1.00248	1.00248	down	up
ENSGALG00000008667	3:16459872-16473343	DSTN	Destrin [Source:UniProtKB/Swiss-Prot;Acc:P18359]	destrin (actin depolymerizing factor)	yes	2797.6	7208.79	240.251	619.131	0.418556	1	1.3657	-1.3657	up	down
ENSGALG00000008669	7:14528105-14540667	CD28	T-cell-specific surface glycoprotein CD28 homolog [Source:UniProtKB/Swiss-Prot;Acc:P31043]	CD28 molecule	yes	2.54328	6.4406	0.371361	0.940586	0.209527	1	1.34074	-1.34074	up	down
ENSGALG00000008673	2:19709586-19711074				yes	5.93431	2.34204	1.90303	0.751317	0.228453	1	-1.34081	1.34081	down	up
ENSGALG00000008674	7:14631402-14669928	RAPH1	Ras association (RalGDS/AF-6) and pleckstrin homology domains 1 [Source:HGNC Symbol;Acc:14436]	Ras association (RalGDS/AF-6) and pleckstrin homology domains 1	yes	356.906	148.134	24.9671	10.3634	0.414804	1	-1.26853	1.26853	down	up
ENSGALG00000008676	3:16438956-16456676	RRBP1	ribosome-binding protein 1 [Source:RefSeq peptide;Acc:NP_001186369]	ribosome binding protein 1 homolog 180kDa (dog)	yes	283.999	700.855	15.7817	39.5084	0.472221	1	1.32391	-1.32391	up	down
ENSGALG00000008691	3:16379835-16396593	SNX5	sorting nexin-5 [Source:RefSeq peptide;Acc:NP_001006178]	sorting nexin 5	yes	1982.91	801.562	210.176	86.4246	0.540206	1	-1.28209	1.28209	down	up
ENSGALG00000008693	6:27562197-27564354				yes	21.194	4.68407	13.1104	2.89949	0.177891	1	-2.17684	2.17684	down	up
ENSGALG00000008697	6:27569269-27577221	RBM20	Uncharacterized protein [Source:UniProtKB/TrEMBL;Acc:F1NIY4]		yes	116.143	15.8088	12.5092	1.70289	0.128223	1	-2.87693	2.87693	down	up
ENSGALG00000008698	3:16372857-16379727	C20ORF72	Uncharacterized protein [Source:UniProtKB/TrEMBL;Acc:E1BWL8]	mitochondrial genome maintenance exonuclease 1	yes	287.39	117.102	37.0912	15.1156	0.430214	1	-1.29504	1.29504	down	up
ENSGALG00000008701	3:4400994-4435726	XDH	xanthine dehydrogenase/oxidase [Source:RefSeq peptide;Acc:NP_990458]	xanthine dehydrogenase	yes	429.814	208.441	14.5807	7.05166	0.615979	1	-1.04803	1.04803	down	up
ENSGALG00000008702	3:16362394-16368355	OVOL2	ovo-like 2 (Drosophila) [Source:HGNC Symbol;Acc:15804]	ovo-like 2 (Drosophila)	yes	1.69552	4.68407	0.398634	1.10156	0.256756	1	1.46641	-1.46641	up	down
ENSGALG00000008704	2:19788808-19929985			cubilin (intrinsic factor-cobalamin receptor)	yes	823.174	163.943	20.9233	5.42327	0.496952	1	-1.94787	1.94787	down	up
ENSGALG00000008722	8:17102658-17123430	MCOLN2	Uncharacterized protein [Source:UniProtKB/TrEMBL;Acc:E1BWI2]	mucolipin 2	yes	286.542	90.1684	21.7165	6.83426	0.327884	1	-1.66793	1.66793	down	up
ENSGALG00000008732	3:5584685-5589682	OTOR	Otoraplin [Source:UniProtKB/Swiss-Prot;Acc:Q9I8P6]	otoraplin	yes	4.23879	0.585509	2.16742	0.299557	0.155774	1	-2.85508	2.85508	down	up
ENSGALG00000008733	8:17134949-17141415	EDG7	lysophosphatidic acid receptor 3 [Source:RefSeq peptide;Acc:NP_001107182]	lysophosphatidic acid receptor 3	yes	27.1283	7.61162	4.58693	1.28724	0.259764	1	-1.83325	1.83325	down	up
ENSGALG00000008734	3:11431427-11481441	PCSK2	proprotein convertase subtilisin/kexin type 2 [Source:HGNC Symbol;Acc:8744]	proprotein convertase subtilisin/kexin type 2	yes	42.3879	99.5366	6.47125	25.1879	0.898237	1	1.96062	-1.96062	up	down
ENSGALG00000008735	3:11408314-11426966	BFSP1	filensin [Source:RefSeq peptide;Acc:NP_990482]	beaded filament structural protein 1, filensin	yes	20.3462	7.61162	1.28627	0.487064	0.593903	1	-1.40101	1.40101	down	up
ENSGALG00000008744	9:17368132-17443560	MCF2L2	MCF.2 cell line derived transforming sequence-like 2 [Source:HGNC Symbol;Acc:30319]		yes	107.665	35.1306	6.43504	2.09985	0.559878	1	-1.61566	1.61566	down	up
ENSGALG00000008747	2:20273103-20372007	ITGA8	integrin alpha-8 precursor [Source:RefSeq peptide;Acc:NP_990619]	integrin, alpha 8	yes	368.775	1565.07	15.9656	67.7608	0.125337	1	2.08548	-2.08548	up	down
ENSGALG00000008751	1:23547148-23562092				yes	155.14	59.1364	29.5122	11.2519	0.465619	1	-1.39115	1.39115	down	up
ENSGALG00000008756	3:11260980-11276064	PLEK	pleckstrin [Source:RefSeq peptide;Acc:NP_990194]	pleckstrin	yes	521.372	216.638	73.1003	30.3791	0.374868	1	-1.2668	1.2668	down	up
ENSGALG00000008758	9:17368132-17443560	B3GNT5	UDP-GlcNAc:betaGal beta-1,3-N-acetylglucosaminyltransferase 5 [Source:RefSeq peptide;Acc:NP_001107233]	UDP-GlcNAc:betaGal beta-1,3-N-acetylglucosaminyltransferase 5	yes	247.545	47.4263	38.4788	7.37326	0.274986	1	-2.38369	2.38369	down	up
ENSGALG00000008759	9:17469913-17479071	LAMP3	lysosome-associated membrane glycoprotein 3 precursor [Source:RefSeq peptide;Acc:NP_001139604]	lysosomal-associated membrane protein 3	yes	28.8238	12.8812	8.54502	3.77893	0.59658	1	-1.1771	1.1771	down	up
ENSGALG00000008763	8:17167269-17186796	SSX2IP	afadin- and alpha-actinin-binding protein [Source:RefSeq peptide;Acc:NP_001038121]	synovial sarcoma, X breakpoint 2 interacting protein	yes	501.025	112.418	38.0596	8.545	0.289324	1	-2.15511	2.15511	down	up
ENSGALG00000008786	7:14780764-14806915	NBEAL1	Uncharacterized protein [Source:UniProtKB/TrEMBL;Acc:F1NRL3]		yes	476.44	220.152	17.1399	7.92025	0.43549	1	-1.11374	1.11374	down	up
ENSGALG00000008788	8:17290639-17291672				yes	83.9281	200.244	377.128	903.519	0.480166	1	1.2605	-1.2605	up	down
ENSGALG00000008795	6:28077131-28103087	GPAM	Uncharacterized protein [Source:UniProtKB/TrEMBL;Acc:E1BTI0]	glycerol-3-phosphate acyltransferase, mitochondrial	yes	264.501	103.05	14.2366	5.54692	0.419822	1	-1.35985	1.35985	down	up
ENSGALG00000008802	6:28134553-28142630	TECTB	beta-tectorin precursor [Source:RefSeq peptide;Acc:NP_990694]	tectorin beta	yes	2.54328	1.17102	0.363284	0.167296	0.487463	1	-1.1187	1.1187	down	up
ENSGALG00000008803	7:14877302-14881100		Uncharacterized protein [Source:UniProtKB/TrEMBL;Acc:E1BTG5]	uncharacterized LOC100857982	yes	91.5579	35.7161	24.4729	9.54951	0.508493	1	-1.35769	1.35769	down	up
ENSGALG00000008803	7:14877302-14881100		Uncharacterized protein [Source:UniProtKB/TrEMBL;Acc:E1BTG5]	uncharacterized LOC424111	yes	91.5579	35.7161	24.4729	9.54951	0.508493	1	-1.35769	1.35769	down	up
ENSGALG00000008806	17:1953443-1955674	RPL12	ribosomal protein L12 [Source:HGNC Symbol;Acc:10302]	ribosomal protein L12	yes	785.872	2391.81	316.673	964.224	0.250209	1	1.60637	-1.60637	up	down
ENSGALG00000008810	3:16254395-16260822	FAM161A	family with sequence similarity 161, member A [Source:HGNC Symbol;Acc:25808]		yes	28.8238	11.7102	2.34964	0.954668	0.501763	1	-1.29937	1.29937	down	up
ENSGALG00000008815	3:16231607-16239120	LRRN4	leucine rich repeat neuronal 4 [Source:HGNC Symbol;Acc:16208]		yes	163.617	654.014	16.0022	57.7706	0.635427	1	1.85207	-1.85207	up	down
ENSGALG00000008818	7:14886714-14899146	IDH1	Isocitrate dehydrogenase [NADP] [Source:UniProtKB/TrEMBL;Acc:F1NPG2]	isocitrate dehydrogenase 1 (NADP+), soluble	yes	446.769	944.427	37.6513	79.5987	0.410499	1	1.08004	-1.08004	up	down
ENSGALG00000008822	17:1924406-1926064		Uncharacterized protein [Source:UniProtKB/TrEMBL;Acc:F1NPF8]		yes	10.1731	1.17102	4.04296	0.465586	0.0677044	0.928111	-3.11829	3.11829	down	up
ENSGALG00000008830	3:16010635-16013578	BMP2	bone morphogenetic protein 2 precursor [Source:RefSeq peptide;Acc:NP_989689]	bone morphogenetic protein 2	yes	100.883	48.0118	19.5252	9.29428	0.596146	1	-1.07092	1.07092	down	up
ENSGALG00000008833	3:9615700-9618268				yes	43.2357	5.26958	15.2157	1.85521	0.0652468	0.922651	-3.0359	3.0359	down	up
ENSGALG00000008834	8:17320081-17355216				yes	4.23879	1.75653	0.954646	0.395697	0.932552	1	-1.27057	1.27057	down	up
ENSGALG00000008835	8:17320081-17355216	DNASE2B	dnaj-like protein [Source:RefSeq peptide;Acc:NP_001026448]	sterile alpha motif domain containing 13	yes	120.382	319.103	8.7965	36.2688	0.536761	1	2.04373	-2.04373	up	down
ENSGALG00000008837	3:9549144-9593977	PELI1	protein pellino homolog 1 [Source:RefSeq peptide;Acc:NP_001012890]	pellino homolog 1 (Drosophila)	yes	770.613	327.3	68.1476	18.9131	0.932543	1	-1.84927	1.84927	down	up
ENSGALG00000008842	7:14901860-14962224	PIKFYVE	Uncharacterized protein [Source:UniProtKB/TrEMBL;Acc:F1NNU6]	phosphoinositide kinase, FYVE finger containing	yes	1248.75	535.741	29.5484	12.6773	0.353451	1	-1.22084	1.22084	down	up
ENSGALG00000008848	9:17990221-17991169	SOX2	Transcription factor SOX-2 [Source:UniProtKB/Swiss-Prot;Acc:P48430]	SRY (sex determining region Y)-box 2	yes	1.69552	5.85509	6.4906	1.13345	0.263054	1	-2.51763	2.51763	down	up
ENSGALG00000008851	17:1871150-1871485				yes	37.3014	110.661	85.0043	252.772	0.435391	1	1.57223	-1.57223	up	down
ENSGALG00000008854	8:17512332-17761868		Uncharacterized protein [Source:UniProtKB/TrEMBL;Acc:F1NNS5]		yes	3.39103	1.17102	1.36264	0.470767	0.321403	1	-1.53332	1.53332	down	up
ENSGALG00000008856	4:16783780-16804881				yes	156.835	439.718	9.18021	25.7401	0.328718	1	1.48742	-1.48742	up	down
ENSGALG00000008859	17:1856081-1861037	WDR31	Uncharacterized protein [Source:UniProtKB/TrEMBL;Acc:F1NNQ8]	WD repeat domain 31	yes	10.1731	28.1044	1.1661	3.22191	0.429345	1	1.46622	-1.46622	up	down
ENSGALG00000008866	3:9320944-9384417	WDPCP	WD repeat containing planar cell polarity effector [Source:HGNC Symbol;Acc:28027]	WD repeat containing planar cell polarity effector	yes	61.0386	22.2494	5.40569	1.97064	0.485966	1	-1.45582	1.45582	down	up
ENSGALG00000008866	3:9320944-9384417	WDPCP	WD repeat containing planar cell polarity effector [Source:HGNC Symbol;Acc:28027]	uncharacterized LOC100859158	yes	61.0386	22.2494	5.40569	1.97064	0.485966	1	-1.45582	1.45582	down	up
ENSGALG00000008874	1:24199921-24224904	SLC13A1	solute carrier family 13 (sodium/sulfate symporters), member 1 [Source:HGNC Symbol;Acc:10916]		yes	4.23879	1.17102	0.391221	0.108091	0.217902	1	-1.85574	1.85574	down	up
ENSGALG00000008876	17:1813188-1828285				yes	16.9552	4.68407	3.82454	1.05684	0.232611	1	-1.85553	1.85553	down	up
ENSGALG00000008879	9:18324557-18326753				yes	3.39103	1.17102	2.21117	0.764126	0.321529	1	-1.53293	1.53293	down	up
ENSGALG00000008886	17:1451745-1512468	ZNF618	zinc finger protein 618 [Source:HGNC Symbol;Acc:29416]		yes	52.561	118.273	2.91708	6.56443	0.554429	1	1.17014	-1.17014	up	down
ENSGALG00000008890	8:19224976-19299338	ELTD1	Uncharacterized protein [Source:UniProtKB/TrEMBL;Acc:E1BYS3]		yes	122.077	329.642	8.27539	22.3475	0.37442	1	1.43321	-1.43321	up	down
ENSGALG00000008900	8:19334557-19377182	TPRXL	vitellogenin-1 [Source:RefSeq peptide;Acc:NP_001004408]	tetra-peptide repeat homeobox-like	yes	55.1043	14.6377	1.388	0.368746	0.426951	1	-1.91231	1.91231	down	up
ENSGALG00000008905	6:28895082-28955934	HABP2	hyaluronan binding protein 2 [Source:HGNC Symbol;Acc:4798]	hyaluronan binding protein 2	yes	40.6924	8.78264	2.9598	0.638865	0.373531	1	-2.21192	2.21192	down	up
ENSGALG00000008909	9:18583115-18627595	USP13	Ubiquitin carboxyl-terminal hydrolase 13 [Source:UniProtKB/Swiss-Prot;Acc:E1BY77]	ubiquitin specific peptidase 13 (isopeptidase T-3)	yes	166.161	56.2089	9.82557	3.32401	0.410301	1	-1.56361	1.56361	down	up
ENSGALG00000008910	7:15388725-15410017	CERKL	ceramide kinase-like [Source:HGNC Symbol;Acc:21699]	ceramide kinase-like	yes	27.976	8.19713	2.62226	0.768414	0.296889	1	-1.77085	1.77085	down	up
ENSGALG00000008911	17:1367100-1367631	RNF208	Uncharacterized protein [Source:UniProtKB/TrEMBL;Acc:F1NKW1]	ring finger protein 208	yes	1.69552	6.4406	0.743337	2.82501	0.121919	1	1.92617	-1.92617	up	down
ENSGALG00000008915	2:351912-359242			GTPase IMAP family member 8-like	yes	6.78207	52.6958	0.598429	4.54357	0.228888	1	2.92458	-2.92458	up	down
ENSGALG00000008918	3:14846500-14854963	LAMP5	lysosomal-associated membrane protein family, member 5 [Source:HGNC Symbol;Acc:16097]	chromosome 3 open reading frame, human C20orf103	yes	14.4119	53.2814	3.23069	11.9469	0.34625	1	1.88673	-1.88673	up	down
ENSGALG00000008923	3:9021775-9052612				yes	23.7372	3.51306	4.22101	0.624822	0.520002	1	-2.75607	2.75607	down	up
ENSGALG00000008926	1:24370885-24615580	CADPS2	Ca++-dependent secretion activator 2 [Source:HGNC Symbol;Acc:16018]	Ca++-dependent secretion activator 2	yes	271.283	80.2148	19.4253	5.06656	0.69297	1	-1.93886	1.93886	down	up
ENSGALG00000008928	3:9015223-9018136		Uncharacterized protein [Source:UniProtKB/TrEMBL;Acc:E1BY50]	uncharacterized LOC421285	yes	306.041	86.6554	59.4708	16.8427	0.285774	1	-1.82005	1.82005	down	up
ENSGALG00000008930	3:8984688-8996501	B3GNT2	UDP-GlcNAc:betaGal beta-1,3-N-acetylglucosaminyltransferase 2 [Source:RefSeq peptide;Acc:NP_001008457]	UDP-GlcNAc:betaGal beta-1,3-N-acetylglucosaminyltransferase 2	yes	439.987	178.58	27.1626	11.0254	0.381796	1	-1.30079	1.30079	down	up
ENSGALG00000008937	3:8870958-8900392	PPP1R21	KLRAQ motif-containing protein 1 [Source:RefSeq peptide;Acc:NP_001012891]	protein phosphatase 1, regulatory subunit 21	yes	936.773	425.08	44.7913	20.0516	0.5291	1	-1.1595	1.1595	down	up
ENSGALG00000008938	6:29013574-29027601	DCLRE1A	DNA cross-link repair 1A protein [Source:RefSeq peptide;Acc:NP_001008683]	DNA cross-link repair 1A	yes	373.014	161.015	16.3104	7.04089	0.427901	1	-1.21196	1.21196	down	up
ENSGALG00000008945	8:19617927-19633947	NEXN	nexilin (F actin binding protein) [Source:HGNC Symbol;Acc:29557]	nexilin (F actin binding protein)	yes	36.4536	183.85	2.79352	14.09	0.221729	1	2.33452	-2.33452	up	down
ENSGALG00000008947	3:14803234-14841039	PAK7	serine/threonine-protein kinase PAK 7 [Source:RefSeq peptide;Acc:NP_001186338]	p21 protein (Cdc42/Rac)-activated kinase 7	yes	105.122	38.6436	7.88838	3.01242	0.558702	1	-1.3888	1.3888	down	up
ENSGALG00000008950	5:27471804-27491788	EHD4	EH-domain containing 4 [Source:HGNC Symbol;Acc:3245]	EH domain-containing protein 4-like	yes	52.561	116.516	5.64009	12.5043	0.562329	1	1.14864	-1.14864	up	down
ENSGALG00000008952	17:1294192-1307792	NOXA1	Predicted NADPH oxidase activator 1 [Source:UniProtKB/TrEMBL;Acc:A7E3N8]		yes	48.3222	14.6377	4.16216	1.26092	0.393435	1	-1.72286	1.72286	down	up
ENSGALG00000008960	3:8616049-8630060	KCNK12	potassium channel, subfamily K, member 12 [Source:HGNC Symbol;Acc:6274]	potassium channel, subfamily K, member 12	yes	59.3431	16.9798	7.87705	2.25418	0.376038	1	-1.80505	1.80505	down	up
ENSGALG00000008963	2:20768432-20783915	DBF4	DBF4 homolog (S. cerevisiae) [Source:HGNC Symbol;Acc:17364]	DBF4 homolog (S. cerevisiae)	yes	529.001	194.389	39.5117	14.5203	0.320793	1	-1.44421	1.44421	down	up
ENSGALG00000008969	3:8563773-8569412	TACSTD1	epithelial cell adhesion molecule precursor [Source:RefSeq peptide;Acc:NP_001012582]	epithelial cell adhesion molecule	yes	1336.07	368.285	147.983	40.7963	0.167933	1	-1.85892	1.85892	down	up
ENSGALG00000008971	6:29174760-29192899	TDRD1	Uncharacterized protein [Source:UniProtKB/TrEMBL;Acc:E1BWC3]		yes	318.757	66.1626	14.222	2.95213	0.206827	1	-2.2683	2.2683	down	up
ENSGALG00000008978	7:15412980-15445273	ITGA4	Uncharacterized protein [Source:UniProtKB/TrEMBL;Acc:F1NUE3]	integrin, alpha 4 (antigen CD49D, alpha 4 subunit of VLA-4 receptor)	yes	199.223	322.03	7.92904	18.0178	0.704333	1	1.18421	-1.18421	up	down
ENSGALG00000008980	6:29197148-29211100	COL9A3	Collagen alpha-3(IX) chain [Source:UniProtKB/TrEMBL;Acc:E1C632]	von Willebrand factor A domain containing 2	yes	31.3671	14.0522	2.18891	0.979316	0.613071	1	-1.16037	1.16037	down	up
ENSGALG00000008991	5:27749198-27771172	VPS39	vam6/Vps39-like protein [Source:RefSeq peptide;Acc:NP_001026365]	vacuolar protein sorting 39 homolog (S. cerevisiae)	yes	782.481	277.531	38.2549	13.569	0.297946	1	-1.49533	1.49533	down	up
ENSGALG00000008992	4:38961398-38974232	AGXT2L1	alanine-glyoxylate aminotransferase 2-like 1 [Source:HGNC Symbol;Acc:14404]	alanine-glyoxylate aminotransferase 2-like 1	yes	32.2148	7.02611	2.8992	0.632384	0.175645	1	-2.19678	2.19678	down	up
ENSGALG00000008996	3:14665606-14679837	ANKRD5	Uncharacterized protein [Source:UniProtKB/TrEMBL;Acc:E1BUG5]		yes	8.47759	2.34204	0.465138	0.128508	0.137624	1	-1.8558	1.8558	down	up
ENSGALG00000008997	2:20951542-20955707	STEAP4	Uncharacterized protein [Source:UniProtKB/TrEMBL;Acc:E1BUG3]	STEAP family member 4	yes	3.39103	8.19713	0.490685	1.18632	0.243203	1	1.27362	-1.27362	up	down
ENSGALG00000008998	3:8466062-8483222	FAM179A	family with sequence similarity 179, member A [Source:HGNC Symbol;Acc:33715]		yes	19.4984	6.4406	2.07381	0.685088	0.304964	1	-1.59792	1.59792	down	up
ENSGALG00000008999	6:29217403-29219813	AFAP1L2	actin filament associated protein 1-like 2 [Source:HGNC Symbol;Acc:25901]	actin filament associated protein 1-like 2	yes	31.3671	66.1626	5.61926	11.855	0.609556	1	1.07705	-1.07705	up	down
ENSGALG00000009000	4:17475941-17502890				yes	278.913	96.609	29.4263	10.1938	0.366213	1	-1.52942	1.52942	down	up
ENSGALG00000009003	3:14551910-14582339	SNAP25	Synaptosomal-associated protein 25 [Source:UniProtKB/Swiss-Prot;Acc:P60878]	synaptosomal-associated protein, 25kDa	yes	10.1731	19.3218	1.36649	3.80273	0.622787	1	1.47656	-1.47656	up	down
ENSGALG00000009012	7:15950105-16072748	ZNF385B	Uncharacterized protein [Source:UniProtKB/TrEMBL;Acc:E1BYY4]	zinc finger protein 385B	yes	105.97	14.6377	34.0252	4.49928	0.330316	1	-2.91884	2.91884	down	up
ENSGALG00000009019	17:885860-890780				yes	5.08655	32.7885	2.07865	13.4052	0.11765	1	2.68908	-2.68908	up	down
ENSGALG00000009026	2:21629914-21653640	C7ORF63	Uncharacterized protein [Source:UniProtKB/TrEMBL;Acc:F1NI26]	chromosome 2 open reading frame, human C7orf63	yes	335.712	71.4321	19.3373	4.1148	0.198612	1	-2.23249	2.23249	down	up
ENSGALG00000009032	8:20308814-20316628	PIF1	PIF1 5'-to-3' DNA helicase homolog (S. cerevisiae) [Source:HGNC Symbol;Acc:26220]	PIF1 5'-to-3' DNA helicase homolog (S. cerevisiae)	yes	211.94	71.4321	14.2799	4.81326	0.385288	1	-1.5689	1.5689	down	up
ENSGALG00000009033	8:20316837-20318680		Uncharacterized protein [Source:UniProtKB/TrEMBL;Acc:F1P3Y5]	family with sequence similarity 183, member A	yes	5.93431	1.75653	2.14592	0.635435	0.156529	1	-1.75578	1.75578	down	up
ENSGALG00000009034	3:8341772-8410789	ALK	anaplastic lymphoma receptor tyrosine kinase [Source:HGNC Symbol;Acc:427]	anaplastic lymphoma receptor tyrosine kinase	yes	25.4328	9.95366	1.08323	0.423964	0.460614	1	-1.35332	1.35332	down	up
ENSGALG00000009037	3:13690080-13739220	SPTLC3	serine palmitoyltransferase, long chain base subunit 3 [Source:HGNC Symbol;Acc:16253]	serine palmitoyltransferase, long chain base subunit 3	yes	52.561	18.1508	4.57361	1.57955	0.4589	1	-1.53382	1.53382	down	up
ENSGALG00000009039	17:843966-850541	NPDC1	Uncharacterized protein [Source:UniProtKB/TrEMBL;Acc:F1NHR0]	neural proliferation, differentiation and control, 1	yes	42.3879	91.925	9.77499	21.204	0.585395	1	1.11717	-1.11717	up	down
ENSGALG00000009046	17:838135-839179	CFTII	alpha-(1,3)-fucosyltransferase [Source:RefSeq peptide;Acc:NP_001026647]	fucosyltransferase 7 (alpha (1,3) fucosyltransferase)	yes	3.39103	11.1247	0.581532	1.90814	0.218613	1	1.71424	-1.71424	up	down
ENSGALG00000009049	3:8018530-8019801				yes	4.23879	1.75653	0.701923	0.290925	0.326337	1	-1.27066	1.27066	down	up
ENSGALG00000009050	5:27818850-27842861	CAPN3	calpain-3 [Source:RefSeq peptide;Acc:NP_001004405]	calpain 3, (p94)	yes	6.78207	31.032	0.374218	1.37741	0.26592	1	1.88	-1.88	up	down
ENSGALG00000009052	3:8000280-8010947	LBH	protein LBH [Source:RefSeq peptide;Acc:NP_001026209]	limb bud and heart development homolog (mouse)	yes	2053.27	5358	118.506	309.261	0.381114	1	1.38386	-1.38386	up	down
ENSGALG00000009055	3:7931008-7987393		Uncharacterized protein [Source:UniProtKB/TrEMBL;Acc:E1BS89]		yes	0.847759	5.85509	0.308879	2.13414	0.096248	0.995468	2.78855	-2.78855	up	down
ENSGALG00000009060	17:757337-771318	SAPCD2	suppressor APC domain containing 2 [Source:HGNC Symbol;Acc:28055]		yes	115.295	43.3277	15.6784	5.89281	0.48065	1	-1.41175	1.41175	down	up
ENSGALG00000009061	9:18640765-18653750	ACTL6A	actin-like 6A [Source:HGNC Symbol;Acc:24124]	actin-like 6A	yes	570.542	279.288	61.8264	30.8505	0.628958	1	-1.00293	1.00293	down	up
ENSGALG00000009064	2:22047662-22088366	FZD1	frizzled-1 precursor [Source:RefSeq peptide;Acc:NP_001025508]	frizzled family receptor 1	yes	437.443	999.464	49.7994	144.803	0.874839	1	1.5399	-1.5399	up	down
ENSGALG00000009066	1:25578002-25579121	KCND2	potassium voltage-gated channel subfamily D member 2 [Source:RefSeq peptide;Acc:NP_989610]	potassium voltage-gated channel, Shal-related subfamily, member 2	yes	2.54328	13.4667	0.4005	2.12103	0.12738	1	2.40489	-2.40489	up	down
ENSGALG00000009075	4:17825427-17840830	CD99L2	Uncharacterized protein [Source:UniProtKB/TrEMBL;Acc:F1NGN9]		yes	143.271	351.306	17.5206	42.9669	0.408594	1	1.29417	-1.29417	up	down
ENSGALG00000009077	9:19582955-19588026				yes	5.08655	1.17102	4.30044	0.990962	0.152131	1	-2.11758	2.11758	down	up
ENSGALG00000009080	9:19878649-19940917				yes	33.9103	15.2232	6.51076	2.92347	0.572278	1	-1.15514	1.15514	down	up
ENSGALG00000009081	5:27848350-27873762	ZNF106	zinc finger protein 106 [Source:HGNC Symbol;Acc:12886]	zinc finger protein 106 homolog (mouse)	yes	475.593	202.586	11.7561	5.00785	0.39554	1	-1.23115	1.23115	down	up
ENSGALG00000009089	7:16240603-16330041	TITIN	Uncharacterized protein [Source:UniProtKB/TrEMBL;Acc:F1NXJ3]		yes	22.0417	0.585509	0.493769	0.0275904	0.464064	1	-4.1616	4.1616	down	up
ENSGALG00000009090	17:735089-751007	UAP1L1	Uncharacterized protein [Source:UniProtKB/TrEMBL;Acc:E1BZG2]	UDP-N-acteylglucosamine pyrophosphorylase 1-like 1	yes	63.5819	197.317	7.09126	21.8079	0.488375	1	1.62074	-1.62074	up	down
ENSGALG00000009098	4:17938834-17970868	MAMLD1	Uncharacterized protein [Source:UniProtKB/TrEMBL;Acc:E1BRL3]	mastermind-like domain containing 1	yes	88.1669	130.569	5.95478	13.3522	0.813122	1	1.16496	-1.16496	up	down
ENSGALG00000009120	17:688875-708530				yes	7.62983	16.3943	0.688369	1.47925	0.901409	1	1.10361	-1.10361	up	down
ENSGALG00000009124	15:12895469-12896298				yes	143.271	358.332	60.9624	152.543	0.39756	1	1.32322	-1.32322	up	down
ENSGALG00000009131	9:20187138-20523530	NLGN1	neuroligin-1 [Source:RefSeq peptide;Acc:NP_001074971]	neuroligin 1	yes	36.4536	7.02611	2.27182	0.437904	0.143534	1	-2.37516	2.37516	down	up
ENSGALG00000009135	7:16484454-16499738	PLEKHA3	pleckstrin homology domain-containing family A member 3 [Source:RefSeq peptide;Acc:NP_001026422]	pleckstrin homology domain containing, family A (phosphoinositide binding specific) member 3	yes	802.827	268.163	44.8837	14.9931	0.24951	1	-1.58189	1.58189	down	up
ENSGALG00000009136	3:17941706-17981674				yes	77.9938	27.5189	26.4805	9.34674	0.468701	1	-1.5024	1.5024	down	up
ENSGALG00000009138	25:1367615-1369197				yes	5.08655	22.8349	1.2424	5.57894	0.18094	1	2.16687	-2.16687	up	down
ENSGALG00000009149	7:16500527-16505034	FKBP7	Uncharacterized protein [Source:UniProtKB/TrEMBL;Acc:E1BYL1]	FK506 binding protein 7	yes	70.364	275.775	12.7476	49.9711	0.263912	1	1.97087	-1.97087	up	down
ENSGALG00000009157	9:20770881-20795083	ECT2	epithelial cell transforming sequence 2 oncogene [Source:HGNC Symbol;Acc:3155]		yes	1005.44	333.155	49.3222	16.3439	0.23589	1	-1.59349	1.59349	down	up
ENSGALG00000009163	25:1300533-1302363	S100A11	Protein S100-A11 [Source:UniProtKB/Swiss-Prot;Acc:P24479]	S100 calcium binding protein A11	yes	105.97	692.072	39.1028	255.478	0.0925142	0.987458	2.70785	-2.70785	up	down
ENSGALG00000009173	6:30088280-30225382	GFRA1	GDNF family receptor alpha-1 [Source:UniProtKB/Swiss-Prot;Acc:O13156]	GDNF family receptor alpha 1	yes	154.292	62.064	11.3467	4.50954	0.658267	1	-1.33122	1.33122	down	up
ENSGALG00000009178	3:13170058-13171673		Uncharacterized protein [Source:UniProtKB/TrEMBL;Acc:F1NF18]	uncharacterized LOC100858052	yes	1.69552	0	0.475177	0	0.0964376	1	2.10448	0.475177	up	up
ENSGALG00000009201	14:15022911-15033357	CCNF	cyclin F [Source:HGNC Symbol;Acc:1591]	cyclin F	yes	818.087	233.033	53.33	15.1922	0.197031	1	-1.81162	1.81162	down	up
ENSGALG00000009208	14:14766049-14782217				yes	1.69552	14.0522	0.302618	2.50855	0.134924	1	3.05128	-3.05128	up	down
ENSGALG00000009219	3:18058554-18092473	C1ORF95	Uncharacterized protein [Source:UniProtKB/TrEMBL;Acc:F1NKD7]	chromosome 3 open reading frame, human C1orf95	yes	2.54328	18.7363	0.917384	7.51918	0.0923735	0.987458	3.03498	-3.03498	up	down
ENSGALG00000009227	28:2158768-2165290				yes	278.913	127.641	80.0292	36.636	0.528092	1	-1.12727	1.12727	down	up
ENSGALG00000009237	4:21101220-21108622	TLR2-1	Toll-like receptor 2 type-1 [Source:UniProtKB/Swiss-Prot;Acc:Q9DD78]		yes	42.3879	168.627	2.14489	8.53321	0.300414	1	1.99219	-1.99219	up	down
ENSGALG00000009241	4:21143630-21147274	SFRP2	secreted frizzled-related protein 2 precursor [Source:RefSeq peptide;Acc:NP_990104]	secreted frizzled-related protein 2	yes	229.743	105.977	22.286	10.2813	0.512548	1	-1.11611	1.11611	down	up
ENSGALG00000009242	17:624990-639612				yes	187.038	39.2291	55.8869	11.7255	0.328362	1	-2.25286	2.25286	down	up
ENSGALG00000009258	6:30461097-30515123	KIAA1598	KIAA1598 [Source:HGNC Symbol;Acc:29319]	KIAA1598-like	yes	308.584	131.74	25.3408	10.8194	0.443641	1	-1.22784	1.22784	down	up
ENSGALG00000009260	5:28218507-28239299	TMEM62	Uncharacterized protein [Source:UniProtKB/TrEMBL;Acc:F1P5G1]	transmembrane protein 62	yes	640.058	192.633	51.883	15.6162	0.232792	1	-1.73222	1.73222	down	up
ENSGALG00000009262	4:21391939-21398059	FGB	Fibrinogen beta chain Fibrinopeptide B Fibrinogen beta chain [Source:UniProtKB/Swiss-Prot;Acc:Q02020]	fibrinogen beta chain	yes	27.976	7.02611	2.58867	0.650202	0.227991	1	-1.99325	1.99325	down	up
ENSGALG00000009267	7:17361518-17361719				yes	1.69552	0.585509	8.00064	2.77475	0.484798	1	-1.52776	1.52776	down	up
ENSGALG00000009268	4:21416207-21421384	FGG	fibrinogen, gamma chain precursor [Source:RefSeq peptide;Acc:NP_990320]	fibrinogen gamma chain	yes	149.206	22.8349	16.2396	2.47467	0.321861	1	-2.71421	2.71421	down	up
ENSGALG00000009270	7:17402318-17416769	HOXD10	homeobox D10 [Source:HGNC Symbol;Acc:5133]	homeobox D10	yes	4.23879	11.7102	1.05	4.33546	0.347487	1	2.0458	-2.0458	up	down
ENSGALG00000009275	3:18306276-18332505	TMEM63A	Uncharacterized protein [Source:UniProtKB/TrEMBL;Acc:F1P4T6]	transmembrane protein 63A	yes	389.969	170.383	25.7586	11.2551	0.428718	1	-1.19447	1.19447	down	up
ENSGALG00000009278	4:21502070-21510870	RBM46	RNA binding motif protein 46 [Source:HGNC Symbol;Acc:28401]		yes	11.0209	4.68407	1.22067	0.518879	0.384712	1	-1.23421	1.23421	down	up
ENSGALG00000009279	1:3831553-3905529	SFMBT2	Scm-like with four mbt domains 2 [Source:HGNC Symbol;Acc:20256]	Scm-like with four mbt domains 2	yes	15.2597	33.9595	1.07791	2.39902	0.572734	1	1.15421	-1.15421	up	down
ENSGALG00000009285	5:28330850-28341275				yes	12.7164	29.2755	2.31248	5.32483	0.542006	1	1.20329	-1.20329	up	down
ENSGALG00000009289	6:30619892-30637501	SLC18A2	Uncharacterized protein [Source:UniProtKB/TrEMBL;Acc:F1P4R2]	solute carrier family 18 (vesicular monoamine), member 2	yes	18.6507	8.19713	2.25063	0.979151	0.593259	1	-1.20073	1.20073	down	up
ENSGALG00000009301	7:17979765-17990100	CHRNA1	Acetylcholine receptor subunit alpha [Source:UniProtKB/Swiss-Prot;Acc:P09479]	cholinergic receptor, nicotinic, alpha 1 (muscle)	yes	39.8447	9.95366	3.35594	0.937366	0.339011	1	-1.84003	1.84003	down	up
ENSGALG00000009308	3:18576618-18616809	CNIH3	Uncharacterized protein [Source:UniProtKB/TrEMBL;Acc:E1BT86]	cornichon homolog 3 (Drosophila)	yes	7.62983	2.92755	2.05845	0.790056	0.181719	1	-1.38153	1.38153	down	up
ENSGALG00000009321	7:17997858-18048845	WIPF1	WAS/WASL-interacting protein family member 1 [Source:RefSeq peptide;Acc:NP_001012935]	WAS/WASL interacting protein family, member 1	yes	118.686	324.372	3.96014	10.8236	0.537115	1	1.45055	-1.45055	up	down
ENSGALG00000009324	1:26351839-26424128	CFTR	cystic fibrosis transmembrane conductance regulator [Source:RefSeq peptide;Acc:NP_001099136]	cystic fibrosis transmembrane conductance regulator (ATP-binding cassette sub-family C, member 7)	yes	11.0209	36.3016	0.342768	1.12916	0.388991	1	1.71995	-1.71995	up	down
ENSGALG00000009326	14:14486655-14564333				yes	13.5641	75.5307	3.79406	21.1334	0.600339	1	2.47771	-2.47771	up	down
ENSGALG00000009329	7:18470486-18471405		Uncharacterized protein [Source:UniProtKB/TrEMBL;Acc:F1P2R0]		yes	5.08655	0.585509	1.58543	0.18256	0.117283	1	-3.11843	3.11843	down	up
ENSGALG00000009347	1:26455463-26490434				yes	60.1909	20.4928	7.05618	2.40269	0.454485	1	-1.55424	1.55424	down	up
ENSGALG00000009350	6:31500984-31510165	SFXN4	Uncharacterized protein [Source:UniProtKB/TrEMBL;Acc:E1BR33]	sideroflexin 4	yes	460.333	164.528	60.4921	21.6237	0.324663	1	-1.48413	1.48413	down	up
ENSGALG00000009357	7:18753688-18933272				yes	118.686	43.9132	5.9064	2.18545	0.472181	1	-1.43435	1.43435	down	up
ENSGALG00000009360	3:18798014-18818136	CAPN2	calpain-2 catalytic subunit precursor [Source:RefSeq peptide;Acc:NP_990411]	calpain 2, (m/II) large subunit	yes	15.2597	169.212	0.894659	10.3049	0.167349	1	3.52585	-3.52585	up	down
ENSGALG00000009364	9:21354591-21377507	PRKCI	protein kinase C iota type [Source:RefSeq peptide;Acc:NP_001026490]	protein kinase C, iota	yes	1110.56	487.144	44.1836	20.8461	0.584785	1	-1.08373	1.08373	down	up
ENSGALG00000009382	3:18823455-18851584	CAPN8	Uncharacterized protein [Source:UniProtKB/TrEMBL;Acc:E1BQZ2]	calpain 8	yes	26.2805	3.51306	2.20617	0.42465	0.588541	1	-2.3772	2.3772	down	up
ENSGALG00000009388	3:18921983-18951010	SUSD4	Uncharacterized protein [Source:UniProtKB/TrEMBL;Acc:F1P041]	sushi domain containing 4	yes	64.4296	16.3943	10.7555	2.73727	0.327694	1	-1.97427	1.97427	down	up
ENSGALG00000009390	1:26718629-26804814	MET	hepatocyte growth factor receptor precursor [Source:RefSeq peptide;Acc:NP_990543]	hepatocyte growth factor receptor-like	yes	200.071	65.577	30.4747	3.24784	0.896359	1	-3.23006	3.23006	down	up
ENSGALG00000009390	1:26718629-26804814	MET	hepatocyte growth factor receptor precursor [Source:RefSeq peptide;Acc:NP_990543]	met proto-oncogene (hepatocyte growth factor receptor)	yes	200.071	65.577	30.4747	3.24784	0.896359	1	-3.23006	3.23006	down	up
ENSGALG00000009393	1:26853669-26867487	CAV1	caveolin-1 [Source:RefSeq peptide;Acc:NP_001099134]	caveolin 1, caveolae protein, 22kDa	yes	81.3848	378.825	26.0409	121.277	0.301767	1	2.21945	-2.21945	up	down
ENSGALG00000009395	4:22432909-22476302	GLRB	Glycine receptor beta-subunit; Uncharacterized protein [Source:UniProtKB/TrEMBL;Acc:Q9PUI8]	glycine receptor, beta	yes	6.78207	8.78264	11.3875	1.65922	0.819204	1	-2.77888	2.77888	down	up
ENSGALG00000009397	9:21478532-21482877	LRRIQ4	Uncharacterized protein [Source:UniProtKB/TrEMBL;Acc:F1P025]	leucine-rich repeats and IQ motif containing 4	yes	6.78207	1.17102	0.666843	0.115152	0.0792478	1	-2.53381	2.53381	down	up
ENSGALG00000009400	5:29914504-29994536	NCX3	Sodium-calcium exchanger; Uncharacterized protein [Source:UniProtKB/TrEMBL;Acc:Q9YH83]	solute carrier family 8 (sodium/calcium exchanger), member 3	yes	29.6715	12.8812	2.19703	0.724116	0.822878	1	-1.60126	1.60126	down	up
ENSGALG00000009402	9:21484476-21494588	LRRC34	Uncharacterized protein [Source:UniProtKB/TrEMBL;Acc:E1BQG6]	leucine rich repeat containing 34	yes	206.853	53.2814	26.8167	6.90844	0.29291	1	-1.9567	1.9567	down	up
ENSGALG00000009403	6:31523589-31681162	GRK5	G protein-coupled receptor kinase 5 [Source:HGNC Symbol;Acc:4544]	G protein-coupled receptor kinase 5	yes	18.6507	40.9857	1.24445	2.73492	0.587832	1	1.136	-1.136	up	down
ENSGALG00000009405	4:22493364-22581454	GRIA2	glutamate receptor 2 isoform 1 precursor [Source:RefSeq peptide;Acc:NP_001001775]	glutamate receptor, ionotropic, AMPA 2	yes	6.78207	18.7363	0.661139	1.75555	0.738238	1	1.4089	-1.4089	up	down
ENSGALG00000009407	2:22577827-22597633		Uncharacterized protein [Source:UniProtKB/TrEMBL;Acc:E1BY17]	1-aminocyclopropane-1-carboxylate synthase homolog-like	yes	242.103	75.5307	19.7578	6.16456	0.394914	1	-1.68035	1.68035	down	up
ENSGALG00000009411	1:27082337-27146122	TFEC	transcription factor EC [Source:RefSeq peptide;Acc:NP_001006229]	transcription factor EC	yes	5.08655	14.6377	0.643378	1.76344	0.510148	1	1.45465	-1.45465	up	down
ENSGALG00000009414	4:22843203-22857109	FAM198B	family with sequence similarity 198, member B [Source:HGNC Symbol;Acc:25312]	family with sequence similarity 198, member B	yes	114.447	257.039	10.0924	22.6688	0.483266	1	1.16744	-1.16744	up	down
ENSGALG00000009421	5:30125730-30168433	SRSF5	splicing factor, arginine/serine-rich 5 [Source:RefSeq peptide;Acc:NP_001026368]	serine/arginine-rich splicing factor 5	yes	404.381	720.762	28.8201	59.8991	0.598687	1	1.05546	-1.05546	up	down
ENSGALG00000009433	6:31764744-31782900	BAG3	Uncharacterized protein [Source:UniProtKB/TrEMBL;Acc:F1NY41]	BCL2-associated athanogene 3	yes	1347.09	578.483	94.509	40.5883	0.354883	1	-1.21939	1.21939	down	up
ENSGALG00000009440	1:28584763-28607498	C1H7ORF60	UPF0532 protein C7orf60 homolog [Source:RefSeq peptide;Acc:NP_001025905]	chromosome 1 open reading frame, human C7orf60	yes	462.028	199.073	26.8146	10.7104	0.667482	1	-1.324	1.324	down	up
ENSGALG00000009445	6:31804041-31840782	INPP5F	Uncharacterized protein [Source:UniProtKB/TrEMBL;Acc:F1NY27]	inositol polyphosphate-5-phosphatase F	yes	859.627	336.082	37.7251	14.7498	0.311228	1	-1.35483	1.35483	down	up
ENSGALG00000009464	9:22054433-22080252	GOLIM4	golgi integral membrane protein 4 [Source:HGNC Symbol;Acc:15448]		yes	384.035	798.635	28.6448	58.9534	0.542578	1	1.0413	-1.0413	up	down
ENSGALG00000009467	2:22624460-22633061	C2H7ORF64	UPF0712 protein C7orf64 homolog [Source:RefSeq peptide;Acc:NP_001026145]	RNA binding motif protein 48	yes	218.775	100.122	9.04866	4.14129	0.568948	1	-1.12762	1.12762	down	up
ENSGALG00000009470	9:22117945-22156946	SERPINI1	Neuroserpin [Source:UniProtKB/Swiss-Prot;Acc:Q90935]	serpin peptidase inhibitor, clade I (neuroserpin), member 1	yes	840.976	296.268	69.5348	24.4986	0.267135	1	-1.50503	1.50503	down	up
ENSGALG00000009476	2:22665629-22784767	CDK6	cell division protein kinase 6 [Source:RefSeq peptide;Acc:NP_001007893]	cyclin-dependent kinase 6	yes	69.5162	145.206	6.83514	14.2789	0.574683	1	1.06284	-1.06284	up	down
ENSGALG00000009477	9:22157243-22168833	PDCD10	Programmed cell death protein 10 [Source:UniProtKB/Swiss-Prot;Acc:Q5ZIV5]	programmed cell death 10	yes	1081.74	494.17	138.009	63.0554	0.388888	1	-1.13007	1.13007	down	up
ENSGALG00000009479	2:22860905-22865633	SAMD9L	Uncharacterized protein [Source:UniProtKB/TrEMBL;Acc:F1NV98]	sterile alpha motif domain containing 9-like	yes	28.8238	121.2	0.920106	3.86906	0.29799	1	2.07211	-2.07211	up	down
ENSGALG00000009480	1:28911240-29075385	DOCK4	dedicator of cytokinesis 4 [Source:HGNC Symbol;Acc:19192]	dedicator of cytokinesis 4	yes	84.7759	210.783	2.12649	5.28736	0.55413	1	1.31408	-1.31408	up	down
ENSGALG00000009481	9:22683296-22709526		Uncharacterized protein [Source:UniProtKB/TrEMBL;Acc:E1C7W1]		yes	10.1731	4.09857	4.04296	1.62955	0.306527	1	-1.31094	1.31094	down	up
ENSGALG00000009487	5:30640010-30651809		Uncharacterized protein [Source:UniProtKB/TrEMBL;Acc:F1NV88]		yes	5.93431	2.34204	2.05342	0.810712	0.228466	1	-1.34077	1.34077	down	up
ENSGALG00000009491	5:31019878-31028909	RAD51B	RAD51 homolog B (S. cerevisiae) [Source:HGNC Symbol;Acc:9822]	RAD51 homolog B (S. cerevisiae)	yes	112.752	38.6436	19.4282	6.65991	0.442495	1	-1.54458	1.54458	down	up
ENSGALG00000009492	1:30215642-30218610	DNAJB9	dnaJ homolog subfamily B member 9 precursor [Source:RefSeq peptide;Acc:NP_001025906]	DnaJ (Hsp40) homolog, subfamily B, member 9	yes	254.328	113.589	53.4468	23.8761	0.486066	1	-1.16253	1.16253	down	up
ENSGALG00000009493	5:31043511-31048546	TMEM229B	Transmembrane protein 229B [Source:UniProtKB/Swiss-Prot;Acc:Q5F3L7]	transmembrane protein 229B	yes	80.7429	164.528	2.77484	5.65445	0.667847	1	1.02698	-1.02698	up	down
ENSGALG00000009496	4:24409540-24425555	NAF1	Uncharacterized protein [Source:UniProtKB/TrEMBL;Acc:F1NWY4]	nuclear assembly factor 1 homolog (S. cerevisiae)	yes	221.265	97.7801	24.985	10.6279	0.595915	1	-1.2332	1.2332	down	up
ENSGALG00000009498	4:24462146-24463425	NPY1R	neuropeptide Y receptor type 1 [Source:RefSeq peptide;Acc:NP_001026706]	neuropeptide Y receptor Y1	yes	33.9103	9.95366	5.12229	1.50379	0.339375	1	-1.76819	1.76819	down	up
ENSGALG00000009499	4:24480175-24481507	NPY5R	Uncharacterized protein [Source:UniProtKB/TrEMBL;Acc:F1NWY5]		yes	2.54328	0.585509	0.400455	0.138371	0.587963	1	-1.5331	1.5331	down	up
ENSGALG00000009504	6:32579814-32587876	NSMCE4A	Uncharacterized protein [Source:UniProtKB/TrEMBL;Acc:F1NV66]	non-SMC element 4 homolog A (S. cerevisiae)	yes	601.061	240.644	82.1219	32.8837	0.344893	1	-1.32039	1.32039	down	up
ENSGALG00000009506	6:32615588-32667965		Uncharacterized protein [Source:UniProtKB/TrEMBL;Acc:E1BVG3]	uncharacterized LOC423938	yes	28.8238	9.95366	11.1484	3.8515	0.405576	1	-1.53335	1.53335	down	up
ENSGALG00000009511	9:22714260-22756911			sucrase-isomaltase (alpha-glucosidase)	yes	99.1877	17.5653	2.58212	0.460265	0.342215	1	-2.48802	2.48802	down	up
ENSGALG00000009512	2:23255725-23261440	TFPI2	tissue factor pathway inhibitor 2 [Source:HGNC Symbol;Acc:11761]		yes	1402.19	4016.59	196.217	562.153	0.307916	1	1.51851	-1.51851	up	down
ENSGALG00000009515	2:23264673-23267477				yes	105.97	287.485	116.808	317.269	0.386878	1	1.44157	-1.44157	up	down
ENSGALG00000009525	7:19315512-19333876	HAT1	histone acetyltransferase type B catalytic subunit [Source:RefSeq peptide;Acc:NP_989538]	histone acetyltransferase 1	yes	836.738	355.99	92.1826	39.2238	0.354057	1	-1.23277	1.23277	down	up
ENSGALG00000009528	4:24503297-24898385	TMEM192	transmembrane protein 192 [Source:HGNC Symbol;Acc:26775]	transmembrane protein 192	yes	205.158	49.7683	50.9716	12.3684	0.441488	1	-2.04304	2.04304	down	up
ENSGALG00000009530	1:30821042-31069842	PDZRN4	Uncharacterized protein [Source:UniProtKB/TrEMBL;Acc:E1BZ54]	PDZ domain containing RING finger 4	yes	11.0209	26.9334	0.674324	1.66284	0.498749	1	1.30214	-1.30214	up	down
ENSGALG00000009539	9:23654988-23655972	B3GALNT1	Uncharacterized protein [Source:UniProtKB/TrEMBL;Acc:F1P3E2]	beta-1,3-N-acetylgalactosaminyltransferase 1 (globoside blood group)	yes	7.62983	27.5189	1.40876	5.0821	0.256289	1	1.851	-1.851	up	down
ENSGALG00000009546	6:32807069-32847245	HTRA1	Uncharacterized protein [Source:UniProtKB/TrEMBL;Acc:F1ND64]	HtrA serine peptidase 1	yes	305.193	1621.28	31.4337	167.057	0.167305	1	2.40996	-2.40996	up	down
ENSGALG00000009562	5:31243611-31252027	PLEK2	Uncharacterized protein [Source:UniProtKB/TrEMBL;Acc:E1BT20]	pleckstrin 2	yes	3.39103	23.4204	0.337324	2.33	0.0981711	1	2.78812	-2.78812	up	down
ENSGALG00000009563	4:24980990-25027715				yes	156.835	353.648	12.1085	27.3058	0.446495	1	1.17318	-1.17318	up	down
ENSGALG00000009564	7:19497871-19516662	METTL8	methyltransferase like 8 [Source:HGNC Symbol;Acc:25856]		yes	250.937	49.1828	28.56	5.59837	0.200119	1	-2.35092	2.35092	down	up
ENSGALG00000009572	1:31707791-31779739	ADAMTS20	ADAM metallopeptidase with thrombospondin type 1 motif, 20 [Source:HGNC Symbol;Acc:17178]	ADAM metallopeptidase with thrombospondin type 1 motif, 20	yes	57.6476	12.8812	1.6728	0.373796	0.267351	1	-2.16195	2.16195	down	up
ENSGALG00000009574	9:23817145-23818946	IL12A	interleukin 12A (natural killer cell stimulatory factor 1, cytotoxic lymphocyte maturation factor 1, p35) precursor [Source:RefSeq peptide;Acc:NP_998753]	interleukin 12A (natural killer cell stimulatory factor 1, cytotoxic lymphocyte maturation factor 1, p35)	yes	13.5641	2.34204	4.77355	0.824539	0.114037	1	-2.5334	2.5334	down	up
ENSGALG00000009586	1:31853698-31865151	IRAK4	interleukin-1 receptor-associated kinase 4 [Source:RefSeq peptide;Acc:NP_001025909]	interleukin-1 receptor-associated kinase 4	yes	56.7998	145.206	3.59539	10.1119	0.619469	1	1.49184	-1.49184	up	down
ENSGALG00000009594	9:23996272-24003889	RARRES1	ovocalyxin-32 precursor [Source:RefSeq peptide;Acc:NP_989865]	retinoic acid receptor responder (tazarotene induced) 1	yes	283.999	980.728	72.1654	245.285	0.612085	1	1.76508	-1.76508	up	down
ENSGALG00000009596	1:31900665-32094703	TMEM117	Uncharacterized protein [Source:UniProtKB/TrEMBL;Acc:E1C195]	transmembrane protein 117	yes	12.7164	73.1887	1.37372	7.90734	0.311921	1	2.5251	-2.5251	up	down
ENSGALG00000009602	7:19774907-19927307	MYO3B	myosin IIIB [Source:HGNC Symbol;Acc:15576]	myosin IIIB	yes	66.1252	19.3218	2.68879	0.785702	0.387154	1	-1.7749	1.7749	down	up
ENSGALG00000009604	1:32330353-32350826	DBX2	Homeobox protein DBX2 [Source:UniProtKB/TrEMBL;Acc:F1P169]	developing brain homeobox 2	yes	27.1283	111.832	3.25923	19.0021	0.621594	1	2.54355	-2.54355	up	down
ENSGALG00000009606	6:32979502-32993395			ADAM metallopeptidase domain 5, pseudogene	yes	15.2597	5.26958	1.04819	0.361998	0.305751	1	-1.53385	1.53385	down	up
ENSGALG00000009607	3:19989090-20007365				yes	30.5193	3.51306	4.21362	0.485077	0.0855029	0.970952	-3.11878	3.11878	down	up
ENSGALG00000009609	3:20248582-20273415				yes	230.59	97.1946	62.3273	26.2789	0.469827	1	-1.24596	1.24596	down	up
ENSGALG00000009619	5:31844241-31847050	GPR176	Uncharacterized protein [Source:UniProtKB/TrEMBL;Acc:F1P154]	G protein-coupled receptor 176	yes	111.904	52.1103	13.7196	6.38965	0.579909	1	-1.10243	1.10243	down	up
ENSGALG00000009624	5:31877390-31921013	FSIP1	Uncharacterized protein [Source:UniProtKB/TrEMBL;Acc:E1C169]		yes	5.93431	2.34204	2.39796	0.946802	0.228498	1	-1.34067	1.34067	down	up
ENSGALG00000009626	5:31925408-31943198	THBS1	thrombospondin-1 precursor [Source:RefSeq peptide;Acc:NP_001186382]	thrombospondin 1	yes	342.494	3142.43	23.0444	150.594	0.749861	1	2.70817	-2.70817	up	down
ENSGALG00000009628	4:11480976-11481861	KCTD12	Uncharacterized protein [Source:UniProtKB/TrEMBL;Acc:E1C165]	potassium channel tetramerisation domain containing 12	yes	38.1491	82.5568	8.06393	17.4548	0.590837	1	1.11407	-1.11407	up	down
ENSGALG00000009633	5:32325751-32341240	C5H15ORF29	uncharacterized protein C15orf29 homolog [Source:RefSeq peptide;Acc:NP_001026369]	katanin p80 subunit B-like 1	yes	539.174	248.841	21.5898	9.96465	0.423603	1	-1.11546	1.11546	down	up
ENSGALG00000009638	1:32414161-32456915	ANO6	anoctamin 6 [Source:HGNC Symbol;Acc:25240]	anoctamin 6	yes	44.0834	104.221	2.63591	6.23214	0.539018	1	1.24143	-1.24143	up	down
ENSGALG00000009640	5:32380523-32382110	CHRM5	muscarinic acetylcholine receptor M5 [Source:RefSeq peptide;Acc:NP_001026721]	cholinergic receptor, muscarinic 5	yes	88.1669	14.6377	9.19451	1.52668	0.177968	1	-2.59038	2.59038	down	up
[truncated: 16,215 more rows]

## Sheet: L-F-O1 vs. L-F-O2
gene_id	locus	Associated Gene Name	Description	WikiGene Description	sig(pvalue<=0.05 || |logFC|>=1)	L_F_O1_count	L_F_O2_count	L_F_O1_FPKM	L_F_O2_FPKM	p_value	q_value	log2FC1(L_F_O2/L_F_O1)	log2FC2(L_F_O1/L_F_O2)	up-down-regulation1(L_F_O2/L_F_O1)	up-down-regulation2(L_F_O1/L_F_O2)
[truncated: 18,184 more rows]
