# Supplementary material for: Gene Expression Profiling in Ovaries and Association Analyses Reveal HEP21 as a Candidate Gene for Sexual Maturity in Chickens
Source: Animals (Basel). 2020 Jan 21;10(2):181. doi: 10.3390/ani10020181 (PMC7071030; doi:10.3390/ani10020181)
Supplement: Supplementary file 1 [file animals-10-00181-s001.zip › Supplementary Table 3.xlsx]

## Sheet: P_F_O1_vs_P_F_O2_sdegs.enrichme
id	enrichment	description	ratio_in_study	ratio_in_pop	p_uncorrected	p_bonferroni	p_holm	p_sidak	p_fdr	type	diff_genes	all_genes
GO:0022625	e	cytosolic large ribosomal subunit	28/5037	33/17934	1.69e-11	1.41e-07	1.41e-07	1.69e-11	0	cellular_component	ENSGALG00000000474;ENSGALG00000000719;ENSGALG00000001454;ENSGALG00000001465;ENSGALG00000001634;ENSGALG00000001658;ENSGALG00000002644;ENSGALG00000002837;ENSGALG00000002868;ENSGALG00000003197;ENSGALG00000003954;ENSGALG00000005922;ENSGALG00000005948;ENSGALG00000006179;ENSGALG00000007611;ENSGALG00000007711;ENSGALG00000008212;ENSGALG00000008806;ENSGALG00000009829;ENSGALG00000011290;ENSGALG00000011523;…	ENSGALG00000000474;ENSGALG00000000618;ENSGALG00000000719;ENSGALG00000001454;ENSGALG00000001465;ENSGALG00000001634;ENSGALG00000001658;ENSGALG00000002644;ENSGALG00000002837;ENSGALG00000002868;ENSGALG00000003197;ENSGALG00000003954;ENSGALG00000004818;ENSGALG00000005458;ENSGALG00000005922;ENSGALG00000005948;ENSGALG00000006179;ENSGALG00000007611;ENSGALG00000007711;ENSGALG00000008212;ENSGALG00000008806;…
GO:0006955	e	immune response	103/5037	192/17934	1.29e-10	1.08e-06	1.08e-06	1.29e-10	0	biological_process	ENSGALG00000000141;ENSGALG00000000158;ENSGALG00000000162;ENSGALG00000000166;ENSGALG00000000178;ENSGALG00000000534;ENSGALG00000000685;ENSGALG00000000774;ENSGALG00000000775;ENSGALG00000000852;ENSGALG00000000951;ENSGALG00000000956;ENSGALG00000001256;ENSGALG00000001327;ENSGALG00000001486;ENSGALG00000001589;ENSGALG00000002160;ENSGALG00000002234;ENSGALG00000002263;ENSGALG00000002329;ENSGALG00000002333;…	ENSGALG00000000141;ENSGALG00000000158;ENSGALG00000000162;ENSGALG00000000166;ENSGALG00000000178;ENSGALG00000000180;ENSGALG00000000534;ENSGALG00000000685;ENSGALG00000000774;ENSGALG00000000775;ENSGALG00000000852;ENSGALG00000000892;ENSGALG00000000951;ENSGALG00000000956;ENSGALG00000001077;ENSGALG00000001256;ENSGALG00000001327;ENSGALG00000001395;ENSGALG00000001472;ENSGALG00000001486;ENSGALG00000001589;…
GO:0005840	e	ribosome	78/5037	144/17934	1.44e-10	1.2e-06	1.2e-06	1.44e-10	0	cellular_component	ENSGALG00000000150;ENSGALG00000000456;ENSGALG00000000474;ENSGALG00000000719;ENSGALG00000001039;ENSGALG00000001256;ENSGALG00000001269;ENSGALG00000001454;ENSGALG00000001465;ENSGALG00000001634;ENSGALG00000001658;ENSGALG00000002157;ENSGALG00000002590;ENSGALG00000002605;ENSGALG00000002644;ENSGALG00000002696;ENSGALG00000002837;ENSGALG00000002868;ENSGALG00000003197;ENSGALG00000003493;ENSGALG00000003753;…	ENSGALG00000000150;ENSGALG00000000456;ENSGALG00000000474;ENSGALG00000000503;ENSGALG00000000514;ENSGALG00000000719;ENSGALG00000001039;ENSGALG00000001256;ENSGALG00000001269;ENSGALG00000001454;ENSGALG00000001465;ENSGALG00000001485;ENSGALG00000001542;ENSGALG00000001634;ENSGALG00000001658;ENSGALG00000002157;ENSGALG00000002379;ENSGALG00000002590;ENSGALG00000002605;ENSGALG00000002644;ENSGALG00000002696;…
GO:0044391	e	ribosomal subunit	51/5037	73/17934	1.45e-10	1.22e-06	1.22e-06	1.45e-10	0	cellular_component	ENSGALG00000000456;ENSGALG00000000474;ENSGALG00000000719;ENSGALG00000001454;ENSGALG00000001465;ENSGALG00000001634;ENSGALG00000001658;ENSGALG00000002644;ENSGALG00000002696;ENSGALG00000002813;ENSGALG00000002837;ENSGALG00000002868;ENSGALG00000003197;ENSGALG00000003493;ENSGALG00000003954;ENSGALG00000004588;ENSGALG00000004871;ENSGALG00000005490;ENSGALG00000005922;ENSGALG00000005948;ENSGALG00000006096;…	ENSGALG00000000456;ENSGALG00000000474;ENSGALG00000000514;ENSGALG00000000618;ENSGALG00000000719;ENSGALG00000001454;ENSGALG00000001465;ENSGALG00000001634;ENSGALG00000001658;ENSGALG00000002644;ENSGALG00000002696;ENSGALG00000002813;ENSGALG00000002837;ENSGALG00000002868;ENSGALG00000002873;ENSGALG00000003197;ENSGALG00000003493;ENSGALG00000003919;ENSGALG00000003954;ENSGALG00000004588;ENSGALG00000004818;…
GO:0005200	p	structural constituent of cytoskeleton	5/5037	126/17934	1.92e-10	1.61e-06	1.61e-06	1.92e-10	0	molecular_function	ENSGALG00000018679;ENSGALG00000024138;ENSGALG00000024155;ENSGALG00000024158;ENSGALG00000024285	ENSGALG00000000302;ENSGALG00000002548;ENSGALG00000003628;ENSGALG00000006133;ENSGALG00000007048;ENSGALG00000007447;ENSGALG00000007922;ENSGALG00000008156;ENSGALG00000008586;ENSGALG00000008677;ENSGALG00000009188;ENSGALG00000009189;ENSGALG00000009190;ENSGALG00000009191;ENSGALG00000009193;ENSGALG00000009196;ENSGALG00000009987;ENSGALG00000013664;ENSGALG00000013665;ENSGALG00000013666;ENSGALG00000013667;…
GO:0044421	e	extracellular region part	210/5037	445/17934	2.07e-10	1.73e-06	1.73e-06	2.07e-10	0	cellular_component	ENSGALG00000000249;ENSGALG00000000327;ENSGALG00000000364;ENSGALG00000000534;ENSGALG00000000545;ENSGALG00000000619;ENSGALG00000000927;ENSGALG00000000951;ENSGALG00000000956;ENSGALG00000001071;ENSGALG00000001407;ENSGALG00000001409;ENSGALG00000001431;ENSGALG00000001544;ENSGALG00000001559;ENSGALG00000001565;ENSGALG00000002012;ENSGALG00000002244;ENSGALG00000002298;ENSGALG00000002329;ENSGALG00000002333;…	ENSGALG00000000151;ENSGALG00000000182;ENSGALG00000000221;ENSGALG00000000249;ENSGALG00000000293;ENSGALG00000000327;ENSGALG00000000364;ENSGALG00000000374;ENSGALG00000000498;ENSGALG00000000534;ENSGALG00000000545;ENSGALG00000000548;ENSGALG00000000619;ENSGALG00000000667;ENSGALG00000000702;ENSGALG00000000737;ENSGALG00000000839;ENSGALG00000000892;ENSGALG00000000927;ENSGALG00000000949;ENSGALG00000000951;…
GO:0031012	e	extracellular matrix	108/5037	196/17934	2.09e-10	1.75e-06	1.75e-06	2.09e-10	0	cellular_component	ENSGALG00000000327;ENSGALG00000001007;ENSGALG00000001048;ENSGALG00000001071;ENSGALG00000001407;ENSGALG00000001431;ENSGALG00000001544;ENSGALG00000001559;ENSGALG00000002081;ENSGALG00000002298;ENSGALG00000002428;ENSGALG00000002461;ENSGALG00000002546;ENSGALG00000002552;ENSGALG00000002909;ENSGALG00000002955;ENSGALG00000003283;ENSGALG00000003295;ENSGALG00000003546;ENSGALG00000003551;ENSGALG00000003578;…	ENSGALG00000000151;ENSGALG00000000327;ENSGALG00000000548;ENSGALG00000000702;ENSGALG00000000839;ENSGALG00000001007;ENSGALG00000001048;ENSGALG00000001071;ENSGALG00000001079;ENSGALG00000001097;ENSGALG00000001201;ENSGALG00000001370;ENSGALG00000001392;ENSGALG00000001407;ENSGALG00000001431;ENSGALG00000001527;ENSGALG00000001532;ENSGALG00000001544;ENSGALG00000001559;ENSGALG00000001752;ENSGALG00000001884;…
GO:0002376	e	immune system process	179/5037	403/17934	2.39e-10	2e-06	2e-06	2.39e-10	0	biological_process	ENSGALG00000000141;ENSGALG00000000158;ENSGALG00000000162;ENSGALG00000000166;ENSGALG00000000178;ENSGALG00000000181;ENSGALG00000000251;ENSGALG00000000534;ENSGALG00000000685;ENSGALG00000000719;ENSGALG00000000774;ENSGALG00000000775;ENSGALG00000000852;ENSGALG00000000883;ENSGALG00000000946;ENSGALG00000000951;ENSGALG00000000956;ENSGALG00000001189;ENSGALG00000001256;ENSGALG00000001327;ENSGALG00000001409;…	ENSGALG00000000141;ENSGALG00000000158;ENSGALG00000000162;ENSGALG00000000166;ENSGALG00000000178;ENSGALG00000000180;ENSGALG00000000181;ENSGALG00000000220;ENSGALG00000000231;ENSGALG00000000251;ENSGALG00000000498;ENSGALG00000000534;ENSGALG00000000667;ENSGALG00000000685;ENSGALG00000000719;ENSGALG00000000774;ENSGALG00000000775;ENSGALG00000000786;ENSGALG00000000852;ENSGALG00000000883;ENSGALG00000000892;…
GO:0005576	e	extracellular region	185/5037	371/17934	2.81e-10	2.36e-06	2.36e-06	2.81e-10	0	cellular_component	ENSGALG00000000249;ENSGALG00000000364;ENSGALG00000000534;ENSGALG00000000560;ENSGALG00000000619;ENSGALG00000000951;ENSGALG00000000956;ENSGALG00000001299;ENSGALG00000001559;ENSGALG00000001565;ENSGALG00000001956;ENSGALG00000002244;ENSGALG00000002329;ENSGALG00000002333;ENSGALG00000002343;ENSGALG00000002550;ENSGALG00000002594;ENSGALG00000002821;ENSGALG00000002893;ENSGALG00000002909;ENSGALG00000003016;…	ENSGALG00000000120;ENSGALG00000000249;ENSGALG00000000277;ENSGALG00000000293;ENSGALG00000000364;ENSGALG00000000422;ENSGALG00000000534;ENSGALG00000000556;ENSGALG00000000560;ENSGALG00000000619;ENSGALG00000000667;ENSGALG00000000702;ENSGALG00000000761;ENSGALG00000000839;ENSGALG00000000892;ENSGALG00000000900;ENSGALG00000000949;ENSGALG00000000951;ENSGALG00000000956;ENSGALG00000001000;ENSGALG00000001040;…
GO:0004872	e	receptor activity	307/5037	780/17934	2.94e-10	2.46e-06	2.46e-06	2.94e-10	0	molecular_function	ENSGALG00000000168;ENSGALG00000000251;ENSGALG00000000371;ENSGALG00000000402;ENSGALG00000000642;ENSGALG00000000760;ENSGALG00000000774;ENSGALG00000000783;ENSGALG00000000788;ENSGALG00000000850;ENSGALG00000001085;ENSGALG00000001094;ENSGALG00000001149;ENSGALG00000001172;ENSGALG00000001264;ENSGALG00000001383;ENSGALG00000001462;ENSGALG00000001535;ENSGALG00000001573;ENSGALG00000001690;ENSGALG00000001698;…	ENSGALG00000000094;ENSGALG00000000098;ENSGALG00000000149;ENSGALG00000000155;ENSGALG00000000168;ENSGALG00000000251;ENSGALG00000000270;ENSGALG00000000274;ENSGALG00000000358;ENSGALG00000000371;ENSGALG00000000402;ENSGALG00000000462;ENSGALG00000000469;ENSGALG00000000543;ENSGALG00000000568;ENSGALG00000000642;ENSGALG00000000732;ENSGALG00000000760;ENSGALG00000000774;ENSGALG00000000783;ENSGALG00000000788;…
GO:0005615	e	extracellular space	134/5037	288/17934	3.04e-10	2.55e-06	2.55e-06	3.04e-10	0	cellular_component	ENSGALG00000000249;ENSGALG00000000364;ENSGALG00000000534;ENSGALG00000000545;ENSGALG00000000619;ENSGALG00000000927;ENSGALG00000000951;ENSGALG00000000956;ENSGALG00000001409;ENSGALG00000001565;ENSGALG00000002012;ENSGALG00000002244;ENSGALG00000002329;ENSGALG00000002333;ENSGALG00000002343;ENSGALG00000002440;ENSGALG00000002552;ENSGALG00000003283;ENSGALG00000003399;ENSGALG00000003457;ENSGALG00000003546;…	ENSGALG00000000182;ENSGALG00000000249;ENSGALG00000000293;ENSGALG00000000364;ENSGALG00000000374;ENSGALG00000000498;ENSGALG00000000534;ENSGALG00000000545;ENSGALG00000000619;ENSGALG00000000667;ENSGALG00000000702;ENSGALG00000000737;ENSGALG00000000839;ENSGALG00000000892;ENSGALG00000000927;ENSGALG00000000949;ENSGALG00000000951;ENSGALG00000000956;ENSGALG00000001234;ENSGALG00000001395;ENSGALG00000001409;…
GO:0004888	e	transmembrane signaling receptor activity	226/5037	552/17934	3.07e-10	2.57e-06	2.57e-06	3.07e-10	0	molecular_function	ENSGALG00000000168;ENSGALG00000000251;ENSGALG00000000371;ENSGALG00000000642;ENSGALG00000000774;ENSGALG00000000783;ENSGALG00000000788;ENSGALG00000001085;ENSGALG00000001094;ENSGALG00000001149;ENSGALG00000001172;ENSGALG00000001264;ENSGALG00000001383;ENSGALG00000001462;ENSGALG00000001573;ENSGALG00000001698;ENSGALG00000001706;ENSGALG00000001840;ENSGALG00000001879;ENSGALG00000001912;ENSGALG00000002088;…	ENSGALG00000000098;ENSGALG00000000149;ENSGALG00000000155;ENSGALG00000000168;ENSGALG00000000251;ENSGALG00000000274;ENSGALG00000000358;ENSGALG00000000371;ENSGALG00000000462;ENSGALG00000000469;ENSGALG00000000568;ENSGALG00000000642;ENSGALG00000000774;ENSGALG00000000783;ENSGALG00000000788;ENSGALG00000000820;ENSGALG00000001077;ENSGALG00000001085;ENSGALG00000001094;ENSGALG00000001149;ENSGALG00000001172;…
GO:0003735	e	structural constituent of ribosome	74/5037	137/17934	3.36e-10	2.82e-06	2.81e-06	3.36e-10	0	molecular_function	ENSGALG00000000150;ENSGALG00000000456;ENSGALG00000000474;ENSGALG00000000719;ENSGALG00000001039;ENSGALG00000001256;ENSGALG00000001269;ENSGALG00000001410;ENSGALG00000001454;ENSGALG00000001465;ENSGALG00000001634;ENSGALG00000001658;ENSGALG00000002157;ENSGALG00000002590;ENSGALG00000002605;ENSGALG00000002644;ENSGALG00000002696;ENSGALG00000002837;ENSGALG00000002868;ENSGALG00000003493;ENSGALG00000003753;…	ENSGALG00000000150;ENSGALG00000000456;ENSGALG00000000474;ENSGALG00000000503;ENSGALG00000000514;ENSGALG00000000719;ENSGALG00000001039;ENSGALG00000001256;ENSGALG00000001269;ENSGALG00000001410;ENSGALG00000001454;ENSGALG00000001465;ENSGALG00000001485;ENSGALG00000001542;ENSGALG00000001634;ENSGALG00000001658;ENSGALG00000002157;ENSGALG00000002379;ENSGALG00000002590;ENSGALG00000002605;ENSGALG00000002644;…
GO:0005739	p	mitochondrion	145/5037	906/17934	4.29e-10	3.59e-06	3.59e-06	4.29e-10	0	cellular_component	ENSGALG00000000018;ENSGALG00000000549;ENSGALG00000000627;ENSGALG00000000629;ENSGALG00000000771;ENSGALG00000000842;ENSGALG00000000852;ENSGALG00000000893;ENSGALG00000001071;ENSGALG00000001096;ENSGALG00000001246;ENSGALG00000001276;ENSGALG00000001426;ENSGALG00000001556;ENSGALG00000001881;ENSGALG00000002033;ENSGALG00000002124;ENSGALG00000002162;ENSGALG00000002495;ENSGALG00000002500;ENSGALG00000002605;…	ENSGALG00000000018;ENSGALG00000000033;ENSGALG00000000062;ENSGALG00000000086;ENSGALG00000000129;ENSGALG00000000186;ENSGALG00000000218;ENSGALG00000000219;ENSGALG00000000227;ENSGALG00000000231;ENSGALG00000000253;ENSGALG00000000304;ENSGALG00000000352;ENSGALG00000000378;ENSGALG00000000398;ENSGALG00000000490;ENSGALG00000000508;ENSGALG00000000514;ENSGALG00000000522;ENSGALG00000000536;ENSGALG00000000537;…
GO:0044459	e	plasma membrane part	243/5037	606/17934	4.33e-10	3.63e-06	3.62e-06	4.33e-10	0	cellular_component	ENSGALG00000000122;ENSGALG00000000141;ENSGALG00000000158;ENSGALG00000000162;ENSGALG00000000166;ENSGALG00000000178;ENSGALG00000000251;ENSGALG00000000379;ENSGALG00000000400;ENSGALG00000000441;ENSGALG00000000447;ENSGALG00000000562;ENSGALG00000000600;ENSGALG00000000850;ENSGALG00000000894;ENSGALG00000000897;ENSGALG00000001264;ENSGALG00000001301;ENSGALG00000001486;ENSGALG00000001512;ENSGALG00000001535;…	ENSGALG00000000075;ENSGALG00000000098;ENSGALG00000000122;ENSGALG00000000141;ENSGALG00000000158;ENSGALG00000000162;ENSGALG00000000166;ENSGALG00000000178;ENSGALG00000000180;ENSGALG00000000195;ENSGALG00000000220;ENSGALG00000000251;ENSGALG00000000273;ENSGALG00000000275;ENSGALG00000000280;ENSGALG00000000367;ENSGALG00000000379;ENSGALG00000000400;ENSGALG00000000441;ENSGALG00000000442;ENSGALG00000000447;…
GO:0044707	e	single-multicellular organism process	381/5037	1017/17934	4.5e-10	3.77e-06	3.77e-06	4.5e-10	0	biological_process	ENSGALG00000000168;ENSGALG00000000242;ENSGALG00000000314;ENSGALG00000000534;ENSGALG00000000545;ENSGALG00000000585;ENSGALG00000000616;ENSGALG00000000642;ENSGALG00000000644;ENSGALG00000000783;ENSGALG00000000852;ENSGALG00000000894;ENSGALG00000000897;ENSGALG00000001006;ENSGALG00000001161;ENSGALG00000001246;ENSGALG00000001264;ENSGALG00000001418;ENSGALG00000001431;ENSGALG00000001449;ENSGALG00000001459;…	ENSGALG00000000168;ENSGALG00000000172;ENSGALG00000000220;ENSGALG00000000227;ENSGALG00000000242;ENSGALG00000000255;ENSGALG00000000270;ENSGALG00000000277;ENSGALG00000000284;ENSGALG00000000302;ENSGALG00000000314;ENSGALG00000000367;ENSGALG00000000401;ENSGALG00000000498;ENSGALG00000000534;ENSGALG00000000537;ENSGALG00000000545;ENSGALG00000000557;ENSGALG00000000585;ENSGALG00000000608;ENSGALG00000000616;…
GO:0022627	e	cytosolic small ribosomal subunit	19/5037	20/17934	4.76e-10	3.99e-06	3.98e-06	4.76e-10	0	cellular_component	ENSGALG00000002813;ENSGALG00000003493;ENSGALG00000004588;ENSGALG00000004871;ENSGALG00000005490;ENSGALG00000006096;ENSGALG00000006771;ENSGALG00000007699;ENSGALG00000008125;ENSGALG00000010077;ENSGALG00000010124;ENSGALG00000011951;ENSGALG00000013990;ENSGALG00000015082;ENSGALG00000015195;ENSGALG00000015617;ENSGALG00000016392;ENSGALG00000017299;ENSGALG00000017330	ENSGALG00000002813;ENSGALG00000003493;ENSGALG00000004588;ENSGALG00000004871;ENSGALG00000005490;ENSGALG00000006096;ENSGALG00000006771;ENSGALG00000007699;ENSGALG00000007999;ENSGALG00000008125;ENSGALG00000010077;ENSGALG00000010124;ENSGALG00000011951;ENSGALG00000013990;ENSGALG00000015082;ENSGALG00000015195;ENSGALG00000015617;ENSGALG00000016392;ENSGALG00000017299;ENSGALG00000017330
GO:0032501	e	multicellular organismal process	381/5037	1020/17934	4.78e-10	4e-06	4e-06	4.78e-10	0	biological_process	ENSGALG00000000168;ENSGALG00000000242;ENSGALG00000000314;ENSGALG00000000534;ENSGALG00000000545;ENSGALG00000000585;ENSGALG00000000616;ENSGALG00000000642;ENSGALG00000000644;ENSGALG00000000783;ENSGALG00000000852;ENSGALG00000000894;ENSGALG00000000897;ENSGALG00000001006;ENSGALG00000001161;ENSGALG00000001246;ENSGALG00000001264;ENSGALG00000001418;ENSGALG00000001431;ENSGALG00000001449;ENSGALG00000001459;…	ENSGALG00000000168;ENSGALG00000000172;ENSGALG00000000220;ENSGALG00000000227;ENSGALG00000000242;ENSGALG00000000255;ENSGALG00000000270;ENSGALG00000000277;ENSGALG00000000284;ENSGALG00000000302;ENSGALG00000000314;ENSGALG00000000367;ENSGALG00000000401;ENSGALG00000000498;ENSGALG00000000534;ENSGALG00000000537;ENSGALG00000000545;ENSGALG00000000557;ENSGALG00000000585;ENSGALG00000000608;ENSGALG00000000616;…
GO:0044699	e	single-organism process	588/5037	1584/17934	6.01e-10	5.03e-06	5.02e-06	6.01e-10	0	biological_process	ENSGALG00000000168;ENSGALG00000000242;ENSGALG00000000314;ENSGALG00000000379;ENSGALG00000000534;ENSGALG00000000545;ENSGALG00000000585;ENSGALG00000000616;ENSGALG00000000642;ENSGALG00000000644;ENSGALG00000000742;ENSGALG00000000760;ENSGALG00000000783;ENSGALG00000000827;ENSGALG00000000852;ENSGALG00000000894;ENSGALG00000000897;ENSGALG00000000901;ENSGALG00000000951;ENSGALG00000000957;ENSGALG00000001006;…	ENSGALG00000000043;ENSGALG00000000071;ENSGALG00000000098;ENSGALG00000000120;ENSGALG00000000168;ENSGALG00000000172;ENSGALG00000000220;ENSGALG00000000227;ENSGALG00000000242;ENSGALG00000000255;ENSGALG00000000270;ENSGALG00000000273;ENSGALG00000000277;ENSGALG00000000284;ENSGALG00000000302;ENSGALG00000000314;ENSGALG00000000367;ENSGALG00000000379;ENSGALG00000000388;ENSGALG00000000401;ENSGALG00000000404;…
GO:0038023	e	signaling receptor activity	245/5037	619/17934	6.52e-10	5.46e-06	5.45e-06	6.52e-10	0	molecular_function	ENSGALG00000000168;ENSGALG00000000251;ENSGALG00000000371;ENSGALG00000000642;ENSGALG00000000774;ENSGALG00000000783;ENSGALG00000000788;ENSGALG00000001085;ENSGALG00000001094;ENSGALG00000001149;ENSGALG00000001172;ENSGALG00000001264;ENSGALG00000001383;ENSGALG00000001462;ENSGALG00000001573;ENSGALG00000001698;ENSGALG00000001706;ENSGALG00000001840;ENSGALG00000001879;ENSGALG00000001912;ENSGALG00000002088;…	ENSGALG00000000098;ENSGALG00000000149;ENSGALG00000000155;ENSGALG00000000168;ENSGALG00000000251;ENSGALG00000000270;ENSGALG00000000274;ENSGALG00000000358;ENSGALG00000000371;ENSGALG00000000462;ENSGALG00000000469;ENSGALG00000000568;ENSGALG00000000642;ENSGALG00000000774;ENSGALG00000000783;ENSGALG00000000788;ENSGALG00000000820;ENSGALG00000000887;ENSGALG00000001035;ENSGALG00000001073;ENSGALG00000001077;…
GO:0005634	p	nucleus	572/5037	2517/17934	7.56e-10	6.34e-06	6.32e-06	7.56e-10	0	cellular_component	ENSGALG00000000107;ENSGALG00000000122;ENSGALG00000000137;ENSGALG00000000242;ENSGALG00000000249;ENSGALG00000000272;ENSGALG00000000290;ENSGALG00000000316;ENSGALG00000000372;ENSGALG00000000451;ENSGALG00000000583;ENSGALG00000000616;ENSGALG00000000635;ENSGALG00000000657;ENSGALG00000000685;ENSGALG00000000783;ENSGALG00000000878;ENSGALG00000000883;ENSGALG00000000953;ENSGALG00000000983;ENSGALG00000000990;…	ENSGALG00000000002;ENSGALG00000000033;ENSGALG00000000043;ENSGALG00000000067;ENSGALG00000000071;ENSGALG00000000106;ENSGALG00000000107;ENSGALG00000000110;ENSGALG00000000122;ENSGALG00000000129;ENSGALG00000000137;ENSGALG00000000156;ENSGALG00000000160;ENSGALG00000000169;ENSGALG00000000172;ENSGALG00000000183;ENSGALG00000000193;ENSGALG00000000209;ENSGALG00000000218;ENSGALG00000000220;ENSGALG00000000230;…
ALG00000012877;ENSGALG00000012879;ENSGALG00000012914;ENSGALG00000012915;ENSGALG00000012916;ENSGALG00000012921;ENSGALG00000012950;ENSGALG00000012952;ENSGALG00000012966;ENSGALG00000012969;ENSGALG00000012973;ENSGALG00000012975;ENSGALG00000012978;ENSGALG00000012986;ENSGALG00000013005;ENSGALG00000013018;ENSGALG00000013034;ENSGALG00000013049;ENSGALG00000013053;ENSGALG00000013061;ENSGALG00000013064;ENSG…
GO:0044446	p	intracellular organelle part	585/5037	2568/17934	7.74e-10	6.49e-06	6.47e-06	7.74e-10	0	cellular_component	ENSGALG00000000018;ENSGALG00000000158;ENSGALG00000000314;ENSGALG00000000317;ENSGALG00000000372;ENSGALG00000000456;ENSGALG00000000470;ENSGALG00000000474;ENSGALG00000000562;ENSGALG00000000627;ENSGALG00000000629;ENSGALG00000000657;ENSGALG00000000669;ENSGALG00000000674;ENSGALG00000000719;ENSGALG00000000842;ENSGALG00000000851;ENSGALG00000000852;ENSGALG00000000878;ENSGALG00000000901;ENSGALG00000000909;…	ENSGALG00000000002;ENSGALG00000000005;ENSGALG00000000018;ENSGALG00000000033;ENSGALG00000000034;ENSGALG00000000041;ENSGALG00000000043;ENSGALG00000000055;ENSGALG00000000059;ENSGALG00000000086;ENSGALG00000000110;ENSGALG00000000142;ENSGALG00000000145;ENSGALG00000000158;ENSGALG00000000169;ENSGALG00000000209;ENSGALG00000000218;ENSGALG00000000219;ENSGALG00000000220;ENSGALG00000000230;ENSGALG00000000231;…
ALG00000012702;ENSGALG00000012703;ENSGALG00000012709;ENSGALG00000012710;ENSGALG00000012714;ENSGALG00000012717;ENSGALG00000012720;ENSGALG00000012726;ENSGALG00000012747;ENSGALG00000012753;ENSGALG00000012759;ENSGALG00000012769;ENSGALG00000012775;ENSGALG00000012784;ENSGALG00000012810;ENSGALG00000012813;ENSGALG00000012821;ENSGALG00000012823;ENSGALG00000012830;ENSGALG00000012833;ENSGALG00000012836;ENSG…
GO:0044428	p	nuclear part	217/5037	1087/17934	7.91e-10	6.63e-06	6.61e-06	7.91e-10	0	cellular_component	ENSGALG00000000470;ENSGALG00000000474;ENSGALG00000000657;ENSGALG00000000669;ENSGALG00000000878;ENSGALG00000000953;ENSGALG00000000983;ENSGALG00000001113;ENSGALG00000001126;ENSGALG00000001229;ENSGALG00000001246;ENSGALG00000001270;ENSGALG00000001491;ENSGALG00000001504;ENSGALG00000001634;ENSGALG00000001727;ENSGALG00000001836;ENSGALG00000002142;ENSGALG00000002197;ENSGALG00000002203;ENSGALG00000002336;…	ENSGALG00000000002;ENSGALG00000000034;ENSGALG00000000043;ENSGALG00000000110;ENSGALG00000000169;ENSGALG00000000209;ENSGALG00000000218;ENSGALG00000000231;ENSGALG00000000243;ENSGALG00000000273;ENSGALG00000000319;ENSGALG00000000351;ENSGALG00000000363;ENSGALG00000000377;ENSGALG00000000388;ENSGALG00000000404;ENSGALG00000000454;ENSGALG00000000470;ENSGALG00000000474;ENSGALG00000000496;ENSGALG00000000516;…
GO:0044422	p	organelle part	600/5037	2619/17934	7.94e-10	6.65e-06	6.64e-06	7.94e-10	0	cellular_component	ENSGALG00000000018;ENSGALG00000000158;ENSGALG00000000314;ENSGALG00000000317;ENSGALG00000000372;ENSGALG00000000456;ENSGALG00000000470;ENSGALG00000000474;ENSGALG00000000562;ENSGALG00000000585;ENSGALG00000000627;ENSGALG00000000629;ENSGALG00000000657;ENSGALG00000000669;ENSGALG00000000674;ENSGALG00000000719;ENSGALG00000000842;ENSGALG00000000851;ENSGALG00000000852;ENSGALG00000000878;ENSGALG00000000901;…	ENSGALG00000000002;ENSGALG00000000005;ENSGALG00000000018;ENSGALG00000000033;ENSGALG00000000034;ENSGALG00000000041;ENSGALG00000000043;ENSGALG00000000055;ENSGALG00000000059;ENSGALG00000000086;ENSGALG00000000110;ENSGALG00000000120;ENSGALG00000000142;ENSGALG00000000145;ENSGALG00000000158;ENSGALG00000000169;ENSGALG00000000209;ENSGALG00000000218;ENSGALG00000000219;ENSGALG00000000220;ENSGALG00000000230;…
ALG00000012360;ENSGALG00000012361;ENSGALG00000012378;ENSGALG00000012386;ENSGALG00000012387;ENSGALG00000012404;ENSGALG00000012405;ENSGALG00000012410;ENSGALG00000012415;ENSGALG00000012425;ENSGALG00000012428;ENSGALG00000012440;ENSGALG00000012448;ENSGALG00000012456;ENSGALG00000012462;ENSGALG00000012484;ENSGALG00000012488;ENSGALG00000012495;ENSGALG00000012515;ENSGALG00000012526;ENSGALG00000012533;ENSG…
GO:0043226	p	organelle	1123/5037	4700/17934	8.1e-10	6.79e-06	6.77e-06	8.1e-10	0	cellular_component	ENSGALG00000000018;ENSGALG00000000107;ENSGALG00000000122;ENSGALG00000000137;ENSGALG00000000150;ENSGALG00000000158;ENSGALG00000000242;ENSGALG00000000249;ENSGALG00000000272;ENSGALG00000000290;ENSGALG00000000309;ENSGALG00000000316;ENSGALG00000000318;ENSGALG00000000372;ENSGALG00000000451;ENSGALG00000000456;ENSGALG00000000474;ENSGALG00000000534;ENSGALG00000000549;ENSGALG00000000583;ENSGALG00000000616;…	ENSGALG00000000002;ENSGALG00000000018;ENSGALG00000000033;ENSGALG00000000041;ENSGALG00000000043;ENSGALG00000000055;ENSGALG00000000062;ENSGALG00000000067;ENSGALG00000000071;ENSGALG00000000086;ENSGALG00000000106;ENSGALG00000000107;ENSGALG00000000110;ENSGALG00000000114;ENSGALG00000000122;ENSGALG00000000124;ENSGALG00000000129;ENSGALG00000000137;ENSGALG00000000150;ENSGALG00000000156;ENSGALG00000000158;…
ALG00000006767;ENSGALG00000006769;ENSGALG00000006771;ENSGALG00000006777;ENSGALG00000006778;ENSGALG00000006780;ENSGALG00000006782;ENSGALG00000006783;ENSGALG00000006786;ENSGALG00000006790;ENSGALG00000006794;ENSGALG00000006797;ENSGALG00000006806;ENSGALG00000006809;ENSGALG00000006810;ENSGALG00000006811;ENSGALG00000006817;ENSGALG00000006818;ENSGALG00000006839;ENSGALG00000006842;ENSGALG00000006845;ENSG…
0000013765;ENSGALG00000013769;ENSGALG00000013777;ENSGALG00000013784;ENSGALG00000013793;ENSGALG00000013794;ENSGALG00000013817;ENSGALG00000013818;ENSGALG00000013821;ENSGALG00000013823;ENSGALG00000013827;ENSGALG00000013835;ENSGALG00000013837;ENSGALG00000013839;ENSGALG00000013852;ENSGALG00000013853;ENSGALG00000013855;ENSGALG00000013857;ENSGALG00000013861;ENSGALG00000013862;ENSGALG00000013863;ENSGALG0…
GO:0043231	p	intracellular membrane-bounded organelle	946/5037	4171/17934	8.32e-10	6.97e-06	6.95e-06	8.32e-10	0	cellular_component	ENSGALG00000000018;ENSGALG00000000107;ENSGALG00000000122;ENSGALG00000000137;ENSGALG00000000158;ENSGALG00000000242;ENSGALG00000000249;ENSGALG00000000272;ENSGALG00000000290;ENSGALG00000000316;ENSGALG00000000372;ENSGALG00000000451;ENSGALG00000000534;ENSGALG00000000549;ENSGALG00000000583;ENSGALG00000000616;ENSGALG00000000627;ENSGALG00000000629;ENSGALG00000000635;ENSGALG00000000657;ENSGALG00000000685;…	ENSGALG00000000002;ENSGALG00000000018;ENSGALG00000000033;ENSGALG00000000041;ENSGALG00000000043;ENSGALG00000000055;ENSGALG00000000062;ENSGALG00000000067;ENSGALG00000000071;ENSGALG00000000086;ENSGALG00000000106;ENSGALG00000000107;ENSGALG00000000110;ENSGALG00000000114;ENSGALG00000000122;ENSGALG00000000124;ENSGALG00000000129;ENSGALG00000000137;ENSGALG00000000156;ENSGALG00000000158;ENSGALG00000000160;…
ALG00000007762;ENSGALG00000007768;ENSGALG00000007769;ENSGALG00000007778;ENSGALG00000007781;ENSGALG00000007788;ENSGALG00000007790;ENSGALG00000007792;ENSGALG00000007798;ENSGALG00000007800;ENSGALG00000007810;ENSGALG00000007811;ENSGALG00000007817;ENSGALG00000007821;ENSGALG00000007822;ENSGALG00000007826;ENSGALG00000007827;ENSGALG00000007831;ENSGALG00000007832;ENSGALG00000007834;ENSGALG00000007841;ENSG…
0000015843;ENSGALG00000015847;ENSGALG00000015849;ENSGALG00000015850;ENSGALG00000015861;ENSGALG00000015864;ENSGALG00000015866;ENSGALG00000015868;ENSGALG00000015876;ENSGALG00000015880;ENSGALG00000015884;ENSGALG00000015889;ENSGALG00000015891;ENSGALG00000015901;ENSGALG00000015904;ENSGALG00000015906;ENSGALG00000015912;ENSGALG00000015913;ENSGALG00000015914;ENSGALG00000015916;ENSGALG00000015918;ENSGALG0…
GO:0043227	p	membrane-bounded organelle	947/5037	4177/17934	8.45e-10	7.08e-06	7.06e-06	8.45e-10	0	cellular_component	ENSGALG00000000018;ENSGALG00000000107;ENSGALG00000000122;ENSGALG00000000137;ENSGALG00000000158;ENSGALG00000000242;ENSGALG00000000249;ENSGALG00000000272;ENSGALG00000000290;ENSGALG00000000316;ENSGALG00000000372;ENSGALG00000000451;ENSGALG00000000534;ENSGALG00000000549;ENSGALG00000000583;ENSGALG00000000616;ENSGALG00000000627;ENSGALG00000000629;ENSGALG00000000635;ENSGALG00000000657;ENSGALG00000000685;…	ENSGALG00000000002;ENSGALG00000000018;ENSGALG00000000033;ENSGALG00000000041;ENSGALG00000000043;ENSGALG00000000055;ENSGALG00000000062;ENSGALG00000000067;ENSGALG00000000071;ENSGALG00000000086;ENSGALG00000000106;ENSGALG00000000107;ENSGALG00000000110;ENSGALG00000000114;ENSGALG00000000122;ENSGALG00000000124;ENSGALG00000000129;ENSGALG00000000137;ENSGALG00000000156;ENSGALG00000000158;ENSGALG00000000160;…
ALG00000007732;ENSGALG00000007735;ENSGALG00000007750;ENSGALG00000007761;ENSGALG00000007762;ENSGALG00000007768;ENSGALG00000007769;ENSGALG00000007778;ENSGALG00000007781;ENSGALG00000007788;ENSGALG00000007790;ENSGALG00000007792;ENSGALG00000007798;ENSGALG00000007800;ENSGALG00000007810;ENSGALG00000007811;ENSGALG00000007817;ENSGALG00000007821;ENSGALG00000007822;ENSGALG00000007826;ENSGALG00000007827;ENSG…
0000015818;ENSGALG00000015822;ENSGALG00000015828;ENSGALG00000015834;ENSGALG00000015836;ENSGALG00000015838;ENSGALG00000015843;ENSGALG00000015847;ENSGALG00000015849;ENSGALG00000015850;ENSGALG00000015861;ENSGALG00000015864;ENSGALG00000015866;ENSGALG00000015868;ENSGALG00000015876;ENSGALG00000015880;ENSGALG00000015884;ENSGALG00000015889;ENSGALG00000015891;ENSGALG00000015901;ENSGALG00000015904;ENSGALG0…
GO:0043229	p	intracellular organelle	1122/5037	4691/17934	8.91e-10	7.47e-06	7.44e-06	8.91e-10	0	cellular_component	ENSGALG00000000018;ENSGALG00000000107;ENSGALG00000000122;ENSGALG00000000137;ENSGALG00000000150;ENSGALG00000000158;ENSGALG00000000242;ENSGALG00000000249;ENSGALG00000000272;ENSGALG00000000290;ENSGALG00000000309;ENSGALG00000000316;ENSGALG00000000318;ENSGALG00000000372;ENSGALG00000000451;ENSGALG00000000456;ENSGALG00000000474;ENSGALG00000000534;ENSGALG00000000549;ENSGALG00000000583;ENSGALG00000000616;…	ENSGALG00000000002;ENSGALG00000000018;ENSGALG00000000033;ENSGALG00000000041;ENSGALG00000000043;ENSGALG00000000055;ENSGALG00000000062;ENSGALG00000000067;ENSGALG00000000071;ENSGALG00000000086;ENSGALG00000000106;ENSGALG00000000107;ENSGALG00000000110;ENSGALG00000000114;ENSGALG00000000122;ENSGALG00000000124;ENSGALG00000000129;ENSGALG00000000137;ENSGALG00000000150;ENSGALG00000000156;ENSGALG00000000158;…
ALG00000006780;ENSGALG00000006782;ENSGALG00000006783;ENSGALG00000006786;ENSGALG00000006790;ENSGALG00000006794;ENSGALG00000006797;ENSGALG00000006806;ENSGALG00000006809;ENSGALG00000006810;ENSGALG00000006811;ENSGALG00000006817;ENSGALG00000006818;ENSGALG00000006839;ENSGALG00000006842;ENSGALG00000006845;ENSGALG00000006852;ENSGALG00000006859;ENSGALG00000006861;ENSGALG00000006876;ENSGALG00000006882;ENSG…
0000013821;ENSGALG00000013823;ENSGALG00000013827;ENSGALG00000013835;ENSGALG00000013837;ENSGALG00000013839;ENSGALG00000013852;ENSGALG00000013853;ENSGALG00000013855;ENSGALG00000013857;ENSGALG00000013861;ENSGALG00000013862;ENSGALG00000013863;ENSGALG00000013867;ENSGALG00000013872;ENSGALG00000013878;ENSGALG00000013879;ENSGALG00000013880;ENSGALG00000013882;ENSGALG00000013887;ENSGALG00000013889;ENSGALG0…
GO:0044424	p	intracellular part	1495/5037	6252/17934	9.27e-10	7.77e-06	7.75e-06	9.27e-10	0	cellular_component	ENSGALG00000000018;ENSGALG00000000107;ENSGALG00000000122;ENSGALG00000000137;ENSGALG00000000150;ENSGALG00000000158;ENSGALG00000000235;ENSGALG00000000242;ENSGALG00000000249;ENSGALG00000000272;ENSGALG00000000290;ENSGALG00000000309;ENSGALG00000000314;ENSGALG00000000316;ENSGALG00000000317;ENSGALG00000000318;ENSGALG00000000372;ENSGALG00000000451;ENSGALG00000000456;ENSGALG00000000470;ENSGALG00000000474;…	ENSGALG00000000002;ENSGALG00000000005;ENSGALG00000000018;ENSGALG00000000033;ENSGALG00000000034;ENSGALG00000000041;ENSGALG00000000043;ENSGALG00000000055;ENSGALG00000000059;ENSGALG00000000061;ENSGALG00000000062;ENSGALG00000000065;ENSGALG00000000067;ENSGALG00000000071;ENSGALG00000000076;ENSGALG00000000085;ENSGALG00000000086;ENSGALG00000000106;ENSGALG00000000107;ENSGALG00000000109;ENSGALG00000000110;…
ALG00000005203;ENSGALG00000005210;ENSGALG00000005226;ENSGALG00000005230;ENSGALG00000005235;ENSGALG00000005236;ENSGALG00000005245;ENSGALG00000005246;ENSGALG00000005247;ENSGALG00000005248;ENSGALG00000005249;ENSGALG00000005256;ENSGALG00000005257;ENSGALG00000005259;ENSGALG00000005263;ENSGALG00000005265;ENSGALG00000005269;ENSGALG00000005278;ENSGALG00000005279;ENSGALG00000005280;ENSGALG00000005281;ENSG…
0000010281;ENSGALG00000010283;ENSGALG00000010285;ENSGALG00000010286;ENSGALG00000010296;ENSGALG00000010298;ENSGALG00000010301;ENSGALG00000010304;ENSGALG00000010305;ENSGALG00000010311;ENSGALG00000010312;ENSGALG00000010313;ENSGALG00000010314;ENSGALG00000010317;ENSGALG00000010318;ENSGALG00000010319;ENSGALG00000010320;ENSGALG00000010322;ENSGALG00000010323;ENSGALG00000010324;ENSGALG00000010325;ENSGALG0…
015984;ENSGALG00000015985;ENSGALG00000015987;ENSGALG00000015988;ENSGALG00000015991;ENSGALG00000015992;ENSGALG00000015993;ENSGALG00000015994;ENSGALG00000016001;ENSGALG00000016002;ENSGALG00000016003;ENSGALG00000016004;ENSGALG00000016006;ENSGALG00000016007;ENSGALG00000016009;ENSGALG00000016012;ENSGALG00000016014;ENSGALG00000016015;ENSGALG00000016016;ENSGALG00000016022;ENSGALG00000016039;ENSGALG00000…
GO:0005509	e	calcium ion binding	199/5037	489/17934	1.35e-09	1.13e-05	1.13e-05	1.35e-09	0	molecular_function	ENSGALG00000000327;ENSGALG00000000585;ENSGALG00000000760;ENSGALG00000001009;ENSGALG00000001050;ENSGALG00000001069;ENSGALG00000001314;ENSGALG00000001418;ENSGALG00000001431;ENSGALG00000001459;ENSGALG00000001535;ENSGALG00000001768;ENSGALG00000001840;ENSGALG00000001979;ENSGALG00000002081;ENSGALG00000002314;ENSGALG00000002331;ENSGALG00000002375;ENSGALG00000002435;ENSGALG00000002461;ENSGALG00000002544;…	ENSGALG00000000327;ENSGALG00000000382;ENSGALG00000000479;ENSGALG00000000503;ENSGALG00000000548;ENSGALG00000000564;ENSGALG00000000585;ENSGALG00000000608;ENSGALG00000000760;ENSGALG00000000949;ENSGALG00000001009;ENSGALG00000001038;ENSGALG00000001040;ENSGALG00000001050;ENSGALG00000001069;ENSGALG00000001122;ENSGALG00000001169;ENSGALG00000001207;ENSGALG00000001208;ENSGALG00000001314;ENSGALG00000001418;…
GO:0044464	p	cell part	1962/5037	7633/17934	1.97e-09	1.65e-05	1.64e-05	1.97e-09	0	cellular_component	ENSGALG00000000018;ENSGALG00000000056;ENSGALG00000000107;ENSGALG00000000113;ENSGALG00000000117;ENSGALG00000000122;ENSGALG00000000137;ENSGALG00000000141;ENSGALG00000000150;ENSGALG00000000158;ENSGALG00000000162;ENSGALG00000000166;ENSGALG00000000168;ENSGALG00000000178;ENSGALG00000000235;ENSGALG00000000242;ENSGALG00000000249;ENSGALG00000000251;ENSGALG00000000272;ENSGALG00000000290;ENSGALG00000000309;…
ALG00000016909;ENSGALG00000016944;ENSGALG00000016947;ENSGALG00000016959;ENSGALG00000016961;ENSGALG00000016972;ENSGALG00000016977;ENSGALG00000016981;ENSGALG00000016986;ENSGALG00000016992;ENSGALG00000017025;ENSGALG00000017044;ENSGALG00000017050;ENSGALG00000017056;ENSGALG00000017059;ENSGALG00000017073;ENSGALG00000017074;ENSGALG00000017077;ENSGALG00000017078;ENSGALG00000017090;ENSGALG00000017099;ENSG…	ENSGALG00000000002;ENSGALG00000000005;ENSGALG00000000018;ENSGALG00000000033;ENSGALG00000000034;ENSGALG00000000041;ENSGALG00000000043;ENSGALG00000000055;ENSGALG00000000056;ENSGALG00000000059;ENSGALG00000000061;ENSGALG00000000062;ENSGALG00000000065;ENSGALG00000000067;ENSGALG00000000071;ENSGALG00000000075;ENSGALG00000000076;ENSGALG00000000085;ENSGALG00000000086;ENSGALG00000000094;ENSGALG00000000098;…
ALG00000004375;ENSGALG00000004377;ENSGALG00000004378;ENSGALG00000004383;ENSGALG00000004385;ENSGALG00000004386;ENSGALG00000004387;ENSGALG00000004390;ENSGALG00000004397;ENSGALG00000004398;ENSGALG00000004401;ENSGALG00000004410;ENSGALG00000004411;ENSGALG00000004412;ENSGALG00000004416;ENSGALG00000004418;ENSGALG00000004421;ENSGALG00000004425;ENSGALG00000004429;ENSGALG00000004430;ENSGALG00000004431;ENSG…
0000008520;ENSGALG00000008521;ENSGALG00000008522;ENSGALG00000008523;ENSGALG00000008526;ENSGALG00000008527;ENSGALG00000008529;ENSGALG00000008530;ENSGALG00000008532;ENSGALG00000008534;ENSGALG00000008536;ENSGALG00000008537;ENSGALG00000008539;ENSGALG00000008546;ENSGALG00000008547;ENSGALG00000008549;ENSGALG00000008550;ENSGALG00000008552;ENSGALG00000008553;ENSGALG00000008555;ENSGALG00000008557;ENSGALG0…
012876;ENSGALG00000012877;ENSGALG00000012879;ENSGALG00000012882;ENSGALG00000012890;ENSGALG00000012891;ENSGALG00000012893;ENSGALG00000012894;ENSGALG00000012903;ENSGALG00000012904;ENSGALG00000012906;ENSGALG00000012907;ENSGALG00000012911;ENSGALG00000012914;ENSGALG00000012915;ENSGALG00000012916;ENSGALG00000012917;ENSGALG00000012919;ENSGALG00000012921;ENSGALG00000012923;ENSGALG00000012927;ENSGALG00000…
03;ENSGALG00000017507;ENSGALG00000017528;ENSGALG00000017530;ENSGALG00000017567;ENSGALG00000017593;ENSGALG00000017597;ENSGALG00000017611;ENSGALG00000017627;ENSGALG00000017644;ENSGALG00000017658;ENSGALG00000017660;ENSGALG00000017674;ENSGALG00000017675;ENSGALG00000017686;ENSGALG00000017690;ENSGALG00000017693;ENSGALG00000017714;ENSGALG00000017715;ENSGALG00000017722;ENSGALG00000018357;ENSGALG000000183…
GO:0003824	p	catalytic activity	1075/5037	4374/17934	3.16e-09	2.65e-05	2.64e-05	3.16e-09	0	molecular_function	ENSGALG00000000004;ENSGALG00000000019;ENSGALG00000000081;ENSGALG00000000104;ENSGALG00000000139;ENSGALG00000000181;ENSGALG00000000196;ENSGALG00000000225;ENSGALG00000000357;ENSGALG00000000402;ENSGALG00000000430;ENSGALG00000000437;ENSGALG00000000466;ENSGALG00000000545;ENSGALG00000000549;ENSGALG00000000558;ENSGALG00000000584;ENSGALG00000000600;ENSGALG00000000629;ENSGALG00000000670;ENSGALG00000000674;…	ENSGALG00000000004;ENSGALG00000000005;ENSGALG00000000015;ENSGALG00000000019;ENSGALG00000000038;ENSGALG00000000048;ENSGALG00000000054;ENSGALG00000000059;ENSGALG00000000061;ENSGALG00000000065;ENSGALG00000000067;ENSGALG00000000076;ENSGALG00000000081;ENSGALG00000000085;ENSGALG00000000102;ENSGALG00000000104;ENSGALG00000000109;ENSGALG00000000110;ENSGALG00000000139;ENSGALG00000000142;ENSGALG00000000145;…
ALG00000007533;ENSGALG00000007536;ENSGALG00000007538;ENSGALG00000007546;ENSGALG00000007548;ENSGALG00000007552;ENSGALG00000007554;ENSGALG00000007555;ENSGALG00000007559;ENSGALG00000007571;ENSGALG00000007572;ENSGALG00000007573;ENSGALG00000007582;ENSGALG00000007588;ENSGALG00000007590;ENSGALG00000007604;ENSGALG00000007606;ENSGALG00000007613;ENSGALG00000007615;ENSGALG00000007616;ENSGALG00000007636;ENSG…
0000015216;ENSGALG00000015219;ENSGALG00000015224;ENSGALG00000015230;ENSGALG00000015233;ENSGALG00000015236;ENSGALG00000015237;ENSGALG00000015240;ENSGALG00000015245;ENSGALG00000015249;ENSGALG00000015250;ENSGALG00000015252;ENSGALG00000015256;ENSGALG00000015264;ENSGALG00000015267;ENSGALG00000015268;ENSGALG00000015275;ENSGALG00000015277;ENSGALG00000015288;ENSGALG00000015301;ENSGALG00000015313;ENSGALG0…
GO:1901265	p	nucleoside phosphate binding	401/5037	1802/17934	3.73e-09	3.13e-05	3.12e-05	3.73e-09	0	molecular_function	ENSGALG00000000019;ENSGALG00000000181;ENSGALG00000000364;ENSGALG00000000466;ENSGALG00000000670;ENSGALG00000000674;ENSGALG00000000685;ENSGALG00000000720;ENSGALG00000000742;ENSGALG00000000769;ENSGALG00000000810;ENSGALG00000000824;ENSGALG00000000826;ENSGALG00000000878;ENSGALG00000000883;ENSGALG00000000927;ENSGALG00000000965;ENSGALG00000000990;ENSGALG00000000994;ENSGALG00000001020;ENSGALG00000001084;…	ENSGALG00000000019;ENSGALG00000000041;ENSGALG00000000048;ENSGALG00000000059;ENSGALG00000000076;ENSGALG00000000102;ENSGALG00000000153;ENSGALG00000000181;ENSGALG00000000189;ENSGALG00000000217;ENSGALG00000000219;ENSGALG00000000243;ENSGALG00000000244;ENSGALG00000000273;ENSGALG00000000311;ENSGALG00000000312;ENSGALG00000000349;ENSGALG00000000362;ENSGALG00000000364;ENSGALG00000000366;ENSGALG00000000377;…
ALG00000021213;ENSGALG00000021251;ENSGALG00000021303;ENSGALG00000021313;ENSGALG00000021325;ENSGALG00000021344;ENSGALG00000021393;ENSGALG00000021395;ENSGALG00000021399;ENSGALG00000021439;ENSGALG00000021449;ENSGALG00000021465;ENSGALG00000021511;ENSGALG00000021552;ENSGALG00000021567;ENSGALG00000021636;ENSGALG00000021653;ENSGALG00000021664;ENSGALG00000022001;ENSGALG00000022089;ENSGALG00000022117;ENSG…
GO:0000166	p	nucleotide binding	401/5037	1802/17934	3.73e-09	3.13e-05	3.12e-05	3.73e-09	0	molecular_function	ENSGALG00000000019;ENSGALG00000000181;ENSGALG00000000364;ENSGALG00000000466;ENSGALG00000000670;ENSGALG00000000674;ENSGALG00000000685;ENSGALG00000000720;ENSGALG00000000742;ENSGALG00000000769;ENSGALG00000000810;ENSGALG00000000824;ENSGALG00000000826;ENSGALG00000000878;ENSGALG00000000883;ENSGALG00000000927;ENSGALG00000000965;ENSGALG00000000990;ENSGALG00000000994;ENSGALG00000001020;ENSGALG00000001084;…	ENSGALG00000000019;ENSGALG00000000041;ENSGALG00000000048;ENSGALG00000000059;ENSGALG00000000076;ENSGALG00000000102;ENSGALG00000000153;ENSGALG00000000181;ENSGALG00000000189;ENSGALG00000000217;ENSGALG00000000219;ENSGALG00000000243;ENSGALG00000000244;ENSGALG00000000273;ENSGALG00000000311;ENSGALG00000000312;ENSGALG00000000349;ENSGALG00000000362;ENSGALG00000000364;ENSGALG00000000366;ENSGALG00000000377;…
ALG00000021213;ENSGALG00000021251;ENSGALG00000021303;ENSGALG00000021313;ENSGALG00000021325;ENSGALG00000021344;ENSGALG00000021393;ENSGALG00000021395;ENSGALG00000021399;ENSGALG00000021439;ENSGALG00000021449;ENSGALG00000021465;ENSGALG00000021511;ENSGALG00000021552;ENSGALG00000021567;ENSGALG00000021636;ENSGALG00000021653;ENSGALG00000021664;ENSGALG00000022001;ENSGALG00000022089;ENSGALG00000022117;ENSG…
GO:0004871	e	signal transducer activity	300/5037	806/17934	8.77e-09	7.35e-05	7.32e-05	8.77e-09	0	molecular_function	ENSGALG00000000168;ENSGALG00000000251;ENSGALG00000000371;ENSGALG00000000642;ENSGALG00000000685;ENSGALG00000000774;ENSGALG00000000783;ENSGALG00000000788;ENSGALG00000000826;ENSGALG00000001085;ENSGALG00000001094;ENSGALG00000001118;ENSGALG00000001149;ENSGALG00000001160;ENSGALG00000001172;ENSGALG00000001264;ENSGALG00000001383;ENSGALG00000001462;ENSGALG00000001573;ENSGALG00000001698;ENSGALG00000001706;…	ENSGALG00000000041;ENSGALG00000000098;ENSGALG00000000132;ENSGALG00000000149;ENSGALG00000000155;ENSGALG00000000168;ENSGALG00000000251;ENSGALG00000000270;ENSGALG00000000274;ENSGALG00000000358;ENSGALG00000000371;ENSGALG00000000462;ENSGALG00000000469;ENSGALG00000000568;ENSGALG00000000573;ENSGALG00000000642;ENSGALG00000000685;ENSGALG00000000751;ENSGALG00000000774;ENSGALG00000000783;ENSGALG00000000788;…
GO:0060089	e	molecular transducer activity	300/5037	806/17934	8.77e-09	7.35e-05	7.32e-05	8.77e-09	0	molecular_function	ENSGALG00000000168;ENSGALG00000000251;ENSGALG00000000371;ENSGALG00000000642;ENSGALG00000000685;ENSGALG00000000774;ENSGALG00000000783;ENSGALG00000000788;ENSGALG00000000826;ENSGALG00000001085;ENSGALG00000001094;ENSGALG00000001118;ENSGALG00000001149;ENSGALG00000001160;ENSGALG00000001172;ENSGALG00000001264;ENSGALG00000001383;ENSGALG00000001462;ENSGALG00000001573;ENSGALG00000001698;ENSGALG00000001706;…	ENSGALG00000000041;ENSGALG00000000098;ENSGALG00000000132;ENSGALG00000000149;ENSGALG00000000155;ENSGALG00000000168;ENSGALG00000000251;ENSGALG00000000270;ENSGALG00000000274;ENSGALG00000000358;ENSGALG00000000371;ENSGALG00000000462;ENSGALG00000000469;ENSGALG00000000568;ENSGALG00000000573;ENSGALG00000000642;ENSGALG00000000685;ENSGALG00000000751;ENSGALG00000000774;ENSGALG00000000783;ENSGALG00000000788;…
GO:1901363	p	heterocyclic compound binding	855/5037	3509/17934	3.57e-08	0.000299	0.000298	3.57e-08	0	molecular_function	ENSGALG00000000019;ENSGALG00000000049;ENSGALG00000000113;ENSGALG00000000137;ENSGALG00000000150;ENSGALG00000000181;ENSGALG00000000242;ENSGALG00000000290;ENSGALG00000000316;ENSGALG00000000364;ENSGALG00000000372;ENSGALG00000000466;ENSGALG00000000542;ENSGALG00000000583;ENSGALG00000000616;ENSGALG00000000635;ENSGALG00000000657;ENSGALG00000000670;ENSGALG00000000674;ENSGALG00000000685;ENSGALG00000000720;…	ENSGALG00000000019;ENSGALG00000000041;ENSGALG00000000043;ENSGALG00000000048;ENSGALG00000000049;ENSGALG00000000059;ENSGALG00000000076;ENSGALG00000000102;ENSGALG00000000113;ENSGALG00000000137;ENSGALG00000000146;ENSGALG00000000150;ENSGALG00000000153;ENSGALG00000000160;ENSGALG00000000169;ENSGALG00000000172;ENSGALG00000000177;ENSGALG00000000181;ENSGALG00000000189;ENSGALG00000000215;ENSGALG00000000217;…
ALG00000009324;ENSGALG00000009325;ENSGALG00000009327;ENSGALG00000009328;ENSGALG00000009332;ENSGALG00000009344;ENSGALG00000009348;ENSGALG00000009352;ENSGALG00000009354;ENSGALG00000009356;ENSGALG00000009357;ENSGALG00000009361;ENSGALG00000009364;ENSGALG00000009365;ENSGALG00000009379;ENSGALG00000009390;ENSGALG00000009399;ENSGALG00000009403;ENSGALG00000009409;ENSGALG00000009410;ENSGALG00000009421;ENSG…
0000023556;ENSGALG00000023562;ENSGALG00000023576;ENSGALG00000023577;ENSGALG00000023607;ENSGALG00000023618;ENSGALG00000023629;ENSGALG00000023636;ENSGALG00000023643;ENSGALG00000023649;ENSGALG00000023660;ENSGALG00000023661;ENSGALG00000023673;ENSGALG00000023684;ENSGALG00000023689;ENSGALG00000023705;ENSGALG00000023709;ENSGALG00000023736;ENSGALG00000023738;ENSGALG00000023740;ENSGALG00000023742;ENSGALG0…
GO:0016569	p	covalent chromatin modification	14/5037	147/17934	5.09e-08	0.000426	0.000425	5.09e-08	0	biological_process	ENSGALG00000003064;ENSGALG00000003233;ENSGALG00000003325;ENSGALG00000004823;ENSGALG00000006301;ENSGALG00000009061;ENSGALG00000009525;ENSGALG00000009564;ENSGALG00000011404;ENSGALG00000012685;ENSGALG00000016245;ENSGALG00000017073;ENSGALG00000018815;ENSGALG00000020557	ENSGALG00000000668;ENSGALG00000000776;ENSGALG00000000777;ENSGALG00000000800;ENSGALG00000000823;ENSGALG00000000840;ENSGALG00000000843;ENSGALG00000000970;ENSGALG00000000991;ENSGALG00000001093;ENSGALG00000001101;ENSGALG00000001158;ENSGALG00000001213;ENSGALG00000001802;ENSGALG00000002070;ENSGALG00000002302;ENSGALG00000002469;ENSGALG00000002634;ENSGALG00000002761;ENSGALG00000002971;ENSGALG00000003064;…
GO:0097159	p	organic cyclic compound binding	861/5037	3523/17934	6.01e-08	0.000504	0.000501	6.01e-08	0	molecular_function	ENSGALG00000000019;ENSGALG00000000049;ENSGALG00000000113;ENSGALG00000000137;ENSGALG00000000150;ENSGALG00000000181;ENSGALG00000000242;ENSGALG00000000290;ENSGALG00000000316;ENSGALG00000000364;ENSGALG00000000372;ENSGALG00000000466;ENSGALG00000000542;ENSGALG00000000583;ENSGALG00000000616;ENSGALG00000000635;ENSGALG00000000657;ENSGALG00000000670;ENSGALG00000000674;ENSGALG00000000685;ENSGALG00000000720;…	ENSGALG00000000019;ENSGALG00000000041;ENSGALG00000000043;ENSGALG00000000048;ENSGALG00000000049;ENSGALG00000000059;ENSGALG00000000076;ENSGALG00000000102;ENSGALG00000000113;ENSGALG00000000137;ENSGALG00000000146;ENSGALG00000000150;ENSGALG00000000153;ENSGALG00000000160;ENSGALG00000000169;ENSGALG00000000172;ENSGALG00000000177;ENSGALG00000000181;ENSGALG00000000189;ENSGALG00000000215;ENSGALG00000000217;…
ALG00000009287;ENSGALG00000009288;ENSGALG00000009296;ENSGALG00000009298;ENSGALG00000009302;ENSGALG00000009309;ENSGALG00000009322;ENSGALG00000009324;ENSGALG00000009325;ENSGALG00000009327;ENSGALG00000009328;ENSGALG00000009332;ENSGALG00000009344;ENSGALG00000009348;ENSGALG00000009352;ENSGALG00000009354;ENSGALG00000009356;ENSGALG00000009357;ENSGALG00000009361;ENSGALG00000009364;ENSGALG00000009365;ENSG…
0000023407;ENSGALG00000023413;ENSGALG00000023414;ENSGALG00000023415;ENSGALG00000023419;ENSGALG00000023420;ENSGALG00000023440;ENSGALG00000023447;ENSGALG00000023451;ENSGALG00000023456;ENSGALG00000023518;ENSGALG00000023527;ENSGALG00000023541;ENSGALG00000023552;ENSGALG00000023556;ENSGALG00000023562;ENSGALG00000023576;ENSGALG00000023577;ENSGALG00000023607;ENSGALG00000023618;ENSGALG00000023629;ENSGALG0…
GO:0050865	e	regulation of cell activation	75/5037	154/17934	6.26e-08	0.000525	0.000522	6.26e-08	0	biological_process	ENSGALG00000000158;ENSGALG00000000534;ENSGALG00000000818;ENSGALG00000000951;ENSGALG00000001270;ENSGALG00000001409;ENSGALG00000001486;ENSGALG00000001589;ENSGALG00000001915;ENSGALG00000002192;ENSGALG00000002234;ENSGALG00000002351;ENSGALG00000003437;ENSGALG00000003951;ENSGALG00000004594;ENSGALG00000005192;ENSGALG00000005257;ENSGALG00000005410;ENSGALG00000005462;ENSGALG00000005728;ENSGALG00000005959;…	ENSGALG00000000158;ENSGALG00000000209;ENSGALG00000000273;ENSGALG00000000534;ENSGALG00000000818;ENSGALG00000000892;ENSGALG00000000951;ENSGALG00000000996;ENSGALG00000001093;ENSGALG00000001270;ENSGALG00000001409;ENSGALG00000001486;ENSGALG00000001589;ENSGALG00000001729;ENSGALG00000001915;ENSGALG00000001957;ENSGALG00000002055;ENSGALG00000002192;ENSGALG00000002234;ENSGALG00000002351;ENSGALG00000002643;…
GO:0016020	e	membrane	887/5037	2736/17934	6.28e-08	0.000526	0.000524	6.28e-08	0	cellular_component	ENSGALG00000000056;ENSGALG00000000099;ENSGALG00000000122;ENSGALG00000000141;ENSGALG00000000158;ENSGALG00000000162;ENSGALG00000000166;ENSGALG00000000168;ENSGALG00000000178;ENSGALG00000000196;ENSGALG00000000225;ENSGALG00000000249;ENSGALG00000000251;ENSGALG00000000371;ENSGALG00000000394;ENSGALG00000000400;ENSGALG00000000402;ENSGALG00000000441;ENSGALG00000000447;ENSGALG00000000505;ENSGALG00000000558;…	ENSGALG00000000002;ENSGALG00000000041;ENSGALG00000000055;ENSGALG00000000056;ENSGALG00000000061;ENSGALG00000000086;ENSGALG00000000094;ENSGALG00000000099;ENSGALG00000000122;ENSGALG00000000141;ENSGALG00000000142;ENSGALG00000000145;ENSGALG00000000158;ENSGALG00000000162;ENSGALG00000000165;ENSGALG00000000166;ENSGALG00000000168;ENSGALG00000000171;ENSGALG00000000178;ENSGALG00000000180;ENSGALG00000000183;…
ALG00000011696;ENSGALG00000011697;ENSGALG00000011699;ENSGALG00000011706;ENSGALG00000011712;ENSGALG00000011717;ENSGALG00000011732;ENSGALG00000011733;ENSGALG00000011734;ENSGALG00000011778;ENSGALG00000011803;ENSGALG00000011808;ENSGALG00000011809;ENSGALG00000011811;ENSGALG00000011823;ENSGALG00000011825;ENSGALG00000011836;ENSGALG00000011855;ENSGALG00000011858;ENSGALG00000011875;ENSGALG00000011889;ENSG…
GO:0005886	e	plasma membrane	335/5037	930/17934	6.38e-08	0.000535	0.000532	6.38e-08	0	cellular_component	ENSGALG00000000056;ENSGALG00000000122;ENSGALG00000000168;ENSGALG00000000249;ENSGALG00000000371;ENSGALG00000000642;ENSGALG00000000644;ENSGALG00000000760;ENSGALG00000000783;ENSGALG00000000852;ENSGALG00000000878;ENSGALG00000000894;ENSGALG00000000957;ENSGALG00000001009;ENSGALG00000001085;ENSGALG00000001091;ENSGALG00000001094;ENSGALG00000001149;ENSGALG00000001172;ENSGALG00000001270;ENSGALG00000001293;…	ENSGALG00000000041;ENSGALG00000000056;ENSGALG00000000061;ENSGALG00000000094;ENSGALG00000000122;ENSGALG00000000168;ENSGALG00000000183;ENSGALG00000000195;ENSGALG00000000209;ENSGALG00000000221;ENSGALG00000000249;ENSGALG00000000274;ENSGALG00000000280;ENSGALG00000000304;ENSGALG00000000336;ENSGALG00000000358;ENSGALG00000000371;ENSGALG00000000498;ENSGALG00000000523;ENSGALG00000000551;ENSGALG00000000579;…
GO:0007155	e	cell adhesion	134/5037	318/17934	6.79e-08	0.000569	0.000566	6.79e-08	0	biological_process	ENSGALG00000000379;ENSGALG00000000760;ENSGALG00000000901;ENSGALG00000000951;ENSGALG00000000957;ENSGALG00000001009;ENSGALG00000001535;ENSGALG00000001840;ENSGALG00000002001;ENSGALG00000002192;ENSGALG00000002314;ENSGALG00000002544;ENSGALG00000002546;ENSGALG00000002552;ENSGALG00000002553;ENSGALG00000002744;ENSGALG00000002759;ENSGALG00000002781;ENSGALG00000002845;ENSGALG00000002909;ENSGALG00000003123;…	ENSGALG00000000098;ENSGALG00000000270;ENSGALG00000000273;ENSGALG00000000379;ENSGALG00000000579;ENSGALG00000000608;ENSGALG00000000702;ENSGALG00000000760;ENSGALG00000000901;ENSGALG00000000951;ENSGALG00000000957;ENSGALG00000001009;ENSGALG00000001141;ENSGALG00000001177;ENSGALG00000001197;ENSGALG00000001472;ENSGALG00000001535;ENSGALG00000001840;ENSGALG00000002001;ENSGALG00000002003;ENSGALG00000002022;…
GO:0004857	e	enzyme inhibitor activity	83/5037	176/17934	7.14e-08	0.000598	0.000595	7.14e-08	0	molecular_function	ENSGALG00000000122;ENSGALG00000000327;ENSGALG00000000619;ENSGALG00000001229;ENSGALG00000001396;ENSGALG00000001535;ENSGALG00000001565;ENSGALG00000001697;ENSGALG00000001926;ENSGALG00000002294;ENSGALG00000002509;ENSGALG00000002552;ENSGALG00000002594;ENSGALG00000003472;ENSGALG00000003479;ENSGALG00000003512;ENSGALG00000003742;ENSGALG00000003770;ENSGALG00000003777;ENSGALG00000004129;ENSGALG00000004177;…	ENSGALG00000000044;ENSGALG00000000122;ENSGALG00000000293;ENSGALG00000000327;ENSGALG00000000619;ENSGALG00000000776;ENSGALG00000000812;ENSGALG00000000943;ENSGALG00000001000;ENSGALG00000001229;ENSGALG00000001250;ENSGALG00000001396;ENSGALG00000001506;ENSGALG00000001535;ENSGALG00000001565;ENSGALG00000001697;ENSGALG00000001833;ENSGALG00000001926;ENSGALG00000002294;ENSGALG00000002302;ENSGALG00000002352;…
GO:0002682	e	regulation of immune system process	137/5037	327/17934	7.28e-08	0.00061	0.000607	7.28e-08	0	biological_process	ENSGALG00000000158;ENSGALG00000000168;ENSGALG00000000181;ENSGALG00000000251;ENSGALG00000000534;ENSGALG00000000818;ENSGALG00000000852;ENSGALG00000000883;ENSGALG00000000951;ENSGALG00000000983;ENSGALG00000001246;ENSGALG00000001256;ENSGALG00000001270;ENSGALG00000001409;ENSGALG00000001486;ENSGALG00000001565;ENSGALG00000001571;ENSGALG00000001589;ENSGALG00000001889;ENSGALG00000001915;ENSGALG00000002192;…	ENSGALG00000000158;ENSGALG00000000168;ENSGALG00000000181;ENSGALG00000000209;ENSGALG00000000220;ENSGALG00000000251;ENSGALG00000000273;ENSGALG00000000351;ENSGALG00000000401;ENSGALG00000000534;ENSGALG00000000667;ENSGALG00000000818;ENSGALG00000000840;ENSGALG00000000852;ENSGALG00000000883;ENSGALG00000000892;ENSGALG00000000905;ENSGALG00000000951;ENSGALG00000000983;ENSGALG00000000996;ENSGALG00000001063;…
GO:0016570	p	histone modification	14/5037	145/17934	7.33e-08	0.000614	0.000611	7.33e-08	0	biological_process	ENSGALG00000003064;ENSGALG00000003233;ENSGALG00000003325;ENSGALG00000004823;ENSGALG00000006301;ENSGALG00000009061;ENSGALG00000009525;ENSGALG00000009564;ENSGALG00000011404;ENSGALG00000012685;ENSGALG00000016245;ENSGALG00000017073;ENSGALG00000018815;ENSGALG00000020557	ENSGALG00000000668;ENSGALG00000000776;ENSGALG00000000777;ENSGALG00000000800;ENSGALG00000000823;ENSGALG00000000840;ENSGALG00000000843;ENSGALG00000000970;ENSGALG00000000991;ENSGALG00000001093;ENSGALG00000001101;ENSGALG00000001158;ENSGALG00000001213;ENSGALG00000001802;ENSGALG00000002070;ENSGALG00000002302;ENSGALG00000002469;ENSGALG00000002634;ENSGALG00000002761;ENSGALG00000002971;ENSGALG00000003064;…
GO:0022610	e	biological adhesion	134/5037	319/17934	7.43e-08	0.000622	0.000619	7.43e-08	0	biological_process	ENSGALG00000000379;ENSGALG00000000760;ENSGALG00000000901;ENSGALG00000000951;ENSGALG00000000957;ENSGALG00000001009;ENSGALG00000001535;ENSGALG00000001840;ENSGALG00000002001;ENSGALG00000002192;ENSGALG00000002314;ENSGALG00000002544;ENSGALG00000002546;ENSGALG00000002552;ENSGALG00000002553;ENSGALG00000002744;ENSGALG00000002759;ENSGALG00000002781;ENSGALG00000002845;ENSGALG00000002909;ENSGALG00000003123;…	ENSGALG00000000098;ENSGALG00000000270;ENSGALG00000000273;ENSGALG00000000379;ENSGALG00000000579;ENSGALG00000000608;ENSGALG00000000702;ENSGALG00000000760;ENSGALG00000000901;ENSGALG00000000951;ENSGALG00000000957;ENSGALG00000001009;ENSGALG00000001141;ENSGALG00000001177;ENSGALG00000001197;ENSGALG00000001472;ENSGALG00000001535;ENSGALG00000001840;ENSGALG00000002001;ENSGALG00000002003;ENSGALG00000002022;…
GO:0044445	e	cytosolic part	56/5037	105/17934	7.55e-08	0.000633	0.000629	7.55e-08	0	cellular_component	ENSGALG00000000474;ENSGALG00000000719;ENSGALG00000000946;ENSGALG00000001454;ENSGALG00000001465;ENSGALG00000001634;ENSGALG00000001658;ENSGALG00000002644;ENSGALG00000002813;ENSGALG00000002837;ENSGALG00000002868;ENSGALG00000003197;ENSGALG00000003493;ENSGALG00000003954;ENSGALG00000004588;ENSGALG00000004871;ENSGALG00000005490;ENSGALG00000005922;ENSGALG00000005948;ENSGALG00000006096;ENSGALG00000006179;…	ENSGALG00000000474;ENSGALG00000000618;ENSGALG00000000623;ENSGALG00000000719;ENSGALG00000000946;ENSGALG00000001000;ENSGALG00000001366;ENSGALG00000001454;ENSGALG00000001465;ENSGALG00000001634;ENSGALG00000001658;ENSGALG00000002377;ENSGALG00000002583;ENSGALG00000002644;ENSGALG00000002813;ENSGALG00000002837;ENSGALG00000002868;ENSGALG00000003197;ENSGALG00000003428;ENSGALG00000003493;ENSGALG00000003500;…
GO:0036094	p	small molecule binding	434/5037	1894/17934	8.37e-08	0.000701	0.000697	8.37e-08	0	molecular_function	ENSGALG00000000019;ENSGALG00000000181;ENSGALG00000000364;ENSGALG00000000466;ENSGALG00000000670;ENSGALG00000000674;ENSGALG00000000685;ENSGALG00000000720;ENSGALG00000000742;ENSGALG00000000769;ENSGALG00000000810;ENSGALG00000000824;ENSGALG00000000826;ENSGALG00000000878;ENSGALG00000000883;ENSGALG00000000927;ENSGALG00000000965;ENSGALG00000000990;ENSGALG00000000994;ENSGALG00000001020;ENSGALG00000001084;…	ENSGALG00000000019;ENSGALG00000000041;ENSGALG00000000048;ENSGALG00000000059;ENSGALG00000000076;ENSGALG00000000102;ENSGALG00000000153;ENSGALG00000000181;ENSGALG00000000189;ENSGALG00000000217;ENSGALG00000000219;ENSGALG00000000243;ENSGALG00000000244;ENSGALG00000000273;ENSGALG00000000311;ENSGALG00000000312;ENSGALG00000000349;ENSGALG00000000362;ENSGALG00000000364;ENSGALG00000000366;ENSGALG00000000377;…
ALG00000016955;ENSGALG00000016967;ENSGALG00000016974;ENSGALG00000016993;ENSGALG00000016996;ENSGALG00000017018;ENSGALG00000017021;ENSGALG00000017023;ENSGALG00000017024;ENSGALG00000017056;ENSGALG00000017064;ENSGALG00000017071;ENSGALG00000017072;ENSGALG00000017075;ENSGALG00000017077;ENSGALG00000017083;ENSGALG00000017089;ENSGALG00000017091;ENSGALG00000017092;ENSGALG00000017093;ENSGALG00000017099;ENSG…
GO:0044265	p	cellular macromolecule catabolic process	31/5037	232/17934	9.12e-08	0.000765	0.00076	9.12e-08	0	biological_process	ENSGALG00000003547;ENSGALG00000003566;ENSGALG00000003753;ENSGALG00000004037;ENSGALG00000005232;ENSGALG00000005350;ENSGALG00000005684;ENSGALG00000005688;ENSGALG00000006312;ENSGALG00000006755;ENSGALG00000008643;ENSGALG00000008851;ENSGALG00000008909;ENSGALG00000009227;ENSGALG00000009492;ENSGALG00000009950;ENSGALG00000009971;ENSGALG00000010539;ENSGALG00000011427;ENSGALG00000011562;ENSGALG00000012688;…	ENSGALG00000000215;ENSGALG00000000231;ENSGALG00000000349;ENSGALG00000000388;ENSGALG00000000490;ENSGALG00000000699;ENSGALG00000000855;ENSGALG00000000976;ENSGALG00000001032;ENSGALG00000001082;ENSGALG00000001593;ENSGALG00000001649;ENSGALG00000001901;ENSGALG00000001957;ENSGALG00000002051;ENSGALG00000002085;ENSGALG00000002087;ENSGALG00000002180;ENSGALG00000002229;ENSGALG00000002249;ENSGALG00000002426;…
GO:0015935	e	small ribosomal subunit	22/5037	29/17934	1.26e-07	0.00106	0.00105	1.26e-07	0.001	cellular_component	ENSGALG00000000456;ENSGALG00000002813;ENSGALG00000003493;ENSGALG00000004588;ENSGALG00000004871;ENSGALG00000005490;ENSGALG00000006096;ENSGALG00000006771;ENSGALG00000007699;ENSGALG00000008125;ENSGALG00000010077;ENSGALG00000010124;ENSGALG00000011951;ENSGALG00000013990;ENSGALG00000014432;ENSGALG00000015082;ENSGALG00000015195;ENSGALG00000015617;ENSGALG00000016392;ENSGALG00000017299;ENSGALG00000017330;…	ENSGALG00000000456;ENSGALG00000000514;ENSGALG00000002813;ENSGALG00000003493;ENSGALG00000004588;ENSGALG00000004871;ENSGALG00000005367;ENSGALG00000005490;ENSGALG00000006096;ENSGALG00000006771;ENSGALG00000007699;ENSGALG00000007999;ENSGALG00000008125;ENSGALG00000010077;ENSGALG00000010124;ENSGALG00000010296;ENSGALG00000011951;ENSGALG00000013990;ENSGALG00000014432;ENSGALG00000014789;ENSGALG00000015082;…
GO:0016071	p	mRNA metabolic process	6/5037	96/17934	1.32e-07	0.0011	0.0011	1.32e-07	0.001	biological_process	ENSGALG00000000137;ENSGALG00000003374;ENSGALG00000004848;ENSGALG00000007388;ENSGALG00000010361;ENSGALG00000023718	ENSGALG00000000137;ENSGALG00000000215;ENSGALG00000000329;ENSGALG00000000377;ENSGALG00000001082;ENSGALG00000001190;ENSGALG00000001283;ENSGALG00000001489;ENSGALG00000001540;ENSGALG00000001550;ENSGALG00000001558;ENSGALG00000001962;ENSGALG00000002087;ENSGALG00000002249;ENSGALG00000002426;ENSGALG00000002430;ENSGALG00000002514;ENSGALG00000002706;ENSGALG00000002773;ENSGALG00000002943;ENSGALG00000003084;…
GO:0002694	e	regulation of leukocyte activation	71/5037	146/17934	1.39e-07	0.00117	0.00116	1.39e-07	0.001	biological_process	ENSGALG00000000158;ENSGALG00000000534;ENSGALG00000000818;ENSGALG00000000951;ENSGALG00000001270;ENSGALG00000001409;ENSGALG00000001486;ENSGALG00000001589;ENSGALG00000001915;ENSGALG00000002192;ENSGALG00000002234;ENSGALG00000002351;ENSGALG00000003437;ENSGALG00000003951;ENSGALG00000004594;ENSGALG00000005192;ENSGALG00000005257;ENSGALG00000005410;ENSGALG00000005462;ENSGALG00000005728;ENSGALG00000005959;…	ENSGALG00000000158;ENSGALG00000000209;ENSGALG00000000273;ENSGALG00000000534;ENSGALG00000000818;ENSGALG00000000892;ENSGALG00000000951;ENSGALG00000000996;ENSGALG00000001093;ENSGALG00000001270;ENSGALG00000001409;ENSGALG00000001486;ENSGALG00000001589;ENSGALG00000001729;ENSGALG00000001915;ENSGALG00000001957;ENSGALG00000002055;ENSGALG00000002192;ENSGALG00000002234;ENSGALG00000002351;ENSGALG00000002872;…
GO:0061134	e	peptidase regulator activity	70/5037	143/17934	1.63e-07	0.00136	0.00136	1.63e-07	0.001	molecular_function	ENSGALG00000001396;ENSGALG00000001535;ENSGALG00000001565;ENSGALG00000001697;ENSGALG00000002294;ENSGALG00000002509;ENSGALG00000002552;ENSGALG00000002594;ENSGALG00000002623;ENSGALG00000003472;ENSGALG00000003512;ENSGALG00000003578;ENSGALG00000003742;ENSGALG00000003777;ENSGALG00000004129;ENSGALG00000004526;ENSGALG00000004538;ENSGALG00000005503;ENSGALG00000006087;ENSGALG00000006614;ENSGALG00000006699;…	ENSGALG00000000044;ENSGALG00000000293;ENSGALG00000000776;ENSGALG00000001000;ENSGALG00000001250;ENSGALG00000001396;ENSGALG00000001506;ENSGALG00000001535;ENSGALG00000001565;ENSGALG00000001697;ENSGALG00000002294;ENSGALG00000002302;ENSGALG00000002509;ENSGALG00000002524;ENSGALG00000002552;ENSGALG00000002594;ENSGALG00000002623;ENSGALG00000002987;ENSGALG00000003015;ENSGALG00000003472;ENSGALG00000003512;…
GO:0002684	e	positive regulation of immune system process	88/5037	193/17934	1.89e-07	0.00159	0.00158	1.89e-07	0.001	biological_process	ENSGALG00000000158;ENSGALG00000000181;ENSGALG00000000251;ENSGALG00000000534;ENSGALG00000000852;ENSGALG00000000883;ENSGALG00000000951;ENSGALG00000001270;ENSGALG00000001409;ENSGALG00000001486;ENSGALG00000001589;ENSGALG00000001889;ENSGALG00000001915;ENSGALG00000002192;ENSGALG00000002234;ENSGALG00000002263;ENSGALG00000002351;ENSGALG00000003016;ENSGALG00000003399;ENSGALG00000003437;ENSGALG00000003857;…	ENSGALG00000000158;ENSGALG00000000181;ENSGALG00000000251;ENSGALG00000000273;ENSGALG00000000534;ENSGALG00000000667;ENSGALG00000000852;ENSGALG00000000883;ENSGALG00000000951;ENSGALG00000000996;ENSGALG00000001077;ENSGALG00000001093;ENSGALG00000001270;ENSGALG00000001305;ENSGALG00000001409;ENSGALG00000001412;ENSGALG00000001486;ENSGALG00000001501;ENSGALG00000001589;ENSGALG00000001729;ENSGALG00000001828;…
GO:0015934	e	large ribosomal subunit	29/5037	44/17934	1.98e-07	0.00166	0.00165	1.98e-07	0.001	cellular_component	ENSGALG00000000474;ENSGALG00000000719;ENSGALG00000001454;ENSGALG00000001465;ENSGALG00000001634;ENSGALG00000001658;ENSGALG00000002644;ENSGALG00000002696;ENSGALG00000002837;ENSGALG00000002868;ENSGALG00000003197;ENSGALG00000003954;ENSGALG00000005922;ENSGALG00000005948;ENSGALG00000006179;ENSGALG00000007611;ENSGALG00000007711;ENSGALG00000008212;ENSGALG00000008806;ENSGALG00000009829;ENSGALG00000011290;…	ENSGALG00000000474;ENSGALG00000000618;ENSGALG00000000719;ENSGALG00000001454;ENSGALG00000001465;ENSGALG00000001634;ENSGALG00000001658;ENSGALG00000002644;ENSGALG00000002696;ENSGALG00000002837;ENSGALG00000002868;ENSGALG00000002873;ENSGALG00000003197;ENSGALG00000003919;ENSGALG00000003954;ENSGALG00000004818;ENSGALG00000005458;ENSGALG00000005922;ENSGALG00000005948;ENSGALG00000006179;ENSGALG00000007611;…
GO:0016874	p	ligase activity	53/5037	331/17934	2.5e-07	0.0021	0.00208	2.5e-07	0.001	molecular_function	ENSGALG00000000927;ENSGALG00000001206;ENSGALG00000001789;ENSGALG00000001836;ENSGALG00000001935;ENSGALG00000001971;ENSGALG00000002209;ENSGALG00000002402;ENSGALG00000002781;ENSGALG00000002944;ENSGALG00000002986;ENSGALG00000003484;ENSGALG00000003547;ENSGALG00000003566;ENSGALG00000003678;ENSGALG00000004078;ENSGALG00000004500;ENSGALG00000004813;ENSGALG00000004823;ENSGALG00000005043;ENSGALG00000005684;…	ENSGALG00000000102;ENSGALG00000000153;ENSGALG00000000184;ENSGALG00000000536;ENSGALG00000000599;ENSGALG00000000634;ENSGALG00000000675;ENSGALG00000000699;ENSGALG00000000794;ENSGALG00000000861;ENSGALG00000000907;ENSGALG00000000927;ENSGALG00000000980;ENSGALG00000001032;ENSGALG00000001068;ENSGALG00000001206;ENSGALG00000001210;ENSGALG00000001217;ENSGALG00000001315;ENSGALG00000001354;ENSGALG00000001389;…
GO:0006952	e	defense response	81/5037	175/17934	2.79e-07	0.00234	0.00233	2.79e-07	0.001	biological_process	ENSGALG00000000534;ENSGALG00000000616;ENSGALG00000000774;ENSGALG00000000783;ENSGALG00000000852;ENSGALG00000000883;ENSGALG00000001006;ENSGALG00000001189;ENSGALG00000001256;ENSGALG00000001409;ENSGALG00000001535;ENSGALG00000001571;ENSGALG00000001782;ENSGALG00000001889;ENSGALG00000002192;ENSGALG00000002234;ENSGALG00000002375;ENSGALG00000003595;ENSGALG00000003863;ENSGALG00000004267;ENSGALG00000004419;…	ENSGALG00000000231;ENSGALG00000000534;ENSGALG00000000616;ENSGALG00000000774;ENSGALG00000000783;ENSGALG00000000852;ENSGALG00000000883;ENSGALG00000000892;ENSGALG00000001006;ENSGALG00000001077;ENSGALG00000001189;ENSGALG00000001231;ENSGALG00000001256;ENSGALG00000001409;ENSGALG00000001535;ENSGALG00000001571;ENSGALG00000001782;ENSGALG00000001875;ENSGALG00000001889;ENSGALG00000002003;ENSGALG00000002022;…
GO:0044420	e	extracellular matrix part	53/5037	102/17934	3.69e-07	0.00309	0.00307	3.69e-07	0.001	cellular_component	ENSGALG00000002012;ENSGALG00000002298;ENSGALG00000002509;ENSGALG00000002546;ENSGALG00000002552;ENSGALG00000003578;ENSGALG00000003770;ENSGALG00000003852;ENSGALG00000004338;ENSGALG00000004526;ENSGALG00000004771;ENSGALG00000004946;ENSGALG00000004960;ENSGALG00000005180;ENSGALG00000005317;ENSGALG00000005554;ENSGALG00000005811;ENSGALG00000006126;ENSGALG00000006725;ENSGALG00000006758;ENSGALG00000006958;…	ENSGALG00000001343;ENSGALG00000001471;ENSGALG00000001527;ENSGALG00000002012;ENSGALG00000002041;ENSGALG00000002298;ENSGALG00000002389;ENSGALG00000002509;ENSGALG00000002546;ENSGALG00000002552;ENSGALG00000003115;ENSGALG00000003338;ENSGALG00000003578;ENSGALG00000003582;ENSGALG00000003726;ENSGALG00000003770;ENSGALG00000003852;ENSGALG00000004338;ENSGALG00000004481;ENSGALG00000004526;ENSGALG00000004620;…
GO:0044429	p	mitochondrial part	46/5037	296/17934	4.19e-07	0.00351	0.00349	4.19e-07	0.001	cellular_component	ENSGALG00000000018;ENSGALG00000000456;ENSGALG00000000627;ENSGALG00000000629;ENSGALG00000000842;ENSGALG00000000852;ENSGALG00000001096;ENSGALG00000002033;ENSGALG00000002605;ENSGALG00000002621;ENSGALG00000002944;ENSGALG00000003182;ENSGALG00000003595;ENSGALG00000003625;ENSGALG00000003855;ENSGALG00000004037;ENSGALG00000004717;ENSGALG00000004845;ENSGALG00000005005;ENSGALG00000005647;ENSGALG00000007150;…	ENSGALG00000000018;ENSGALG00000000086;ENSGALG00000000219;ENSGALG00000000231;ENSGALG00000000253;ENSGALG00000000352;ENSGALG00000000378;ENSGALG00000000398;ENSGALG00000000456;ENSGALG00000000490;ENSGALG00000000508;ENSGALG00000000514;ENSGALG00000000627;ENSGALG00000000629;ENSGALG00000000744;ENSGALG00000000816;ENSGALG00000000842;ENSGALG00000000852;ENSGALG00000001096;ENSGALG00000001240;ENSGALG00000001330;…
GO:0009056	p	catabolic process	162/5037	794/17934	4.21e-07	0.00352	0.0035	4.21e-07	0.001	biological_process	ENSGALG00000000720;ENSGALG00000000769;ENSGALG00000000893;ENSGALG00000000994;ENSGALG00000001545;ENSGALG00000002086;ENSGALG00000002266;ENSGALG00000002350;ENSGALG00000002351;ENSGALG00000002423;ENSGALG00000002855;ENSGALG00000002869;ENSGALG00000002944;ENSGALG00000003170;ENSGALG00000003457;ENSGALG00000003471;ENSGALG00000003487;ENSGALG00000003547;ENSGALG00000003566;ENSGALG00000003753;ENSGALG00000003806;…	ENSGALG00000000059;ENSGALG00000000109;ENSGALG00000000215;ENSGALG00000000227;ENSGALG00000000231;ENSGALG00000000349;ENSGALG00000000388;ENSGALG00000000390;ENSGALG00000000432;ENSGALG00000000433;ENSGALG00000000464;ENSGALG00000000490;ENSGALG00000000498;ENSGALG00000000508;ENSGALG00000000544;ENSGALG00000000606;ENSGALG00000000613;ENSGALG00000000652;ENSGALG00000000699;ENSGALG00000000712;ENSGALG00000000720;…
GO:0004930	e	G-protein coupled receptor activity	135/5037	330/17934	4.63e-07	0.00388	0.00385	4.63e-07	0.001	molecular_function	ENSGALG00000000168;ENSGALG00000000371;ENSGALG00000000642;ENSGALG00000000783;ENSGALG00000000788;ENSGALG00000001085;ENSGALG00000001094;ENSGALG00000001149;ENSGALG00000001383;ENSGALG00000001462;ENSGALG00000002088;ENSGALG00000002557;ENSGALG00000002570;ENSGALG00000002652;ENSGALG00000002808;ENSGALG00000002840;ENSGALG00000002848;ENSGALG00000003050;ENSGALG00000003118;ENSGALG00000003138;ENSGALG00000003425;…	ENSGALG00000000149;ENSGALG00000000155;ENSGALG00000000168;ENSGALG00000000274;ENSGALG00000000358;ENSGALG00000000371;ENSGALG00000000462;ENSGALG00000000469;ENSGALG00000000568;ENSGALG00000000642;ENSGALG00000000783;ENSGALG00000000788;ENSGALG00000000820;ENSGALG00000001085;ENSGALG00000001094;ENSGALG00000001149;ENSGALG00000001383;ENSGALG00000001416;ENSGALG00000001462;ENSGALG00000001626;ENSGALG00000001638;…
GO:0032502	e	developmental process	578/5037	1733/17934	4.67e-07	0.00391	0.00389	4.67e-07	0.001	biological_process	ENSGALG00000000158;ENSGALG00000000196;ENSGALG00000000242;ENSGALG00000000313;ENSGALG00000000314;ENSGALG00000000545;ENSGALG00000000616;ENSGALG00000000644;ENSGALG00000000657;ENSGALG00000000719;ENSGALG00000000827;ENSGALG00000000850;ENSGALG00000000883;ENSGALG00000000894;ENSGALG00000000909;ENSGALG00000000939;ENSGALG00000000946;ENSGALG00000000983;ENSGALG00000001006;ENSGALG00000001021;ENSGALG00000001071;…	ENSGALG00000000061;ENSGALG00000000071;ENSGALG00000000075;ENSGALG00000000076;ENSGALG00000000098;ENSGALG00000000112;ENSGALG00000000120;ENSGALG00000000158;ENSGALG00000000172;ENSGALG00000000195;ENSGALG00000000196;ENSGALG00000000220;ENSGALG00000000227;ENSGALG00000000242;ENSGALG00000000255;ENSGALG00000000270;ENSGALG00000000277;ENSGALG00000000284;ENSGALG00000000302;ENSGALG00000000313;ENSGALG00000000314;…
ALG00000024053;ENSGALG00000024081;ENSGALG00000024103;ENSGALG00000024120;ENSGALG00000024304;ENSGALG00000024328;ENSGALG00000024393;ENSGALG00000024396;ENSGALG00000024449
GO:0030414	e	peptidase inhibitor activity	63/5037	128/17934	4.83e-07	0.00405	0.00402	4.83e-07	0.001	molecular_function	ENSGALG00000001396;ENSGALG00000001535;ENSGALG00000001565;ENSGALG00000001697;ENSGALG00000002294;ENSGALG00000002509;ENSGALG00000002552;ENSGALG00000002594;ENSGALG00000003472;ENSGALG00000003512;ENSGALG00000003742;ENSGALG00000003777;ENSGALG00000004129;ENSGALG00000004526;ENSGALG00000004538;ENSGALG00000005503;ENSGALG00000006087;ENSGALG00000006614;ENSGALG00000006699;ENSGALG00000006744;ENSGALG00000006832;…	ENSGALG00000000044;ENSGALG00000000293;ENSGALG00000000776;ENSGALG00000001000;ENSGALG00000001250;ENSGALG00000001396;ENSGALG00000001506;ENSGALG00000001535;ENSGALG00000001565;ENSGALG00000001697;ENSGALG00000002294;ENSGALG00000002302;ENSGALG00000002509;ENSGALG00000002524;ENSGALG00000002552;ENSGALG00000002594;ENSGALG00000002987;ENSGALG00000003015;ENSGALG00000003472;ENSGALG00000003512;ENSGALG00000003742;…
GO:0009057	p	macromolecule catabolic process	39/5037	262/17934	4.97e-07	0.00417	0.00414	4.97e-07	0.001	biological_process	ENSGALG00000002944;ENSGALG00000003547;ENSGALG00000003566;ENSGALG00000003753;ENSGALG00000003863;ENSGALG00000004037;ENSGALG00000004181;ENSGALG00000005232;ENSGALG00000005350;ENSGALG00000005643;ENSGALG00000005684;ENSGALG00000005688;ENSGALG00000006312;ENSGALG00000006755;ENSGALG00000008397;ENSGALG00000008643;ENSGALG00000008851;ENSGALG00000008909;ENSGALG00000009227;ENSGALG00000009492;ENSGALG00000009950;…	ENSGALG00000000215;ENSGALG00000000231;ENSGALG00000000349;ENSGALG00000000388;ENSGALG00000000490;ENSGALG00000000699;ENSGALG00000000855;ENSGALG00000000976;ENSGALG00000001032;ENSGALG00000001082;ENSGALG00000001593;ENSGALG00000001649;ENSGALG00000001901;ENSGALG00000001957;ENSGALG00000002051;ENSGALG00000002085;ENSGALG00000002087;ENSGALG00000002180;ENSGALG00000002229;ENSGALG00000002249;ENSGALG00000002426;…
GO:0070647	p	protein modification by small protein conjugation or removal	36/5037	248/17934	5e-07	0.00419	0.00416	5e-07	0.001	biological_process	ENSGALG00000001206;ENSGALG00000001836;ENSGALG00000001976;ENSGALG00000002209;ENSGALG00000002781;ENSGALG00000003484;ENSGALG00000003547;ENSGALG00000003566;ENSGALG00000004078;ENSGALG00000004500;ENSGALG00000004823;ENSGALG00000005684;ENSGALG00000005982;ENSGALG00000006755;ENSGALG00000007819;ENSGALG00000007932;ENSGALG00000008254;ENSGALG00000008397;ENSGALG00000008837;ENSGALG00000008851;ENSGALG00000009000;…	ENSGALG00000000102;ENSGALG00000000599;ENSGALG00000000634;ENSGALG00000000699;ENSGALG00000000861;ENSGALG00000001032;ENSGALG00000001068;ENSGALG00000001158;ENSGALG00000001206;ENSGALG00000001210;ENSGALG00000001354;ENSGALG00000001415;ENSGALG00000001441;ENSGALG00000001473;ENSGALG00000001554;ENSGALG00000001668;ENSGALG00000001836;ENSGALG00000001843;ENSGALG00000001901;ENSGALG00000001957;ENSGALG00000001976;…
GO:0008217	e	regulation of blood pressure	26/5037	39/17934	6.08e-07	0.0051	0.00506	6.08e-07	0.001	biological_process	ENSGALG00000000545;ENSGALG00000001314;ENSGALG00000002808;ENSGALG00000003138;ENSGALG00000004974;ENSGALG00000005060;ENSGALG00000005069;ENSGALG00000005554;ENSGALG00000005936;ENSGALG00000006343;ENSGALG00000006707;ENSGALG00000007551;ENSGALG00000007794;ENSGALG00000009498;ENSGALG00000009641;ENSGALG00000010983;ENSGALG00000011117;ENSGALG00000011473;ENSGALG00000012200;ENSGALG00000013022;ENSGALG00000014144;…	ENSGALG00000000498;ENSGALG00000000545;ENSGALG00000000667;ENSGALG00000001314;ENSGALG00000002808;ENSGALG00000002987;ENSGALG00000003138;ENSGALG00000003901;ENSGALG00000004623;ENSGALG00000004974;ENSGALG00000005060;ENSGALG00000005069;ENSGALG00000005554;ENSGALG00000005936;ENSGALG00000006343;ENSGALG00000006707;ENSGALG00000007551;ENSGALG00000007794;ENSGALG00000008459;ENSGALG00000008949;ENSGALG00000009354;…
GO:0005578	e	proteinaceous extracellular matrix	58/5037	116/17934	6.6e-07	0.00553	0.00549	6.6e-07	0.001	cellular_component	ENSGALG00000000327;ENSGALG00000001071;ENSGALG00000001407;ENSGALG00000001431;ENSGALG00000001544;ENSGALG00000001559;ENSGALG00000002909;ENSGALG00000002955;ENSGALG00000003295;ENSGALG00000003578;ENSGALG00000003580;ENSGALG00000003589;ENSGALG00000003770;ENSGALG00000004184;ENSGALG00000004401;ENSGALG00000004526;ENSGALG00000004538;ENSGALG00000004960;ENSGALG00000005317;ENSGALG00000005347;ENSGALG00000005401;…	ENSGALG00000000151;ENSGALG00000000327;ENSGALG00000000548;ENSGALG00000000702;ENSGALG00000000839;ENSGALG00000001071;ENSGALG00000001079;ENSGALG00000001097;ENSGALG00000001370;ENSGALG00000001407;ENSGALG00000001431;ENSGALG00000001527;ENSGALG00000001532;ENSGALG00000001544;ENSGALG00000001559;ENSGALG00000001752;ENSGALG00000002342;ENSGALG00000002909;ENSGALG00000002955;ENSGALG00000003295;ENSGALG00000003473;…
GO:0050867	e	positive regulation of cell activation	51/5037	98/17934	6.7e-07	0.00562	0.00557	6.7e-07	0.001	biological_process	ENSGALG00000000158;ENSGALG00000000534;ENSGALG00000000951;ENSGALG00000001270;ENSGALG00000001409;ENSGALG00000001486;ENSGALG00000001589;ENSGALG00000001915;ENSGALG00000002192;ENSGALG00000002351;ENSGALG00000003437;ENSGALG00000003951;ENSGALG00000004594;ENSGALG00000005192;ENSGALG00000005257;ENSGALG00000005410;ENSGALG00000005462;ENSGALG00000006379;ENSGALG00000006555;ENSGALG00000007001;ENSGALG00000007015;…	ENSGALG00000000158;ENSGALG00000000534;ENSGALG00000000951;ENSGALG00000000996;ENSGALG00000001093;ENSGALG00000001270;ENSGALG00000001409;ENSGALG00000001486;ENSGALG00000001589;ENSGALG00000001729;ENSGALG00000001915;ENSGALG00000002055;ENSGALG00000002192;ENSGALG00000002351;ENSGALG00000002643;ENSGALG00000002872;ENSGALG00000003282;ENSGALG00000003437;ENSGALG00000003888;ENSGALG00000003951;ENSGALG00000004170;…
GO:0051049	e	regulation of transport	162/5037	412/17934	6.99e-07	0.00586	0.00581	6.99e-07	0.001	biological_process	ENSGALG00000000018;ENSGALG00000000019;ENSGALG00000000122;ENSGALG00000000168;ENSGALG00000000400;ENSGALG00000000441;ENSGALG00000000534;ENSGALG00000000818;ENSGALG00000000852;ENSGALG00000000909;ENSGALG00000001270;ENSGALG00000001301;ENSGALG00000001512;ENSGALG00000001565;ENSGALG00000001573;ENSGALG00000002001;ENSGALG00000002015;ENSGALG00000002234;ENSGALG00000002375;ENSGALG00000002734;ENSGALG00000002802;…	ENSGALG00000000018;ENSGALG00000000019;ENSGALG00000000122;ENSGALG00000000168;ENSGALG00000000270;ENSGALG00000000280;ENSGALG00000000329;ENSGALG00000000367;ENSGALG00000000400;ENSGALG00000000441;ENSGALG00000000534;ENSGALG00000000537;ENSGALG00000000608;ENSGALG00000000625;ENSGALG00000000699;ENSGALG00000000730;ENSGALG00000000818;ENSGALG00000000852;ENSGALG00000000892;ENSGALG00000000909;ENSGALG00000000930;…
GO:0005102	e	receptor binding	213/5037	567/17934	7.17e-07	0.00601	0.00596	7.17e-07	0.001	molecular_function	ENSGALG00000000019;ENSGALG00000000122;ENSGALG00000000249;ENSGALG00000000364;ENSGALG00000000379;ENSGALG00000000534;ENSGALG00000000545;ENSGALG00000000619;ENSGALG00000000827;ENSGALG00000000927;ENSGALG00000000951;ENSGALG00000000956;ENSGALG00000001160;ENSGALG00000001171;ENSGALG00000001246;ENSGALG00000001299;ENSGALG00000001409;ENSGALG00000001816;ENSGALG00000001915;ENSGALG00000002203;ENSGALG00000002244;…	ENSGALG00000000019;ENSGALG00000000114;ENSGALG00000000120;ENSGALG00000000122;ENSGALG00000000182;ENSGALG00000000249;ENSGALG00000000273;ENSGALG00000000277;ENSGALG00000000280;ENSGALG00000000319;ENSGALG00000000349;ENSGALG00000000364;ENSGALG00000000379;ENSGALG00000000498;ENSGALG00000000534;ENSGALG00000000545;ENSGALG00000000556;ENSGALG00000000619;ENSGALG00000000667;ENSGALG00000000702;ENSGALG00000000732;…
GO:0003676	p	nucleic acid binding	462/5037	1971/17934	8.72e-07	0.0073	0.00724	8.72e-07	0.001	molecular_function	ENSGALG00000000049;ENSGALG00000000113;ENSGALG00000000137;ENSGALG00000000150;ENSGALG00000000242;ENSGALG00000000290;ENSGALG00000000316;ENSGALG00000000372;ENSGALG00000000542;ENSGALG00000000583;ENSGALG00000000616;ENSGALG00000000635;ENSGALG00000000657;ENSGALG00000000836;ENSGALG00000000862;ENSGALG00000000953;ENSGALG00000000990;ENSGALG00000001006;ENSGALG00000001021;ENSGALG00000001099;ENSGALG00000001113;…	ENSGALG00000000043;ENSGALG00000000049;ENSGALG00000000113;ENSGALG00000000137;ENSGALG00000000146;ENSGALG00000000150;ENSGALG00000000160;ENSGALG00000000169;ENSGALG00000000172;ENSGALG00000000177;ENSGALG00000000189;ENSGALG00000000215;ENSGALG00000000218;ENSGALG00000000242;ENSGALG00000000243;ENSGALG00000000269;ENSGALG00000000270;ENSGALG00000000284;ENSGALG00000000290;ENSGALG00000000307;ENSGALG00000000316;…
ALG00000017177;ENSGALG00000017188;ENSGALG00000017195;ENSGALG00000017211;ENSGALG00000017262;ENSGALG00000017290;ENSGALG00000017330;ENSGALG00000017353;ENSGALG00000017364;ENSGALG00000017368;ENSGALG00000017376;ENSGALG00000017388;ENSGALG00000017389;ENSGALG00000017399;ENSGALG00000017465;ENSGALG00000017493;ENSGALG00000017503;ENSGALG00000017627;ENSGALG00000017660;ENSGALG00000017681;ENSGALG00000018439;ENSG…
GO:0051239	e	regulation of multicellular organismal process	302/5037	846/17934	9.07e-07	0.0076	0.00753	9.07e-07	0.001	biological_process	ENSGALG00000000018;ENSGALG00000000122;ENSGALG00000000158;ENSGALG00000000168;ENSGALG00000000249;ENSGALG00000000314;ENSGALG00000000317;ENSGALG00000000400;ENSGALG00000000534;ENSGALG00000000585;ENSGALG00000000818;ENSGALG00000000826;ENSGALG00000000883;ENSGALG00000000909;ENSGALG00000000939;ENSGALG00000000983;ENSGALG00000001021;ENSGALG00000001189;ENSGALG00000001229;ENSGALG00000001246;ENSGALG00000001270;…	ENSGALG00000000018;ENSGALG00000000120;ENSGALG00000000122;ENSGALG00000000158;ENSGALG00000000168;ENSGALG00000000209;ENSGALG00000000220;ENSGALG00000000249;ENSGALG00000000270;ENSGALG00000000302;ENSGALG00000000314;ENSGALG00000000317;ENSGALG00000000351;ENSGALG00000000367;ENSGALG00000000388;ENSGALG00000000400;ENSGALG00000000401;ENSGALG00000000422;ENSGALG00000000534;ENSGALG00000000535;ENSGALG00000000585;…
GO:0009607	e	response to biotic stimulus	79/5037	173/17934	9.08e-07	0.00761	0.00754	9.08e-07	0.001	biological_process	ENSGALG00000000181;ENSGALG00000000534;ENSGALG00000000783;ENSGALG00000000852;ENSGALG00000000883;ENSGALG00000001189;ENSGALG00000001256;ENSGALG00000001409;ENSGALG00000001535;ENSGALG00000001571;ENSGALG00000001889;ENSGALG00000001926;ENSGALG00000002192;ENSGALG00000002234;ENSGALG00000002944;ENSGALG00000003182;ENSGALG00000003548;ENSGALG00000003863;ENSGALG00000004239;ENSGALG00000004243;ENSGALG00000005410;…	ENSGALG00000000181;ENSGALG00000000231;ENSGALG00000000534;ENSGALG00000000564;ENSGALG00000000611;ENSGALG00000000783;ENSGALG00000000852;ENSGALG00000000883;ENSGALG00000000892;ENSGALG00000001000;ENSGALG00000001077;ENSGALG00000001093;ENSGALG00000001189;ENSGALG00000001231;ENSGALG00000001256;ENSGALG00000001409;ENSGALG00000001501;ENSGALG00000001535;ENSGALG00000001571;ENSGALG00000001889;ENSGALG00000001926;…
GO:0004497	e	monooxygenase activity	43/5037	79/17934	9.24e-07	0.00775	0.00768	9.24e-07	0.001	molecular_function	ENSGALG00000001320;ENSGALG00000001325;ENSGALG00000001723;ENSGALG00000002756;ENSGALG00000002926;ENSGALG00000003316;ENSGALG00000004436;ENSGALG00000004449;ENSGALG00000005408;ENSGALG00000005469;ENSGALG00000005693;ENSGALG00000005795;ENSGALG00000005972;ENSGALG00000006050;ENSGALG00000006352;ENSGALG00000006367;ENSGALG00000006729;ENSGALG00000006971;ENSGALG00000007503;ENSGALG00000008069;ENSGALG00000008105;…	ENSGALG00000001320;ENSGALG00000001325;ENSGALG00000001417;ENSGALG00000001723;ENSGALG00000002470;ENSGALG00000002756;ENSGALG00000002911;ENSGALG00000002926;ENSGALG00000003022;ENSGALG00000003316;ENSGALG00000003917;ENSGALG00000004050;ENSGALG00000004436;ENSGALG00000004449;ENSGALG00000004903;ENSGALG00000005408;ENSGALG00000005469;ENSGALG00000005693;ENSGALG00000005795;ENSGALG00000005972;ENSGALG00000006050;…
GO:0016568	p	chromatin modification	23/5037	180/17934	1.03e-06	0.00867	0.00859	1.03e-06	0.002	biological_process	ENSGALG00000000983;ENSGALG00000003064;ENSGALG00000003233;ENSGALG00000003325;ENSGALG00000003478;ENSGALG00000004823;ENSGALG00000005048;ENSGALG00000006031;ENSGALG00000006301;ENSGALG00000008135;ENSGALG00000009061;ENSGALG00000009525;ENSGALG00000009564;ENSGALG00000011404;ENSGALG00000012685;ENSGALG00000015633;ENSGALG00000016245;ENSGALG00000016308;ENSGALG00000016546;ENSGALG00000017073;ENSGALG00000018815;…	ENSGALG00000000319;ENSGALG00000000363;ENSGALG00000000668;ENSGALG00000000672;ENSGALG00000000776;ENSGALG00000000777;ENSGALG00000000800;ENSGALG00000000823;ENSGALG00000000840;ENSGALG00000000843;ENSGALG00000000970;ENSGALG00000000983;ENSGALG00000000991;ENSGALG00000001093;ENSGALG00000001101;ENSGALG00000001158;ENSGALG00000001213;ENSGALG00000001576;ENSGALG00000001802;ENSGALG00000002070;ENSGALG00000002232;…
GO:0006396	p	RNA processing	31/5037	220/17934	1.07e-06	0.00893	0.00885	1.07e-06	0.002	biological_process	ENSGALG00000000137;ENSGALG00000002868;ENSGALG00000003374;ENSGALG00000003407;ENSGALG00000003878;ENSGALG00000003954;ENSGALG00000004848;ENSGALG00000004871;ENSGALG00000004971;ENSGALG00000005049;ENSGALG00000005922;ENSGALG00000007353;ENSGALG00000007388;ENSGALG00000007611;ENSGALG00000007704;ENSGALG00000007853;ENSGALG00000008041;ENSGALG00000009843;ENSGALG00000010361;ENSGALG00000011523;ENSGALG00000011862;…	ENSGALG00000000137;ENSGALG00000000247;ENSGALG00000000329;ENSGALG00000000377;ENSGALG00000000388;ENSGALG00000000908;ENSGALG00000000962;ENSGALG00000001104;ENSGALG00000001190;ENSGALG00000001283;ENSGALG00000001489;ENSGALG00000001502;ENSGALG00000001540;ENSGALG00000001550;ENSGALG00000001551;ENSGALG00000001558;ENSGALG00000001714;ENSGALG00000001800;ENSGALG00000001962;ENSGALG00000001965;ENSGALG00000002010;…
GO:0043412	p	macromolecule modification	300/5037	1338/17934	1.09e-06	0.00912	0.00903	1.09e-06	0.002	biological_process	ENSGALG00000000019;ENSGALG00000000466;ENSGALG00000000534;ENSGALG00000000584;ENSGALG00000000600;ENSGALG00000000670;ENSGALG00000000685;ENSGALG00000000742;ENSGALG00000000764;ENSGALG00000000810;ENSGALG00000000824;ENSGALG00000000826;ENSGALG00000000837;ENSGALG00000000883;ENSGALG00000000901;ENSGALG00000001118;ENSGALG00000001206;ENSGALG00000001270;ENSGALG00000001318;ENSGALG00000001486;ENSGALG00000001617;…	ENSGALG00000000005;ENSGALG00000000019;ENSGALG00000000061;ENSGALG00000000076;ENSGALG00000000102;ENSGALG00000000110;ENSGALG00000000120;ENSGALG00000000212;ENSGALG00000000244;ENSGALG00000000273;ENSGALG00000000285;ENSGALG00000000291;ENSGALG00000000312;ENSGALG00000000324;ENSGALG00000000332;ENSGALG00000000366;ENSGALG00000000399;ENSGALG00000000410;ENSGALG00000000422;ENSGALG00000000466;ENSGALG00000000479;…
GO:1901575	p	organic substance catabolic process	156/5037	762/17934	1.09e-06	0.00917	0.00908	1.09e-06	0.002	biological_process	ENSGALG00000000720;ENSGALG00000000769;ENSGALG00000000893;ENSGALG00000000994;ENSGALG00000001545;ENSGALG00000002086;ENSGALG00000002266;ENSGALG00000002350;ENSGALG00000002351;ENSGALG00000002423;ENSGALG00000002855;ENSGALG00000002869;ENSGALG00000002944;ENSGALG00000003170;ENSGALG00000003457;ENSGALG00000003471;ENSGALG00000003487;ENSGALG00000003547;ENSGALG00000003566;ENSGALG00000003753;ENSGALG00000003806;…	ENSGALG00000000059;ENSGALG00000000109;ENSGALG00000000215;ENSGALG00000000227;ENSGALG00000000231;ENSGALG00000000349;ENSGALG00000000388;ENSGALG00000000390;ENSGALG00000000432;ENSGALG00000000433;ENSGALG00000000464;ENSGALG00000000490;ENSGALG00000000498;ENSGALG00000000508;ENSGALG00000000544;ENSGALG00000000606;ENSGALG00000000613;ENSGALG00000000652;ENSGALG00000000699;ENSGALG00000000712;ENSGALG00000000720;…
GO:0002696	e	positive regulation of leukocyte activation	49/5037	95/17934	1.54e-06	0.0129	0.0128	1.54e-06	0.003	biological_process	ENSGALG00000000158;ENSGALG00000000534;ENSGALG00000000951;ENSGALG00000001270;ENSGALG00000001409;ENSGALG00000001486;ENSGALG00000001589;ENSGALG00000001915;ENSGALG00000002192;ENSGALG00000002351;ENSGALG00000003437;ENSGALG00000003951;ENSGALG00000004594;ENSGALG00000005192;ENSGALG00000005257;ENSGALG00000005410;ENSGALG00000005462;ENSGALG00000006379;ENSGALG00000006555;ENSGALG00000007001;ENSGALG00000007015;…	ENSGALG00000000158;ENSGALG00000000534;ENSGALG00000000951;ENSGALG00000000996;ENSGALG00000001093;ENSGALG00000001270;ENSGALG00000001409;ENSGALG00000001486;ENSGALG00000001589;ENSGALG00000001729;ENSGALG00000001915;ENSGALG00000002055;ENSGALG00000002192;ENSGALG00000002351;ENSGALG00000002872;ENSGALG00000003282;ENSGALG00000003437;ENSGALG00000003888;ENSGALG00000003951;ENSGALG00000004170;ENSGALG00000004390;…
GO:0035639	p	purine ribonucleoside triphosphate binding	313/5037	1385/17934	1.6e-06	0.0134	0.0132	1.6e-06	0.003	molecular_function	ENSGALG00000000019;ENSGALG00000000181;ENSGALG00000000364;ENSGALG00000000466;ENSGALG00000000670;ENSGALG00000000674;ENSGALG00000000685;ENSGALG00000000720;ENSGALG00000000742;ENSGALG00000000769;ENSGALG00000000810;ENSGALG00000000824;ENSGALG00000000826;ENSGALG00000000878;ENSGALG00000000883;ENSGALG00000000927;ENSGALG00000000965;ENSGALG00000000994;ENSGALG00000001020;ENSGALG00000001084;ENSGALG00000001118;…	ENSGALG00000000019;ENSGALG00000000048;ENSGALG00000000059;ENSGALG00000000076;ENSGALG00000000102;ENSGALG00000000153;ENSGALG00000000181;ENSGALG00000000189;ENSGALG00000000244;ENSGALG00000000273;ENSGALG00000000311;ENSGALG00000000312;ENSGALG00000000349;ENSGALG00000000364;ENSGALG00000000366;ENSGALG00000000386;ENSGALG00000000410;ENSGALG00000000432;ENSGALG00000000433;ENSGALG00000000463;ENSGALG00000000464;…
GO:0017076	p	purine nucleotide binding	318/5037	1404/17934	1.6e-06	0.0134	0.0132	1.6e-06	0.003	molecular_function	ENSGALG00000000019;ENSGALG00000000181;ENSGALG00000000364;ENSGALG00000000466;ENSGALG00000000670;ENSGALG00000000674;ENSGALG00000000685;ENSGALG00000000720;ENSGALG00000000742;ENSGALG00000000769;ENSGALG00000000810;ENSGALG00000000824;ENSGALG00000000826;ENSGALG00000000878;ENSGALG00000000883;ENSGALG00000000927;ENSGALG00000000965;ENSGALG00000000994;ENSGALG00000001020;ENSGALG00000001084;ENSGALG00000001118;…	ENSGALG00000000019;ENSGALG00000000041;ENSGALG00000000048;ENSGALG00000000059;ENSGALG00000000076;ENSGALG00000000102;ENSGALG00000000153;ENSGALG00000000181;ENSGALG00000000189;ENSGALG00000000244;ENSGALG00000000273;ENSGALG00000000311;ENSGALG00000000312;ENSGALG00000000349;ENSGALG00000000364;ENSGALG00000000366;ENSGALG00000000386;ENSGALG00000000410;ENSGALG00000000432;ENSGALG00000000433;ENSGALG00000000463;…
GO:0032550	p	purine ribonucleoside binding	315/5037	1390/17934	1.95e-06	0.0163	0.0161	1.95e-06	0.003	molecular_function	ENSGALG00000000019;ENSGALG00000000181;ENSGALG00000000364;ENSGALG00000000466;ENSGALG00000000670;ENSGALG00000000674;ENSGALG00000000685;ENSGALG00000000720;ENSGALG00000000742;ENSGALG00000000769;ENSGALG00000000810;ENSGALG00000000824;ENSGALG00000000826;ENSGALG00000000878;ENSGALG00000000883;ENSGALG00000000927;ENSGALG00000000965;ENSGALG00000000994;ENSGALG00000001020;ENSGALG00000001084;ENSGALG00000001118;…	ENSGALG00000000019;ENSGALG00000000048;ENSGALG00000000059;ENSGALG00000000076;ENSGALG00000000102;ENSGALG00000000153;ENSGALG00000000181;ENSGALG00000000189;ENSGALG00000000244;ENSGALG00000000273;ENSGALG00000000311;ENSGALG00000000312;ENSGALG00000000349;ENSGALG00000000364;ENSGALG00000000366;ENSGALG00000000386;ENSGALG00000000410;ENSGALG00000000432;ENSGALG00000000433;ENSGALG00000000463;ENSGALG00000000464;…
GO:0001883	p	purine nucleoside binding	315/5037	1391/17934	1.95e-06	0.0163	0.0162	1.95e-06	0.003	molecular_function	ENSGALG00000000019;ENSGALG00000000181;ENSGALG00000000364;ENSGALG00000000466;ENSGALG00000000670;ENSGALG00000000674;ENSGALG00000000685;ENSGALG00000000720;ENSGALG00000000742;ENSGALG00000000769;ENSGALG00000000810;ENSGALG00000000824;ENSGALG00000000826;ENSGALG00000000878;ENSGALG00000000883;ENSGALG00000000927;ENSGALG00000000965;ENSGALG00000000994;ENSGALG00000001020;ENSGALG00000001084;ENSGALG00000001118;…	ENSGALG00000000019;ENSGALG00000000048;ENSGALG00000000059;ENSGALG00000000076;ENSGALG00000000102;ENSGALG00000000153;ENSGALG00000000181;ENSGALG00000000189;ENSGALG00000000244;ENSGALG00000000273;ENSGALG00000000311;ENSGALG00000000312;ENSGALG00000000349;ENSGALG00000000364;ENSGALG00000000366;ENSGALG00000000386;ENSGALG00000000410;ENSGALG00000000432;ENSGALG00000000433;ENSGALG00000000463;ENSGALG00000000464;…
GO:0032549	p	ribonucleoside binding	316/5037	1394/17934	2e-06	0.0168	0.0166	2e-06	0.003	molecular_function	ENSGALG00000000019;ENSGALG00000000181;ENSGALG00000000364;ENSGALG00000000466;ENSGALG00000000670;ENSGALG00000000674;ENSGALG00000000685;ENSGALG00000000720;ENSGALG00000000742;ENSGALG00000000769;ENSGALG00000000810;ENSGALG00000000824;ENSGALG00000000826;ENSGALG00000000878;ENSGALG00000000883;ENSGALG00000000927;ENSGALG00000000965;ENSGALG00000000994;ENSGALG00000001020;ENSGALG00000001084;ENSGALG00000001118;…	ENSGALG00000000019;ENSGALG00000000048;ENSGALG00000000059;ENSGALG00000000076;ENSGALG00000000102;ENSGALG00000000153;ENSGALG00000000181;ENSGALG00000000189;ENSGALG00000000244;ENSGALG00000000273;ENSGALG00000000311;ENSGALG00000000312;ENSGALG00000000349;ENSGALG00000000364;ENSGALG00000000366;ENSGALG00000000386;ENSGALG00000000410;ENSGALG00000000432;ENSGALG00000000433;ENSGALG00000000463;ENSGALG00000000464;…
GO:0046907	p	intracellular transport	96/5037	506/17934	2.18e-06	0.0183	0.0181	2.18e-06	0.004	biological_process	ENSGALG00000000317;ENSGALG00000000769;ENSGALG00000000994;ENSGALG00000001189;ENSGALG00000001269;ENSGALG00000001301;ENSGALG00000001545;ENSGALG00000002189;ENSGALG00000002197;ENSGALG00000002428;ENSGALG00000002581;ENSGALG00000002590;ENSGALG00000003113;ENSGALG00000003123;ENSGALG00000003479;ENSGALG00000003482;ENSGALG00000003487;ENSGALG00000003693;ENSGALG00000003806;ENSGALG00000003899;ENSGALG00000003904;…	ENSGALG00000000086;ENSGALG00000000169;ENSGALG00000000218;ENSGALG00000000300;ENSGALG00000000317;ENSGALG00000000329;ENSGALG00000000352;ENSGALG00000000378;ENSGALG00000000397;ENSGALG00000000409;ENSGALG00000000439;ENSGALG00000000454;ENSGALG00000000463;ENSGALG00000000544;ENSGALG00000000550;ENSGALG00000000577;ENSGALG00000000579;ENSGALG00000000606;ENSGALG00000000613;ENSGALG00000000625;ENSGALG00000000701;…
GO:0003008	e	system process	153/5037	392/17934	2.19e-06	0.0184	0.0182	2.19e-06	0.004	biological_process	ENSGALG00000000168;ENSGALG00000000314;ENSGALG00000000545;ENSGALG00000000585;ENSGALG00000000642;ENSGALG00000000644;ENSGALG00000000897;ENSGALG00000001161;ENSGALG00000001418;ENSGALG00000001431;ENSGALG00000001449;ENSGALG00000001459;ENSGALG00000001690;ENSGALG00000002162;ENSGALG00000002744;ENSGALG00000002808;ENSGALG00000002840;ENSGALG00000002848;ENSGALG00000002886;ENSGALG00000003113;ENSGALG00000003123;…	ENSGALG00000000168;ENSGALG00000000270;ENSGALG00000000302;ENSGALG00000000314;ENSGALG00000000367;ENSGALG00000000498;ENSGALG00000000545;ENSGALG00000000585;ENSGALG00000000642;ENSGALG00000000644;ENSGALG00000000653;ENSGALG00000000667;ENSGALG00000000730;ENSGALG00000000733;ENSGALG00000000820;ENSGALG00000000897;ENSGALG00000000972;ENSGALG00000000997;ENSGALG00000001161;ENSGALG00000001183;ENSGALG00000001250;…
GO:0032879	e	regulation of localization	221/5037	599/17934	2.22e-06	0.0186	0.0184	2.22e-06	0.004	biological_process	ENSGALG00000000018;ENSGALG00000000019;ENSGALG00000000122;ENSGALG00000000168;ENSGALG00000000379;ENSGALG00000000400;ENSGALG00000000441;ENSGALG00000000534;ENSGALG00000000818;ENSGALG00000000850;ENSGALG00000000852;ENSGALG00000000909;ENSGALG00000000951;ENSGALG00000001264;ENSGALG00000001270;ENSGALG00000001287;ENSGALG00000001301;ENSGALG00000001512;ENSGALG00000001565;ENSGALG00000001571;ENSGALG00000001573;…	ENSGALG00000000018;ENSGALG00000000019;ENSGALG00000000120;ENSGALG00000000122;ENSGALG00000000168;ENSGALG00000000220;ENSGALG00000000270;ENSGALG00000000273;ENSGALG00000000280;ENSGALG00000000329;ENSGALG00000000367;ENSGALG00000000379;ENSGALG00000000400;ENSGALG00000000441;ENSGALG00000000534;ENSGALG00000000537;ENSGALG00000000608;ENSGALG00000000625;ENSGALG00000000667;ENSGALG00000000699;ENSGALG00000000730;…
GO:0032555	p	purine ribonucleotide binding	318/5037	1399/17934	2.43e-06	0.0204	0.0202	2.43e-06	0.004	molecular_function	ENSGALG00000000019;ENSGALG00000000181;ENSGALG00000000364;ENSGALG00000000466;ENSGALG00000000670;ENSGALG00000000674;ENSGALG00000000685;ENSGALG00000000720;ENSGALG00000000742;ENSGALG00000000769;ENSGALG00000000810;ENSGALG00000000824;ENSGALG00000000826;ENSGALG00000000878;ENSGALG00000000883;ENSGALG00000000927;ENSGALG00000000965;ENSGALG00000000994;ENSGALG00000001020;ENSGALG00000001084;ENSGALG00000001118;…	ENSGALG00000000019;ENSGALG00000000048;ENSGALG00000000059;ENSGALG00000000076;ENSGALG00000000102;ENSGALG00000000153;ENSGALG00000000181;ENSGALG00000000189;ENSGALG00000000244;ENSGALG00000000273;ENSGALG00000000311;ENSGALG00000000312;ENSGALG00000000349;ENSGALG00000000364;ENSGALG00000000366;ENSGALG00000000386;ENSGALG00000000410;ENSGALG00000000432;ENSGALG00000000433;ENSGALG00000000463;ENSGALG00000000464;…
GO:0032553	p	ribonucleotide binding	321/5037	1410/17934	2.64e-06	0.0221	0.0219	2.64e-06	0.004	molecular_function	ENSGALG00000000019;ENSGALG00000000181;ENSGALG00000000364;ENSGALG00000000466;ENSGALG00000000670;ENSGALG00000000674;ENSGALG00000000685;ENSGALG00000000720;ENSGALG00000000742;ENSGALG00000000769;ENSGALG00000000810;ENSGALG00000000824;ENSGALG00000000826;ENSGALG00000000878;ENSGALG00000000883;ENSGALG00000000927;ENSGALG00000000965;ENSGALG00000000994;ENSGALG00000001020;ENSGALG00000001084;ENSGALG00000001118;…	ENSGALG00000000019;ENSGALG00000000048;ENSGALG00000000059;ENSGALG00000000076;ENSGALG00000000102;ENSGALG00000000153;ENSGALG00000000181;ENSGALG00000000189;ENSGALG00000000219;ENSGALG00000000244;ENSGALG00000000273;ENSGALG00000000311;ENSGALG00000000312;ENSGALG00000000349;ENSGALG00000000364;ENSGALG00000000366;ENSGALG00000000386;ENSGALG00000000410;ENSGALG00000000432;ENSGALG00000000433;ENSGALG00000000463;…
GO:0001882	p	nucleoside binding	319/5037	1400/17934	3.3e-06	0.0277	0.0274	3.3e-06	0.006	molecular_function	ENSGALG00000000019;ENSGALG00000000181;ENSGALG00000000364;ENSGALG00000000466;ENSGALG00000000670;ENSGALG00000000674;ENSGALG00000000685;ENSGALG00000000720;ENSGALG00000000742;ENSGALG00000000769;ENSGALG00000000810;ENSGALG00000000824;ENSGALG00000000826;ENSGALG00000000878;ENSGALG00000000883;ENSGALG00000000927;ENSGALG00000000965;ENSGALG00000000994;ENSGALG00000001020;ENSGALG00000001084;ENSGALG00000001118;…	ENSGALG00000000019;ENSGALG00000000048;ENSGALG00000000059;ENSGALG00000000076;ENSGALG00000000102;ENSGALG00000000153;ENSGALG00000000181;ENSGALG00000000189;ENSGALG00000000244;ENSGALG00000000273;ENSGALG00000000311;ENSGALG00000000312;ENSGALG00000000349;ENSGALG00000000364;ENSGALG00000000366;ENSGALG00000000386;ENSGALG00000000410;ENSGALG00000000432;ENSGALG00000000433;ENSGALG00000000463;ENSGALG00000000464;…
GO:0044248	p	cellular catabolic process	141/5037	689/17934	3.53e-06	0.0296	0.0293	3.53e-06	0.006	biological_process	ENSGALG00000000720;ENSGALG00000000769;ENSGALG00000000893;ENSGALG00000000994;ENSGALG00000001545;ENSGALG00000002086;ENSGALG00000002266;ENSGALG00000002350;ENSGALG00000002351;ENSGALG00000002423;ENSGALG00000002855;ENSGALG00000002869;ENSGALG00000002944;ENSGALG00000003170;ENSGALG00000003457;ENSGALG00000003471;ENSGALG00000003487;ENSGALG00000003547;ENSGALG00000003566;ENSGALG00000003753;ENSGALG00000003806;…	ENSGALG00000000059;ENSGALG00000000109;ENSGALG00000000215;ENSGALG00000000227;ENSGALG00000000231;ENSGALG00000000349;ENSGALG00000000388;ENSGALG00000000390;ENSGALG00000000432;ENSGALG00000000433;ENSGALG00000000464;ENSGALG00000000490;ENSGALG00000000498;ENSGALG00000000508;ENSGALG00000000544;ENSGALG00000000606;ENSGALG00000000613;ENSGALG00000000652;ENSGALG00000000699;ENSGALG00000000712;ENSGALG00000000720;…
GO:0015031	p	protein transport	90/5037	475/17934	3.81e-06	0.0319	0.0316	3.81e-06	0.006	biological_process	ENSGALG00000000158;ENSGALG00000000769;ENSGALG00000000994;ENSGALG00000001189;ENSGALG00000001301;ENSGALG00000001545;ENSGALG00000002086;ENSGALG00000002113;ENSGALG00000002189;ENSGALG00000002351;ENSGALG00000002375;ENSGALG00000002428;ENSGALG00000002449;ENSGALG00000002454;ENSGALG00000003479;ENSGALG00000003487;ENSGALG00000003693;ENSGALG00000003806;ENSGALG00000003899;ENSGALG00000003904;ENSGALG00000003954;…	ENSGALG00000000086;ENSGALG00000000158;ENSGALG00000000169;ENSGALG00000000218;ENSGALG00000000300;ENSGALG00000000329;ENSGALG00000000352;ENSGALG00000000397;ENSGALG00000000409;ENSGALG00000000439;ENSGALG00000000454;ENSGALG00000000464;ENSGALG00000000544;ENSGALG00000000550;ENSGALG00000000606;ENSGALG00000000613;ENSGALG00000000701;ENSGALG00000000712;ENSGALG00000000723;ENSGALG00000000769;ENSGALG00000000848;…
GO:0006412	e	translation	78/5037	176/17934	4.22e-06	0.0353	0.0349	4.22e-06	0.006	biological_process	ENSGALG00000000150;ENSGALG00000000456;ENSGALG00000000474;ENSGALG00000000719;ENSGALG00000001039;ENSGALG00000001256;ENSGALG00000001269;ENSGALG00000001410;ENSGALG00000001454;ENSGALG00000001465;ENSGALG00000001634;ENSGALG00000001658;ENSGALG00000002157;ENSGALG00000002590;ENSGALG00000002605;ENSGALG00000002644;ENSGALG00000002696;ENSGALG00000002837;ENSGALG00000002868;ENSGALG00000003493;ENSGALG00000003753;…	ENSGALG00000000150;ENSGALG00000000456;ENSGALG00000000474;ENSGALG00000000503;ENSGALG00000000514;ENSGALG00000000719;ENSGALG00000001039;ENSGALG00000001256;ENSGALG00000001269;ENSGALG00000001333;ENSGALG00000001410;ENSGALG00000001454;ENSGALG00000001465;ENSGALG00000001485;ENSGALG00000001542;ENSGALG00000001634;ENSGALG00000001658;ENSGALG00000001850;ENSGALG00000002157;ENSGALG00000002379;ENSGALG00000002590;…
GO:0051249	e	regulation of lymphocyte activation	61/5037	129/17934	4.3e-06	0.036	0.0356	4.3e-06	0.006	biological_process	ENSGALG00000000158;ENSGALG00000000534;ENSGALG00000000818;ENSGALG00000000951;ENSGALG00000001270;ENSGALG00000001409;ENSGALG00000001486;ENSGALG00000001589;ENSGALG00000001915;ENSGALG00000002192;ENSGALG00000002351;ENSGALG00000003437;ENSGALG00000003951;ENSGALG00000004594;ENSGALG00000005192;ENSGALG00000005257;ENSGALG00000005462;ENSGALG00000005959;ENSGALG00000006351;ENSGALG00000006379;ENSGALG00000006555;…	ENSGALG00000000158;ENSGALG00000000209;ENSGALG00000000534;ENSGALG00000000818;ENSGALG00000000892;ENSGALG00000000951;ENSGALG00000000996;ENSGALG00000001093;ENSGALG00000001270;ENSGALG00000001409;ENSGALG00000001486;ENSGALG00000001589;ENSGALG00000001729;ENSGALG00000001915;ENSGALG00000001957;ENSGALG00000002055;ENSGALG00000002192;ENSGALG00000002351;ENSGALG00000002872;ENSGALG00000003282;ENSGALG00000003437;…
GO:0051603	p	proteolysis involved in cellular protein catabolic process	24/5037	178/17934	4.76e-06	0.0399	0.0394	4.76e-06	0.006	biological_process	ENSGALG00000003547;ENSGALG00000003566;ENSGALG00000003753;ENSGALG00000005232;ENSGALG00000005350;ENSGALG00000005684;ENSGALG00000006312;ENSGALG00000006755;ENSGALG00000008643;ENSGALG00000008851;ENSGALG00000008909;ENSGALG00000009227;ENSGALG00000009492;ENSGALG00000009950;ENSGALG00000009971;ENSGALG00000010539;ENSGALG00000011427;ENSGALG00000011562;ENSGALG00000012688;ENSGALG00000013569;ENSGALG00000013940;…	ENSGALG00000000065;ENSGALG00000000349;ENSGALG00000000490;ENSGALG00000000699;ENSGALG00000000855;ENSGALG00000000905;ENSGALG00000001000;ENSGALG00000001032;ENSGALG00000001103;ENSGALG00000001593;ENSGALG00000001597;ENSGALG00000001649;ENSGALG00000001901;ENSGALG00000001957;ENSGALG00000002085;ENSGALG00000002180;ENSGALG00000002229;ENSGALG00000002373;ENSGALG00000002521;ENSGALG00000002524;ENSGALG00000002649;…
GO:0045184	p	establishment of protein localization	94/5037	490/17934	5.29e-06	0.0443	0.0438	5.29e-06	0.007	biological_process	ENSGALG00000000158;ENSGALG00000000769;ENSGALG00000000994;ENSGALG00000001189;ENSGALG00000001301;ENSGALG00000001545;ENSGALG00000002086;ENSGALG00000002113;ENSGALG00000002189;ENSGALG00000002351;ENSGALG00000002375;ENSGALG00000002428;ENSGALG00000002449;ENSGALG00000002454;ENSGALG00000003135;ENSGALG00000003479;ENSGALG00000003487;ENSGALG00000003693;ENSGALG00000003806;ENSGALG00000003899;ENSGALG00000003904;…	ENSGALG00000000086;ENSGALG00000000158;ENSGALG00000000169;ENSGALG00000000218;ENSGALG00000000300;ENSGALG00000000329;ENSGALG00000000352;ENSGALG00000000397;ENSGALG00000000409;ENSGALG00000000439;ENSGALG00000000454;ENSGALG00000000464;ENSGALG00000000544;ENSGALG00000000550;ENSGALG00000000606;ENSGALG00000000613;ENSGALG00000000653;ENSGALG00000000701;ENSGALG00000000712;ENSGALG00000000723;ENSGALG00000000769;…
GO:0004984	p	olfactory receptor activity	1/5037	48/17934	5.43e-06	0.0455	0.045	5.43e-06	0.008	molecular_function	ENSGALG00000017348	ENSGALG00000000149;ENSGALG00000000155;ENSGALG00000000462;ENSGALG00000002547;ENSGALG00000002560;ENSGALG00000002566;ENSGALG00000003606;ENSGALG00000003608;ENSGALG00000003613;ENSGALG00000003619;ENSGALG00000004409;ENSGALG00000004411;ENSGALG00000004422;ENSGALG00000004423;ENSGALG00000004427;ENSGALG00000004430;ENSGALG00000004432;ENSGALG00000004433;ENSGALG00000007847;ENSGALG00000009030;ENSGALG00000009775;…
GO:0050911	p	detection of chemical stimulus involved in sensory perception of smell	1/5037	48/17934	5.43e-06	0.0455	0.045	5.43e-06	0.008	biological_process	ENSGALG00000017348	ENSGALG00000000149;ENSGALG00000000155;ENSGALG00000000462;ENSGALG00000002547;ENSGALG00000002560;ENSGALG00000002566;ENSGALG00000003606;ENSGALG00000003608;ENSGALG00000003613;ENSGALG00000003619;ENSGALG00000004409;ENSGALG00000004411;ENSGALG00000004422;ENSGALG00000004423;ENSGALG00000004427;ENSGALG00000004430;ENSGALG00000004432;ENSGALG00000004433;ENSGALG00000007847;ENSGALG00000009030;ENSGALG00000009775;…
GO:0001817	e	regulation of cytokine production	68/5037	149/17934	5.49e-06	0.046	0.0455	5.49e-06	0.008	biological_process	ENSGALG00000000018;ENSGALG00000000534;ENSGALG00000000818;ENSGALG00000000826;ENSGALG00000000883;ENSGALG00000001270;ENSGALG00000001409;ENSGALG00000001565;ENSGALG00000001589;ENSGALG00000001889;ENSGALG00000001926;ENSGALG00000003437;ENSGALG00000003863;ENSGALG00000003951;ENSGALG00000004096;ENSGALG00000004167;ENSGALG00000004267;ENSGALG00000004274;ENSGALG00000004426;ENSGALG00000004594;ENSGALG00000004947;…	ENSGALG00000000018;ENSGALG00000000209;ENSGALG00000000534;ENSGALG00000000818;ENSGALG00000000826;ENSGALG00000000839;ENSGALG00000000883;ENSGALG00000000892;ENSGALG00000001077;ENSGALG00000001270;ENSGALG00000001409;ENSGALG00000001412;ENSGALG00000001565;ENSGALG00000001589;ENSGALG00000001729;ENSGALG00000001875;ENSGALG00000001889;ENSGALG00000001926;ENSGALG00000002872;ENSGALG00000002987;ENSGALG00000003282;…
GO:0007275	e	multicellular organismal development	77/5037	174/17934	5.55e-06	0.0465	0.0459	5.55e-06	0.008	biological_process	ENSGALG00000000242;ENSGALG00000001264;ENSGALG00000001956;ENSGALG00000002294;ENSGALG00000002375;ENSGALG00000002645;ENSGALG00000002652;ENSGALG00000002996;ENSGALG00000003058;ENSGALG00000003103;ENSGALG00000003196;ENSGALG00000003203;ENSGALG00000003478;ENSGALG00000003699;ENSGALG00000003931;ENSGALG00000004229;ENSGALG00000004401;ENSGALG00000004476;ENSGALG00000005246;ENSGALG00000005401;ENSGALG00000005410;…	ENSGALG00000000227;ENSGALG00000000242;ENSGALG00000000277;ENSGALG00000000284;ENSGALG00000000761;ENSGALG00000000777;ENSGALG00000000839;ENSGALG00000001079;ENSGALG00000001097;ENSGALG00000001264;ENSGALG00000001412;ENSGALG00000001532;ENSGALG00000001600;ENSGALG00000001708;ENSGALG00000001956;ENSGALG00000002191;ENSGALG00000002294;ENSGALG00000002375;ENSGALG00000002389;ENSGALG00000002407;ENSGALG00000002515;…

## Sheet: P_F_O1_vs_P_F_O2_
id
GO:0022625
GO:0006955
GO:0005840
GO:0044391
GO:0005200
GO:0044421
GO:0031012
GO:0002376
GO:0005576
GO:0004872
GO:0005615
GO:0004888
GO:0003735
GO:0005739
GO:0044459
GO:0044707
GO:0022627
GO:0032501
GO:0044699
GO:0038023
GO:0005634
GO:0044446
GO:0044428
GO:0044422
GO:0043226
GO:0043231
GO:0043227
GO:0043229
GO:0044424
GO:0005509
GO:0044464
GO:0003824
GO:1901265
GO:0000166
GO:0004871
GO:0060089
GO:1901363
GO:0016569
GO:0097159
GO:0050865
GO:0016020
GO:0005886
GO:0007155
GO:0004857
GO:0002682
GO:0016570
GO:0022610
GO:0044445
GO:0036094
GO:0044265
GO:0015935
GO:0016071
GO:0002694
GO:0061134
GO:0002684
GO:0015934
GO:0016874
GO:0006952
GO:0044420
GO:0044429
GO:0009056
GO:0004930
GO:0032502
GO:0030414
GO:0009057
GO:0070647
GO:0008217
GO:0005578
GO:0050867
GO:0051049
GO:0005102
GO:0003676
GO:0051239
GO:0009607
GO:0004497
GO:0016568
GO:0006396
GO:0043412
GO:1901575
GO:0002696
GO:0035639
GO:0017076
GO:0032550
GO:0001883
GO:0032549
GO:0046907
GO:0003008
GO:0032879
GO:0032555
GO:0032553
GO:0001882
GO:0044248
GO:0015031
GO:0006412
GO:0051249
GO:0051603
GO:0045184
GO:0004984
GO:0050911
GO:0001817
GO:0007275

## Sheet: L_F_O1_vs_L_F_O2_sdegs.enrichme
id	enrichment	description	ratio_in_study	ratio_in_pop	p_uncorrected	p_bonferroni	p_holm	p_sidak	p_fdr	type	diff_genes	all_genes
GO:0022610	e	biological adhesion	133/4163	319/17934	1.81e-10	1.42e-06	1.42e-06	1.81e-10	0	biological_process	ENSGALG00000000379;ENSGALG00000000702;ENSGALG00000000760;ENSGALG00000000901;ENSGALG00000000951;ENSGALG00000000957;ENSGALG00000001197;ENSGALG00000001535;ENSGALG00000001840;ENSGALG00000002001;ENSGALG00000002055;ENSGALG00000002192;ENSGALG00000002314;ENSGALG00000002546;ENSGALG00000002552;ENSGALG00000002744;ENSGALG00000002759;ENSGALG00000002781;ENSGALG00000002845;ENSGALG00000002909;ENSGALG00000003123;…	ENSGALG00000000098;ENSGALG00000000270;ENSGALG00000000273;ENSGALG00000000379;ENSGALG00000000579;ENSGALG00000000608;ENSGALG00000000702;ENSGALG00000000760;ENSGALG00000000901;ENSGALG00000000951;ENSGALG00000000957;ENSGALG00000001009;ENSGALG00000001141;ENSGALG00000001177;ENSGALG00000001197;ENSGALG00000001472;ENSGALG00000001535;ENSGALG00000001840;ENSGALG00000002001;ENSGALG00000002003;ENSGALG00000002022;…
GO:0005615	e	extracellular space	129/4163	288/17934	2.05e-10	1.61e-06	1.61e-06	2.05e-10	0	cellular_component	ENSGALG00000000249;ENSGALG00000000364;ENSGALG00000000545;ENSGALG00000000619;ENSGALG00000000702;ENSGALG00000000892;ENSGALG00000000927;ENSGALG00000000951;ENSGALG00000000956;ENSGALG00000001409;ENSGALG00000001565;ENSGALG00000002012;ENSGALG00000002329;ENSGALG00000002333;ENSGALG00000002343;ENSGALG00000002552;ENSGALG00000002896;ENSGALG00000003003;ENSGALG00000003283;ENSGALG00000003399;ENSGALG00000003457;…	ENSGALG00000000182;ENSGALG00000000249;ENSGALG00000000293;ENSGALG00000000364;ENSGALG00000000374;ENSGALG00000000498;ENSGALG00000000534;ENSGALG00000000545;ENSGALG00000000619;ENSGALG00000000667;ENSGALG00000000702;ENSGALG00000000737;ENSGALG00000000839;ENSGALG00000000892;ENSGALG00000000927;ENSGALG00000000949;ENSGALG00000000951;ENSGALG00000000956;ENSGALG00000001234;ENSGALG00000001395;ENSGALG00000001409;…
GO:0031012	e	extracellular matrix	98/4163	196/17934	2.08e-10	1.63e-06	1.63e-06	2.08e-10	0	cellular_component	ENSGALG00000000327;ENSGALG00000000702;ENSGALG00000001007;ENSGALG00000001071;ENSGALG00000001407;ENSGALG00000001431;ENSGALG00000001532;ENSGALG00000001544;ENSGALG00000001559;ENSGALG00000002081;ENSGALG00000002428;ENSGALG00000002546;ENSGALG00000002552;ENSGALG00000002909;ENSGALG00000002955;ENSGALG00000003283;ENSGALG00000003546;ENSGALG00000003551;ENSGALG00000003578;ENSGALG00000003580;ENSGALG00000003589;…	ENSGALG00000000151;ENSGALG00000000327;ENSGALG00000000548;ENSGALG00000000702;ENSGALG00000000839;ENSGALG00000001007;ENSGALG00000001048;ENSGALG00000001071;ENSGALG00000001079;ENSGALG00000001097;ENSGALG00000001201;ENSGALG00000001370;ENSGALG00000001392;ENSGALG00000001407;ENSGALG00000001431;ENSGALG00000001527;ENSGALG00000001532;ENSGALG00000001544;ENSGALG00000001559;ENSGALG00000001752;ENSGALG00000001884;…
GO:0005576	e	extracellular region	166/4163	371/17934	2.26e-10	1.77e-06	1.77e-06	2.26e-10	0	cellular_component	ENSGALG00000000249;ENSGALG00000000364;ENSGALG00000000422;ENSGALG00000000619;ENSGALG00000000702;ENSGALG00000000892;ENSGALG00000000900;ENSGALG00000000951;ENSGALG00000000956;ENSGALG00000001129;ENSGALG00000001299;ENSGALG00000001532;ENSGALG00000001559;ENSGALG00000001565;ENSGALG00000001780;ENSGALG00000001956;ENSGALG00000002329;ENSGALG00000002333;ENSGALG00000002343;ENSGALG00000002550;ENSGALG00000002594;…	ENSGALG00000000120;ENSGALG00000000249;ENSGALG00000000277;ENSGALG00000000293;ENSGALG00000000364;ENSGALG00000000422;ENSGALG00000000534;ENSGALG00000000556;ENSGALG00000000560;ENSGALG00000000619;ENSGALG00000000667;ENSGALG00000000702;ENSGALG00000000761;ENSGALG00000000839;ENSGALG00000000892;ENSGALG00000000900;ENSGALG00000000949;ENSGALG00000000951;ENSGALG00000000956;ENSGALG00000001000;ENSGALG00000001040;…
GO:0007155	e	cell adhesion	133/4163	318/17934	2.65e-10	2.08e-06	2.07e-06	2.65e-10	0	biological_process	ENSGALG00000000379;ENSGALG00000000702;ENSGALG00000000760;ENSGALG00000000901;ENSGALG00000000951;ENSGALG00000000957;ENSGALG00000001197;ENSGALG00000001535;ENSGALG00000001840;ENSGALG00000002001;ENSGALG00000002055;ENSGALG00000002192;ENSGALG00000002314;ENSGALG00000002546;ENSGALG00000002552;ENSGALG00000002744;ENSGALG00000002759;ENSGALG00000002781;ENSGALG00000002845;ENSGALG00000002909;ENSGALG00000003123;…	ENSGALG00000000098;ENSGALG00000000270;ENSGALG00000000273;ENSGALG00000000379;ENSGALG00000000579;ENSGALG00000000608;ENSGALG00000000702;ENSGALG00000000760;ENSGALG00000000901;ENSGALG00000000951;ENSGALG00000000957;ENSGALG00000001009;ENSGALG00000001141;ENSGALG00000001177;ENSGALG00000001197;ENSGALG00000001472;ENSGALG00000001535;ENSGALG00000001840;ENSGALG00000002001;ENSGALG00000002003;ENSGALG00000002022;…
GO:0044421	e	extracellular region part	203/4163	445/17934	2.72e-10	2.13e-06	2.13e-06	2.72e-10	0	cellular_component	ENSGALG00000000249;ENSGALG00000000327;ENSGALG00000000364;ENSGALG00000000545;ENSGALG00000000619;ENSGALG00000000702;ENSGALG00000000892;ENSGALG00000000927;ENSGALG00000000951;ENSGALG00000000956;ENSGALG00000001071;ENSGALG00000001407;ENSGALG00000001409;ENSGALG00000001431;ENSGALG00000001532;ENSGALG00000001544;ENSGALG00000001559;ENSGALG00000001565;ENSGALG00000002012;ENSGALG00000002329;ENSGALG00000002333;…	ENSGALG00000000151;ENSGALG00000000182;ENSGALG00000000221;ENSGALG00000000249;ENSGALG00000000293;ENSGALG00000000327;ENSGALG00000000364;ENSGALG00000000374;ENSGALG00000000498;ENSGALG00000000534;ENSGALG00000000545;ENSGALG00000000548;ENSGALG00000000619;ENSGALG00000000667;ENSGALG00000000702;ENSGALG00000000737;ENSGALG00000000839;ENSGALG00000000892;ENSGALG00000000927;ENSGALG00000000949;ENSGALG00000000951;…
GO:0044459	e	plasma membrane part	215/4163	606/17934	2.86e-10	2.24e-06	2.24e-06	2.86e-10	0	cellular_component	ENSGALG00000000122;ENSGALG00000000141;ENSGALG00000000158;ENSGALG00000000166;ENSGALG00000000178;ENSGALG00000000251;ENSGALG00000000379;ENSGALG00000000400;ENSGALG00000000447;ENSGALG00000000562;ENSGALG00000000730;ENSGALG00000000850;ENSGALG00000000894;ENSGALG00000001264;ENSGALG00000001301;ENSGALG00000001512;ENSGALG00000001535;ENSGALG00000001840;ENSGALG00000001875;ENSGALG00000001912;ENSGALG00000002118;…	ENSGALG00000000075;ENSGALG00000000098;ENSGALG00000000122;ENSGALG00000000141;ENSGALG00000000158;ENSGALG00000000162;ENSGALG00000000166;ENSGALG00000000178;ENSGALG00000000180;ENSGALG00000000195;ENSGALG00000000220;ENSGALG00000000251;ENSGALG00000000273;ENSGALG00000000275;ENSGALG00000000280;ENSGALG00000000367;ENSGALG00000000379;ENSGALG00000000400;ENSGALG00000000441;ENSGALG00000000442;ENSGALG00000000447;…
GO:0005509	e	calcium ion binding	182/4163	489/17934	3.09e-10	2.42e-06	2.42e-06	3.09e-10	0	molecular_function	ENSGALG00000000327;ENSGALG00000000479;ENSGALG00000000585;ENSGALG00000000760;ENSGALG00000001050;ENSGALG00000001069;ENSGALG00000001314;ENSGALG00000001418;ENSGALG00000001431;ENSGALG00000001459;ENSGALG00000001535;ENSGALG00000001768;ENSGALG00000001780;ENSGALG00000001840;ENSGALG00000001979;ENSGALG00000002081;ENSGALG00000002287;ENSGALG00000002314;ENSGALG00000002331;ENSGALG00000002647;ENSGALG00000002666;…	ENSGALG00000000327;ENSGALG00000000382;ENSGALG00000000479;ENSGALG00000000503;ENSGALG00000000548;ENSGALG00000000564;ENSGALG00000000585;ENSGALG00000000608;ENSGALG00000000760;ENSGALG00000000949;ENSGALG00000001009;ENSGALG00000001038;ENSGALG00000001040;ENSGALG00000001050;ENSGALG00000001069;ENSGALG00000001122;ENSGALG00000001169;ENSGALG00000001207;ENSGALG00000001208;ENSGALG00000001314;ENSGALG00000001418;…
GO:0004888	e	transmembrane signaling receptor activity	202/4163	552/17934	3.14e-10	2.46e-06	2.45e-06	3.14e-10	0	molecular_function	ENSGALG00000000168;ENSGALG00000000251;ENSGALG00000000371;ENSGALG00000000568;ENSGALG00000000774;ENSGALG00000000783;ENSGALG00000000788;ENSGALG00000001149;ENSGALG00000001264;ENSGALG00000001383;ENSGALG00000001416;ENSGALG00000001573;ENSGALG00000001626;ENSGALG00000001698;ENSGALG00000001840;ENSGALG00000001875;ENSGALG00000001912;ENSGALG00000002007;ENSGALG00000002019;ENSGALG00000002473;ENSGALG00000002557;…	ENSGALG00000000098;ENSGALG00000000149;ENSGALG00000000155;ENSGALG00000000168;ENSGALG00000000251;ENSGALG00000000274;ENSGALG00000000358;ENSGALG00000000371;ENSGALG00000000462;ENSGALG00000000469;ENSGALG00000000568;ENSGALG00000000642;ENSGALG00000000774;ENSGALG00000000783;ENSGALG00000000788;ENSGALG00000000820;ENSGALG00000001077;ENSGALG00000001085;ENSGALG00000001094;ENSGALG00000001149;ENSGALG00000001172;…
GO:0038023	e	signaling receptor activity	224/4163	619/17934	3.18e-10	2.49e-06	2.49e-06	3.18e-10	0	molecular_function	ENSGALG00000000168;ENSGALG00000000251;ENSGALG00000000371;ENSGALG00000000568;ENSGALG00000000774;ENSGALG00000000783;ENSGALG00000000788;ENSGALG00000000887;ENSGALG00000001149;ENSGALG00000001264;ENSGALG00000001383;ENSGALG00000001416;ENSGALG00000001573;ENSGALG00000001626;ENSGALG00000001698;ENSGALG00000001840;ENSGALG00000001875;ENSGALG00000001912;ENSGALG00000002007;ENSGALG00000002019;ENSGALG00000002182;…	ENSGALG00000000098;ENSGALG00000000149;ENSGALG00000000155;ENSGALG00000000168;ENSGALG00000000251;ENSGALG00000000270;ENSGALG00000000274;ENSGALG00000000358;ENSGALG00000000371;ENSGALG00000000462;ENSGALG00000000469;ENSGALG00000000568;ENSGALG00000000642;ENSGALG00000000774;ENSGALG00000000783;ENSGALG00000000788;ENSGALG00000000820;ENSGALG00000000887;ENSGALG00000001035;ENSGALG00000001073;ENSGALG00000001077;…
GO:0016569	p	covalent chromatin modification	6/4163	147/17934	3.49e-10	2.74e-06	2.73e-06	3.49e-10	0	biological_process	ENSGALG00000000970;ENSGALG00000003064;ENSGALG00000003233;ENSGALG00000009525;ENSGALG00000009564;ENSGALG00000015027	ENSGALG00000000668;ENSGALG00000000776;ENSGALG00000000777;ENSGALG00000000800;ENSGALG00000000823;ENSGALG00000000840;ENSGALG00000000843;ENSGALG00000000970;ENSGALG00000000991;ENSGALG00000001093;ENSGALG00000001101;ENSGALG00000001158;ENSGALG00000001213;ENSGALG00000001802;ENSGALG00000002070;ENSGALG00000002302;ENSGALG00000002469;ENSGALG00000002634;ENSGALG00000002761;ENSGALG00000002971;ENSGALG00000003064;…
GO:0004872	e	receptor activity	281/4163	780/17934	3.57e-10	2.8e-06	2.8e-06	3.57e-10	0	molecular_function	ENSGALG00000000168;ENSGALG00000000251;ENSGALG00000000371;ENSGALG00000000402;ENSGALG00000000568;ENSGALG00000000760;ENSGALG00000000774;ENSGALG00000000783;ENSGALG00000000788;ENSGALG00000000850;ENSGALG00000000887;ENSGALG00000001149;ENSGALG00000001264;ENSGALG00000001383;ENSGALG00000001416;ENSGALG00000001535;ENSGALG00000001573;ENSGALG00000001626;ENSGALG00000001698;ENSGALG00000001840;ENSGALG00000001875;…	ENSGALG00000000094;ENSGALG00000000098;ENSGALG00000000149;ENSGALG00000000155;ENSGALG00000000168;ENSGALG00000000251;ENSGALG00000000270;ENSGALG00000000274;ENSGALG00000000358;ENSGALG00000000371;ENSGALG00000000402;ENSGALG00000000462;ENSGALG00000000469;ENSGALG00000000543;ENSGALG00000000568;ENSGALG00000000642;ENSGALG00000000732;ENSGALG00000000760;ENSGALG00000000774;ENSGALG00000000783;ENSGALG00000000788;…
GO:0005102	e	receptor binding	199/4163	567/17934	3.88e-10	3.04e-06	3.03e-06	3.88e-10	0	molecular_function	ENSGALG00000000122;ENSGALG00000000249;ENSGALG00000000364;ENSGALG00000000379;ENSGALG00000000545;ENSGALG00000000619;ENSGALG00000000702;ENSGALG00000000735;ENSGALG00000000827;ENSGALG00000000892;ENSGALG00000000927;ENSGALG00000000951;ENSGALG00000000956;ENSGALG00000001160;ENSGALG00000001171;ENSGALG00000001246;ENSGALG00000001299;ENSGALG00000001409;ENSGALG00000001532;ENSGALG00000001816;ENSGALG00000001915;…	ENSGALG00000000019;ENSGALG00000000114;ENSGALG00000000120;ENSGALG00000000122;ENSGALG00000000182;ENSGALG00000000249;ENSGALG00000000273;ENSGALG00000000277;ENSGALG00000000280;ENSGALG00000000319;ENSGALG00000000349;ENSGALG00000000364;ENSGALG00000000379;ENSGALG00000000498;ENSGALG00000000534;ENSGALG00000000545;ENSGALG00000000556;ENSGALG00000000619;ENSGALG00000000667;ENSGALG00000000702;ENSGALG00000000732;…
GO:0044707	e	single-multicellular organism process	333/4163	1017/17934	3.92e-10	3.07e-06	3.07e-06	3.92e-10	0	biological_process	ENSGALG00000000168;ENSGALG00000000242;ENSGALG00000000302;ENSGALG00000000314;ENSGALG00000000545;ENSGALG00000000585;ENSGALG00000000616;ENSGALG00000000644;ENSGALG00000000730;ENSGALG00000000783;ENSGALG00000000892;ENSGALG00000000894;ENSGALG00000000900;ENSGALG00000001006;ENSGALG00000001161;ENSGALG00000001197;ENSGALG00000001246;ENSGALG00000001264;ENSGALG00000001416;ENSGALG00000001418;ENSGALG00000001431;…	ENSGALG00000000168;ENSGALG00000000172;ENSGALG00000000220;ENSGALG00000000227;ENSGALG00000000242;ENSGALG00000000255;ENSGALG00000000270;ENSGALG00000000277;ENSGALG00000000284;ENSGALG00000000302;ENSGALG00000000314;ENSGALG00000000367;ENSGALG00000000401;ENSGALG00000000498;ENSGALG00000000534;ENSGALG00000000537;ENSGALG00000000545;ENSGALG00000000557;ENSGALG00000000585;ENSGALG00000000608;ENSGALG00000000616;…
GO:0044428	p	nuclear part	145/4163	1087/17934	4.18e-10	3.27e-06	3.26e-06	4.18e-10	0	cellular_component	ENSGALG00000000002;ENSGALG00000000470;ENSGALG00000000953;ENSGALG00000001113;ENSGALG00000001126;ENSGALG00000001197;ENSGALG00000001229;ENSGALG00000001246;ENSGALG00000001491;ENSGALG00000001504;ENSGALG00000002197;ENSGALG00000002203;ENSGALG00000002336;ENSGALG00000002689;ENSGALG00000002781;ENSGALG00000002886;ENSGALG00000003064;ENSGALG00000003113;ENSGALG00000003233;ENSGALG00000003248;ENSGALG00000003484;…	ENSGALG00000000002;ENSGALG00000000034;ENSGALG00000000043;ENSGALG00000000110;ENSGALG00000000169;ENSGALG00000000209;ENSGALG00000000218;ENSGALG00000000231;ENSGALG00000000243;ENSGALG00000000273;ENSGALG00000000319;ENSGALG00000000351;ENSGALG00000000363;ENSGALG00000000377;ENSGALG00000000388;ENSGALG00000000404;ENSGALG00000000454;ENSGALG00000000470;ENSGALG00000000474;ENSGALG00000000496;ENSGALG00000000516;…
GO:0032501	e	multicellular organismal process	334/4163	1020/17934	4.21e-10	3.3e-06	3.29e-06	4.21e-10	0	biological_process	ENSGALG00000000168;ENSGALG00000000242;ENSGALG00000000302;ENSGALG00000000314;ENSGALG00000000545;ENSGALG00000000585;ENSGALG00000000616;ENSGALG00000000644;ENSGALG00000000730;ENSGALG00000000783;ENSGALG00000000892;ENSGALG00000000894;ENSGALG00000000900;ENSGALG00000001006;ENSGALG00000001161;ENSGALG00000001197;ENSGALG00000001246;ENSGALG00000001264;ENSGALG00000001416;ENSGALG00000001418;ENSGALG00000001431;…	ENSGALG00000000168;ENSGALG00000000172;ENSGALG00000000220;ENSGALG00000000227;ENSGALG00000000242;ENSGALG00000000255;ENSGALG00000000270;ENSGALG00000000277;ENSGALG00000000284;ENSGALG00000000302;ENSGALG00000000314;ENSGALG00000000367;ENSGALG00000000401;ENSGALG00000000498;ENSGALG00000000534;ENSGALG00000000537;ENSGALG00000000545;ENSGALG00000000557;ENSGALG00000000585;ENSGALG00000000608;ENSGALG00000000616;…
GO:0005739	p	mitochondrion	100/4163	906/17934	4.25e-10	3.33e-06	3.33e-06	4.25e-10	0	cellular_component	ENSGALG00000000018;ENSGALG00000000514;ENSGALG00000000627;ENSGALG00000000629;ENSGALG00000000771;ENSGALG00000000893;ENSGALG00000001071;ENSGALG00000001096;ENSGALG00000001246;ENSGALG00000001276;ENSGALG00000001426;ENSGALG00000001556;ENSGALG00000002020;ENSGALG00000002124;ENSGALG00000002495;ENSGALG00000002500;ENSGALG00000002688;ENSGALG00000002932;ENSGALG00000002944;ENSGALG00000003182;ENSGALG00000003261;…	ENSGALG00000000018;ENSGALG00000000033;ENSGALG00000000062;ENSGALG00000000086;ENSGALG00000000129;ENSGALG00000000186;ENSGALG00000000218;ENSGALG00000000219;ENSGALG00000000227;ENSGALG00000000231;ENSGALG00000000253;ENSGALG00000000304;ENSGALG00000000352;ENSGALG00000000378;ENSGALG00000000398;ENSGALG00000000490;ENSGALG00000000508;ENSGALG00000000514;ENSGALG00000000522;ENSGALG00000000536;ENSGALG00000000537;…
GO:0031090	p	organelle membrane	64/4163	524/17934	4.27e-10	3.34e-06	3.33e-06	4.27e-10	0	cellular_component	ENSGALG00000000002;ENSGALG00000000158;ENSGALG00000000562;ENSGALG00000000627;ENSGALG00000000629;ENSGALG00000000901;ENSGALG00000001096;ENSGALG00000001806;ENSGALG00000002020;ENSGALG00000002689;ENSGALG00000003182;ENSGALG00000003227;ENSGALG00000003553;ENSGALG00000003855;ENSGALG00000004845;ENSGALG00000005360;ENSGALG00000005511;ENSGALG00000005791;ENSGALG00000006272;ENSGALG00000006551;ENSGALG00000007150;…	ENSGALG00000000002;ENSGALG00000000055;ENSGALG00000000086;ENSGALG00000000142;ENSGALG00000000145;ENSGALG00000000158;ENSGALG00000000219;ENSGALG00000000231;ENSGALG00000000253;ENSGALG00000000255;ENSGALG00000000324;ENSGALG00000000352;ENSGALG00000000378;ENSGALG00000000398;ENSGALG00000000454;ENSGALG00000000508;ENSGALG00000000562;ENSGALG00000000627;ENSGALG00000000629;ENSGALG00000000733;ENSGALG00000000816;…
GO:0044699	e	single-organism process	521/4163	1584/17934	5.12e-10	4.01e-06	4e-06	5.12e-10	0	biological_process	ENSGALG00000000168;ENSGALG00000000242;ENSGALG00000000302;ENSGALG00000000314;ENSGALG00000000379;ENSGALG00000000545;ENSGALG00000000585;ENSGALG00000000616;ENSGALG00000000644;ENSGALG00000000702;ENSGALG00000000730;ENSGALG00000000760;ENSGALG00000000783;ENSGALG00000000827;ENSGALG00000000892;ENSGALG00000000894;ENSGALG00000000900;ENSGALG00000000901;ENSGALG00000000951;ENSGALG00000000957;ENSGALG00000001006;…	ENSGALG00000000043;ENSGALG00000000071;ENSGALG00000000098;ENSGALG00000000120;ENSGALG00000000168;ENSGALG00000000172;ENSGALG00000000220;ENSGALG00000000227;ENSGALG00000000242;ENSGALG00000000255;ENSGALG00000000270;ENSGALG00000000273;ENSGALG00000000277;ENSGALG00000000284;ENSGALG00000000302;ENSGALG00000000314;ENSGALG00000000367;ENSGALG00000000379;ENSGALG00000000388;ENSGALG00000000401;ENSGALG00000000404;…
GO:0016570	p	histone modification	6/4163	145/17934	5.16e-10	4.04e-06	4.03e-06	5.16e-10	0	biological_process	ENSGALG00000000970;ENSGALG00000003064;ENSGALG00000003233;ENSGALG00000009525;ENSGALG00000009564;ENSGALG00000015027	ENSGALG00000000668;ENSGALG00000000776;ENSGALG00000000777;ENSGALG00000000800;ENSGALG00000000823;ENSGALG00000000840;ENSGALG00000000843;ENSGALG00000000970;ENSGALG00000000991;ENSGALG00000001093;ENSGALG00000001101;ENSGALG00000001158;ENSGALG00000001213;ENSGALG00000001802;ENSGALG00000002070;ENSGALG00000002302;ENSGALG00000002469;ENSGALG00000002634;ENSGALG00000002761;ENSGALG00000002971;ENSGALG00000003064;…
GO:0032502	e	developmental process	525/4163	1733/17934	5.33e-10	4.17e-06	4.16e-06	5.33e-10	0	biological_process	ENSGALG00000000112;ENSGALG00000000158;ENSGALG00000000196;ENSGALG00000000242;ENSGALG00000000302;ENSGALG00000000314;ENSGALG00000000545;ENSGALG00000000616;ENSGALG00000000644;ENSGALG00000000719;ENSGALG00000000730;ENSGALG00000000827;ENSGALG00000000850;ENSGALG00000000883;ENSGALG00000000892;ENSGALG00000000894;ENSGALG00000000909;ENSGALG00000000946;ENSGALG00000001006;ENSGALG00000001021;ENSGALG00000001071;…	ENSGALG00000000061;ENSGALG00000000071;ENSGALG00000000075;ENSGALG00000000076;ENSGALG00000000098;ENSGALG00000000112;ENSGALG00000000120;ENSGALG00000000158;ENSGALG00000000172;ENSGALG00000000195;ENSGALG00000000196;ENSGALG00000000220;ENSGALG00000000227;ENSGALG00000000242;ENSGALG00000000255;ENSGALG00000000270;ENSGALG00000000277;ENSGALG00000000284;ENSGALG00000000302;ENSGALG00000000313;ENSGALG00000000314;…
GO:0044422	p	organelle part	443/4163	2619/17934	5.88e-10	4.6e-06	4.59e-06	5.88e-10	0	cellular_component	ENSGALG00000000002;ENSGALG00000000018;ENSGALG00000000158;ENSGALG00000000295;ENSGALG00000000302;ENSGALG00000000314;ENSGALG00000000317;ENSGALG00000000456;ENSGALG00000000470;ENSGALG00000000514;ENSGALG00000000562;ENSGALG00000000585;ENSGALG00000000627;ENSGALG00000000629;ENSGALG00000000674;ENSGALG00000000719;ENSGALG00000000730;ENSGALG00000000848;ENSGALG00000000901;ENSGALG00000000909;ENSGALG00000000953;…	ENSGALG00000000002;ENSGALG00000000005;ENSGALG00000000018;ENSGALG00000000033;ENSGALG00000000034;ENSGALG00000000041;ENSGALG00000000043;ENSGALG00000000055;ENSGALG00000000059;ENSGALG00000000086;ENSGALG00000000110;ENSGALG00000000120;ENSGALG00000000142;ENSGALG00000000145;ENSGALG00000000158;ENSGALG00000000169;ENSGALG00000000209;ENSGALG00000000218;ENSGALG00000000219;ENSGALG00000000220;ENSGALG00000000230;…
GO:0044444	p	cytoplasmic part	506/4163	2876/17934	6.54e-10	5.12e-06	5.11e-06	6.54e-10	0	cellular_component	ENSGALG00000000018;ENSGALG00000000122;ENSGALG00000000158;ENSGALG00000000249;ENSGALG00000000295;ENSGALG00000000302;ENSGALG00000000456;ENSGALG00000000514;ENSGALG00000000562;ENSGALG00000000585;ENSGALG00000000616;ENSGALG00000000627;ENSGALG00000000629;ENSGALG00000000719;ENSGALG00000000730;ENSGALG00000000764;ENSGALG00000000771;ENSGALG00000000775;ENSGALG00000000819;ENSGALG00000000848;ENSGALG00000000893;…	ENSGALG00000000005;ENSGALG00000000018;ENSGALG00000000033;ENSGALG00000000041;ENSGALG00000000055;ENSGALG00000000061;ENSGALG00000000062;ENSGALG00000000086;ENSGALG00000000114;ENSGALG00000000120;ENSGALG00000000122;ENSGALG00000000124;ENSGALG00000000129;ENSGALG00000000142;ENSGALG00000000145;ENSGALG00000000150;ENSGALG00000000158;ENSGALG00000000165;ENSGALG00000000186;ENSGALG00000000195;ENSGALG00000000209;…
GO:0005634	p	nucleus	455/4163	2517/17934	6.82e-10	5.34e-06	5.33e-06	6.82e-10	0	cellular_component	ENSGALG00000000002;ENSGALG00000000107;ENSGALG00000000122;ENSGALG00000000242;ENSGALG00000000249;ENSGALG00000000295;ENSGALG00000000316;ENSGALG00000000451;ENSGALG00000000616;ENSGALG00000000635;ENSGALG00000000783;ENSGALG00000000821;ENSGALG00000000883;ENSGALG00000000887;ENSGALG00000000953;ENSGALG00000000970;ENSGALG00000001006;ENSGALG00000001021;ENSGALG00000001031;ENSGALG00000001113;ENSGALG00000001118;…	ENSGALG00000000002;ENSGALG00000000033;ENSGALG00000000043;ENSGALG00000000067;ENSGALG00000000071;ENSGALG00000000106;ENSGALG00000000107;ENSGALG00000000110;ENSGALG00000000122;ENSGALG00000000129;ENSGALG00000000137;ENSGALG00000000156;ENSGALG00000000160;ENSGALG00000000169;ENSGALG00000000172;ENSGALG00000000183;ENSGALG00000000193;ENSGALG00000000209;ENSGALG00000000218;ENSGALG00000000220;ENSGALG00000000230;…
GO:0044446	p	intracellular organelle part	426/4163	2568/17934	6.88e-10	5.39e-06	5.37e-06	6.88e-10	0	cellular_component	ENSGALG00000000002;ENSGALG00000000018;ENSGALG00000000158;ENSGALG00000000302;ENSGALG00000000314;ENSGALG00000000317;ENSGALG00000000456;ENSGALG00000000470;ENSGALG00000000514;ENSGALG00000000562;ENSGALG00000000627;ENSGALG00000000629;ENSGALG00000000674;ENSGALG00000000719;ENSGALG00000000848;ENSGALG00000000901;ENSGALG00000000909;ENSGALG00000000953;ENSGALG00000000970;ENSGALG00000001017;ENSGALG00000001020;…	ENSGALG00000000002;ENSGALG00000000005;ENSGALG00000000018;ENSGALG00000000033;ENSGALG00000000034;ENSGALG00000000041;ENSGALG00000000043;ENSGALG00000000055;ENSGALG00000000059;ENSGALG00000000086;ENSGALG00000000110;ENSGALG00000000142;ENSGALG00000000145;ENSGALG00000000158;ENSGALG00000000169;ENSGALG00000000209;ENSGALG00000000218;ENSGALG00000000219;ENSGALG00000000220;ENSGALG00000000230;ENSGALG00000000231;…
GO:0043229	p	intracellular organelle	862/4163	4691/17934	7.19e-10	5.63e-06	5.62e-06	7.19e-10	0	cellular_component	ENSGALG00000000002;ENSGALG00000000018;ENSGALG00000000107;ENSGALG00000000122;ENSGALG00000000158;ENSGALG00000000242;ENSGALG00000000249;ENSGALG00000000295;ENSGALG00000000302;ENSGALG00000000309;ENSGALG00000000316;ENSGALG00000000318;ENSGALG00000000451;ENSGALG00000000456;ENSGALG00000000514;ENSGALG00000000616;ENSGALG00000000627;ENSGALG00000000629;ENSGALG00000000635;ENSGALG00000000694;ENSGALG00000000719;…	ENSGALG00000000002;ENSGALG00000000018;ENSGALG00000000033;ENSGALG00000000041;ENSGALG00000000043;ENSGALG00000000055;ENSGALG00000000062;ENSGALG00000000067;ENSGALG00000000071;ENSGALG00000000086;ENSGALG00000000106;ENSGALG00000000107;ENSGALG00000000110;ENSGALG00000000114;ENSGALG00000000122;ENSGALG00000000124;ENSGALG00000000129;ENSGALG00000000137;ENSGALG00000000150;ENSGALG00000000156;ENSGALG00000000158;…
GO:0004857	e	enzyme inhibitor activity	78/4163	176/17934	7.23e-10	5.66e-06	5.64e-06	7.23e-10	0	molecular_function	ENSGALG00000000122;ENSGALG00000000327;ENSGALG00000000619;ENSGALG00000001229;ENSGALG00000001396;ENSGALG00000001535;ENSGALG00000001565;ENSGALG00000001697;ENSGALG00000001926;ENSGALG00000002509;ENSGALG00000002552;ENSGALG00000002594;ENSGALG00000002987;ENSGALG00000003770;ENSGALG00000003777;ENSGALG00000004177;ENSGALG00000004526;ENSGALG00000004538;ENSGALG00000004591;ENSGALG00000005503;ENSGALG00000006087;…	ENSGALG00000000044;ENSGALG00000000122;ENSGALG00000000293;ENSGALG00000000327;ENSGALG00000000619;ENSGALG00000000776;ENSGALG00000000812;ENSGALG00000000943;ENSGALG00000001000;ENSGALG00000001229;ENSGALG00000001250;ENSGALG00000001396;ENSGALG00000001506;ENSGALG00000001535;ENSGALG00000001565;ENSGALG00000001697;ENSGALG00000001833;ENSGALG00000001926;ENSGALG00000002294;ENSGALG00000002302;ENSGALG00000002352;…
GO:1901363	p	heterocyclic compound binding	670/4163	3509/17934	7.34e-10	5.75e-06	5.73e-06	7.34e-10	0	molecular_function	ENSGALG00000000049;ENSGALG00000000113;ENSGALG00000000181;ENSGALG00000000242;ENSGALG00000000316;ENSGALG00000000364;ENSGALG00000000466;ENSGALG00000000544;ENSGALG00000000616;ENSGALG00000000635;ENSGALG00000000670;ENSGALG00000000674;ENSGALG00000000769;ENSGALG00000000824;ENSGALG00000000836;ENSGALG00000000837;ENSGALG00000000862;ENSGALG00000000883;ENSGALG00000000887;ENSGALG00000000927;ENSGALG00000000953;…	ENSGALG00000000019;ENSGALG00000000041;ENSGALG00000000043;ENSGALG00000000048;ENSGALG00000000049;ENSGALG00000000059;ENSGALG00000000076;ENSGALG00000000102;ENSGALG00000000113;ENSGALG00000000137;ENSGALG00000000146;ENSGALG00000000150;ENSGALG00000000153;ENSGALG00000000160;ENSGALG00000000169;ENSGALG00000000172;ENSGALG00000000177;ENSGALG00000000181;ENSGALG00000000189;ENSGALG00000000215;ENSGALG00000000217;…
GO:0043231	p	intracellular membrane-bounded organelle	730/4163	4171/17934	7.35e-10	5.75e-06	5.73e-06	7.35e-10	0	cellular_component	ENSGALG00000000002;ENSGALG00000000018;ENSGALG00000000107;ENSGALG00000000122;ENSGALG00000000158;ENSGALG00000000242;ENSGALG00000000249;ENSGALG00000000295;ENSGALG00000000316;ENSGALG00000000451;ENSGALG00000000514;ENSGALG00000000616;ENSGALG00000000627;ENSGALG00000000629;ENSGALG00000000635;ENSGALG00000000730;ENSGALG00000000764;ENSGALG00000000771;ENSGALG00000000775;ENSGALG00000000783;ENSGALG00000000819;…	ENSGALG00000000002;ENSGALG00000000018;ENSGALG00000000033;ENSGALG00000000041;ENSGALG00000000043;ENSGALG00000000055;ENSGALG00000000062;ENSGALG00000000067;ENSGALG00000000071;ENSGALG00000000086;ENSGALG00000000106;ENSGALG00000000107;ENSGALG00000000110;ENSGALG00000000114;ENSGALG00000000122;ENSGALG00000000124;ENSGALG00000000129;ENSGALG00000000137;ENSGALG00000000156;ENSGALG00000000158;ENSGALG00000000160;…
GO:0043226	p	organelle	863/4163	4700/17934	7.37e-10	5.77e-06	5.75e-06	7.37e-10	0	cellular_component	ENSGALG00000000002;ENSGALG00000000018;ENSGALG00000000107;ENSGALG00000000122;ENSGALG00000000158;ENSGALG00000000242;ENSGALG00000000249;ENSGALG00000000295;ENSGALG00000000302;ENSGALG00000000309;ENSGALG00000000316;ENSGALG00000000318;ENSGALG00000000451;ENSGALG00000000456;ENSGALG00000000514;ENSGALG00000000616;ENSGALG00000000627;ENSGALG00000000629;ENSGALG00000000635;ENSGALG00000000694;ENSGALG00000000719;…	ENSGALG00000000002;ENSGALG00000000018;ENSGALG00000000033;ENSGALG00000000041;ENSGALG00000000043;ENSGALG00000000055;ENSGALG00000000062;ENSGALG00000000067;ENSGALG00000000071;ENSGALG00000000086;ENSGALG00000000106;ENSGALG00000000107;ENSGALG00000000110;ENSGALG00000000114;ENSGALG00000000122;ENSGALG00000000124;ENSGALG00000000129;ENSGALG00000000137;ENSGALG00000000150;ENSGALG00000000156;ENSGALG00000000158;…
GO:0043227	p	membrane-bounded organelle	731/4163	4177/17934	7.47e-10	5.85e-06	5.83e-06	7.47e-10	0	cellular_component	ENSGALG00000000002;ENSGALG00000000018;ENSGALG00000000107;ENSGALG00000000122;ENSGALG00000000158;ENSGALG00000000242;ENSGALG00000000249;ENSGALG00000000295;ENSGALG00000000316;ENSGALG00000000451;ENSGALG00000000514;ENSGALG00000000616;ENSGALG00000000627;ENSGALG00000000629;ENSGALG00000000635;ENSGALG00000000730;ENSGALG00000000764;ENSGALG00000000771;ENSGALG00000000775;ENSGALG00000000783;ENSGALG00000000819;…	ENSGALG00000000002;ENSGALG00000000018;ENSGALG00000000033;ENSGALG00000000041;ENSGALG00000000043;ENSGALG00000000055;ENSGALG00000000062;ENSGALG00000000067;ENSGALG00000000071;ENSGALG00000000086;ENSGALG00000000106;ENSGALG00000000107;ENSGALG00000000110;ENSGALG00000000114;ENSGALG00000000122;ENSGALG00000000124;ENSGALG00000000129;ENSGALG00000000137;ENSGALG00000000156;ENSGALG00000000158;ENSGALG00000000160;…
GO:0061134	e	peptidase regulator activity	67/4163	143/17934	7.62e-10	5.97e-06	5.95e-06	7.62e-10	0	molecular_function	ENSGALG00000001396;ENSGALG00000001535;ENSGALG00000001565;ENSGALG00000001697;ENSGALG00000002509;ENSGALG00000002552;ENSGALG00000002594;ENSGALG00000002623;ENSGALG00000002987;ENSGALG00000003578;ENSGALG00000003777;ENSGALG00000004526;ENSGALG00000004538;ENSGALG00000004591;ENSGALG00000005503;ENSGALG00000006087;ENSGALG00000006258;ENSGALG00000006614;ENSGALG00000006744;ENSGALG00000006832;ENSGALG00000006833;…	ENSGALG00000000044;ENSGALG00000000293;ENSGALG00000000776;ENSGALG00000001000;ENSGALG00000001250;ENSGALG00000001396;ENSGALG00000001506;ENSGALG00000001535;ENSGALG00000001565;ENSGALG00000001697;ENSGALG00000002294;ENSGALG00000002302;ENSGALG00000002509;ENSGALG00000002524;ENSGALG00000002552;ENSGALG00000002594;ENSGALG00000002623;ENSGALG00000002987;ENSGALG00000003015;ENSGALG00000003472;ENSGALG00000003512;…
GO:0097159	p	organic cyclic compound binding	673/4163	3523/17934	7.79e-10	6.1e-06	6.08e-06	7.79e-10	0	molecular_function	ENSGALG00000000049;ENSGALG00000000113;ENSGALG00000000181;ENSGALG00000000242;ENSGALG00000000316;ENSGALG00000000364;ENSGALG00000000466;ENSGALG00000000544;ENSGALG00000000616;ENSGALG00000000635;ENSGALG00000000670;ENSGALG00000000674;ENSGALG00000000769;ENSGALG00000000824;ENSGALG00000000836;ENSGALG00000000837;ENSGALG00000000862;ENSGALG00000000883;ENSGALG00000000887;ENSGALG00000000927;ENSGALG00000000953;…	ENSGALG00000000019;ENSGALG00000000041;ENSGALG00000000043;ENSGALG00000000048;ENSGALG00000000049;ENSGALG00000000059;ENSGALG00000000076;ENSGALG00000000102;ENSGALG00000000113;ENSGALG00000000137;ENSGALG00000000146;ENSGALG00000000150;ENSGALG00000000153;ENSGALG00000000160;ENSGALG00000000169;ENSGALG00000000172;ENSGALG00000000177;ENSGALG00000000181;ENSGALG00000000189;ENSGALG00000000215;ENSGALG00000000217;…
GO:0005200	p	structural constituent of cytoskeleton	4/4163	126/17934	8e-10	6.26e-06	6.23e-06	8e-10	0	molecular_function	ENSGALG00000000302;ENSGALG00000009191;ENSGALG00000018679;ENSGALG00000024200	ENSGALG00000000302;ENSGALG00000002548;ENSGALG00000003628;ENSGALG00000006133;ENSGALG00000007048;ENSGALG00000007447;ENSGALG00000007922;ENSGALG00000008156;ENSGALG00000008586;ENSGALG00000008677;ENSGALG00000009188;ENSGALG00000009189;ENSGALG00000009190;ENSGALG00000009191;ENSGALG00000009193;ENSGALG00000009196;ENSGALG00000009987;ENSGALG00000013664;ENSGALG00000013665;ENSGALG00000013666;ENSGALG00000013667;…
GO:0004871	e	signal transducer activity	263/4163	806/17934	8.59e-10	6.73e-06	6.7e-06	8.59e-10	0	molecular_function	ENSGALG00000000168;ENSGALG00000000251;ENSGALG00000000371;ENSGALG00000000568;ENSGALG00000000774;ENSGALG00000000783;ENSGALG00000000788;ENSGALG00000000887;ENSGALG00000001118;ENSGALG00000001149;ENSGALG00000001160;ENSGALG00000001264;ENSGALG00000001383;ENSGALG00000001416;ENSGALG00000001573;ENSGALG00000001626;ENSGALG00000001698;ENSGALG00000001840;ENSGALG00000001875;ENSGALG00000001912;ENSGALG00000002007;…	ENSGALG00000000041;ENSGALG00000000098;ENSGALG00000000132;ENSGALG00000000149;ENSGALG00000000155;ENSGALG00000000168;ENSGALG00000000251;ENSGALG00000000270;ENSGALG00000000274;ENSGALG00000000358;ENSGALG00000000371;ENSGALG00000000462;ENSGALG00000000469;ENSGALG00000000568;ENSGALG00000000573;ENSGALG00000000642;ENSGALG00000000685;ENSGALG00000000751;ENSGALG00000000774;ENSGALG00000000783;ENSGALG00000000788;…
GO:0060089	e	molecular transducer activity	263/4163	806/17934	8.59e-10	6.73e-06	6.7e-06	8.59e-10	0	molecular_function	ENSGALG00000000168;ENSGALG00000000251;ENSGALG00000000371;ENSGALG00000000568;ENSGALG00000000774;ENSGALG00000000783;ENSGALG00000000788;ENSGALG00000000887;ENSGALG00000001118;ENSGALG00000001149;ENSGALG00000001160;ENSGALG00000001264;ENSGALG00000001383;ENSGALG00000001416;ENSGALG00000001573;ENSGALG00000001626;ENSGALG00000001698;ENSGALG00000001840;ENSGALG00000001875;ENSGALG00000001912;ENSGALG00000002007;…	ENSGALG00000000041;ENSGALG00000000098;ENSGALG00000000132;ENSGALG00000000149;ENSGALG00000000155;ENSGALG00000000168;ENSGALG00000000251;ENSGALG00000000270;ENSGALG00000000274;ENSGALG00000000358;ENSGALG00000000371;ENSGALG00000000462;ENSGALG00000000469;ENSGALG00000000568;ENSGALG00000000573;ENSGALG00000000642;ENSGALG00000000685;ENSGALG00000000751;ENSGALG00000000774;ENSGALG00000000783;ENSGALG00000000788;…
GO:0044424	p	intracellular part	1129/4163	6252/17934	8.95e-10	7.01e-06	6.98e-06	8.95e-10	0	cellular_component	ENSGALG00000000002;ENSGALG00000000018;ENSGALG00000000107;ENSGALG00000000122;ENSGALG00000000158;ENSGALG00000000235;ENSGALG00000000242;ENSGALG00000000249;ENSGALG00000000295;ENSGALG00000000302;ENSGALG00000000309;ENSGALG00000000314;ENSGALG00000000316;ENSGALG00000000317;ENSGALG00000000318;ENSGALG00000000451;ENSGALG00000000456;ENSGALG00000000470;ENSGALG00000000479;ENSGALG00000000514;ENSGALG00000000562;…	ENSGALG00000000002;ENSGALG00000000005;ENSGALG00000000018;ENSGALG00000000033;ENSGALG00000000034;ENSGALG00000000041;ENSGALG00000000043;ENSGALG00000000055;ENSGALG00000000059;ENSGALG00000000061;ENSGALG00000000062;ENSGALG00000000065;ENSGALG00000000067;ENSGALG00000000071;ENSGALG00000000076;ENSGALG00000000085;ENSGALG00000000086;ENSGALG00000000106;ENSGALG00000000107;ENSGALG00000000109;ENSGALG00000000110;…
GO:0003824	p	catalytic activity	860/4163	4374/17934	9.3e-10	7.29e-06	7.25e-06	9.3e-10	0	molecular_function	ENSGALG00000000004;ENSGALG00000000081;ENSGALG00000000139;ENSGALG00000000181;ENSGALG00000000184;ENSGALG00000000196;ENSGALG00000000402;ENSGALG00000000466;ENSGALG00000000479;ENSGALG00000000544;ENSGALG00000000545;ENSGALG00000000584;ENSGALG00000000629;ENSGALG00000000670;ENSGALG00000000674;ENSGALG00000000764;ENSGALG00000000769;ENSGALG00000000771;ENSGALG00000000775;ENSGALG00000000824;ENSGALG00000000837;…	ENSGALG00000000004;ENSGALG00000000005;ENSGALG00000000015;ENSGALG00000000019;ENSGALG00000000038;ENSGALG00000000048;ENSGALG00000000054;ENSGALG00000000059;ENSGALG00000000061;ENSGALG00000000065;ENSGALG00000000067;ENSGALG00000000076;ENSGALG00000000081;ENSGALG00000000085;ENSGALG00000000102;ENSGALG00000000104;ENSGALG00000000109;ENSGALG00000000110;ENSGALG00000000139;ENSGALG00000000142;ENSGALG00000000145;…
GO:0044464	p	cell part	1524/4163	7633/17934	9.38e-10	7.34e-06	7.31e-06	9.38e-10	0	cellular_component	ENSGALG00000000002;ENSGALG00000000018;ENSGALG00000000107;ENSGALG00000000112;ENSGALG00000000113;ENSGALG00000000122;ENSGALG00000000141;ENSGALG00000000158;ENSGALG00000000166;ENSGALG00000000168;ENSGALG00000000178;ENSGALG00000000235;ENSGALG00000000242;ENSGALG00000000249;ENSGALG00000000251;ENSGALG00000000295;ENSGALG00000000302;ENSGALG00000000309;ENSGALG00000000314;ENSGALG00000000316;ENSGALG00000000317;…	ENSGALG00000000002;ENSGALG00000000005;ENSGALG00000000018;ENSGALG00000000033;ENSGALG00000000034;ENSGALG00000000041;ENSGALG00000000043;ENSGALG00000000055;ENSGALG00000000056;ENSGALG00000000059;ENSGALG00000000061;ENSGALG00000000062;ENSGALG00000000065;ENSGALG00000000067;ENSGALG00000000071;ENSGALG00000000075;ENSGALG00000000076;ENSGALG00000000085;ENSGALG00000000086;ENSGALG00000000094;ENSGALG00000000098;…
GO:0044429	p	mitochondrial part	28/4163	296/17934	9.4e-10	7.36e-06	7.33e-06	9.4e-10	0	cellular_component	ENSGALG00000000018;ENSGALG00000000456;ENSGALG00000000514;ENSGALG00000000627;ENSGALG00000000629;ENSGALG00000001096;ENSGALG00000002020;ENSGALG00000002944;ENSGALG00000003182;ENSGALG00000003553;ENSGALG00000003625;ENSGALG00000003855;ENSGALG00000004845;ENSGALG00000007150;ENSGALG00000007442;ENSGALG00000007826;ENSGALG00000008066;ENSGALG00000008606;ENSGALG00000010917;ENSGALG00000012692;ENSGALG00000013964;…	ENSGALG00000000018;ENSGALG00000000086;ENSGALG00000000219;ENSGALG00000000231;ENSGALG00000000253;ENSGALG00000000352;ENSGALG00000000378;ENSGALG00000000398;ENSGALG00000000456;ENSGALG00000000490;ENSGALG00000000508;ENSGALG00000000514;ENSGALG00000000627;ENSGALG00000000629;ENSGALG00000000744;ENSGALG00000000816;ENSGALG00000000842;ENSGALG00000000852;ENSGALG00000001096;ENSGALG00000001240;ENSGALG00000001330;…
GO:0044420	e	extracellular matrix part	52/4163	102/17934	9.81e-10	7.68e-06	7.64e-06	9.81e-10	0	cellular_component	ENSGALG00000002012;ENSGALG00000002509;ENSGALG00000002546;ENSGALG00000002552;ENSGALG00000003338;ENSGALG00000003578;ENSGALG00000003582;ENSGALG00000003770;ENSGALG00000003852;ENSGALG00000004338;ENSGALG00000004526;ENSGALG00000004627;ENSGALG00000004771;ENSGALG00000004946;ENSGALG00000004960;ENSGALG00000005180;ENSGALG00000005317;ENSGALG00000005554;ENSGALG00000006126;ENSGALG00000006725;ENSGALG00000006758;…	ENSGALG00000001343;ENSGALG00000001471;ENSGALG00000001527;ENSGALG00000002012;ENSGALG00000002041;ENSGALG00000002298;ENSGALG00000002389;ENSGALG00000002509;ENSGALG00000002546;ENSGALG00000002552;ENSGALG00000003115;ENSGALG00000003338;ENSGALG00000003578;ENSGALG00000003582;ENSGALG00000003726;ENSGALG00000003770;ENSGALG00000003852;ENSGALG00000004338;ENSGALG00000004481;ENSGALG00000004526;ENSGALG00000004620;…
GO:1901265	p	nucleoside phosphate binding	315/4163	1802/17934	1.06e-09	8.27e-06	8.23e-06	1.06e-09	0	molecular_function	ENSGALG00000000181;ENSGALG00000000364;ENSGALG00000000466;ENSGALG00000000544;ENSGALG00000000670;ENSGALG00000000674;ENSGALG00000000769;ENSGALG00000000824;ENSGALG00000000883;ENSGALG00000000927;ENSGALG00000000970;ENSGALG00000001020;ENSGALG00000001084;ENSGALG00000001118;ENSGALG00000001229;ENSGALG00000001246;ENSGALG00000001256;ENSGALG00000001293;ENSGALG00000001318;ENSGALG00000001504;ENSGALG00000001526;…	ENSGALG00000000019;ENSGALG00000000041;ENSGALG00000000048;ENSGALG00000000059;ENSGALG00000000076;ENSGALG00000000102;ENSGALG00000000153;ENSGALG00000000181;ENSGALG00000000189;ENSGALG00000000217;ENSGALG00000000219;ENSGALG00000000243;ENSGALG00000000244;ENSGALG00000000273;ENSGALG00000000311;ENSGALG00000000312;ENSGALG00000000349;ENSGALG00000000362;ENSGALG00000000364;ENSGALG00000000366;ENSGALG00000000377;…
GO:0000166	p	nucleotide binding	315/4163	1802/17934	1.06e-09	8.27e-06	8.23e-06	1.06e-09	0	molecular_function	ENSGALG00000000181;ENSGALG00000000364;ENSGALG00000000466;ENSGALG00000000544;ENSGALG00000000670;ENSGALG00000000674;ENSGALG00000000769;ENSGALG00000000824;ENSGALG00000000883;ENSGALG00000000927;ENSGALG00000000970;ENSGALG00000001020;ENSGALG00000001084;ENSGALG00000001118;ENSGALG00000001229;ENSGALG00000001246;ENSGALG00000001256;ENSGALG00000001293;ENSGALG00000001318;ENSGALG00000001504;ENSGALG00000001526;…	ENSGALG00000000019;ENSGALG00000000041;ENSGALG00000000048;ENSGALG00000000059;ENSGALG00000000076;ENSGALG00000000102;ENSGALG00000000153;ENSGALG00000000181;ENSGALG00000000189;ENSGALG00000000217;ENSGALG00000000219;ENSGALG00000000243;ENSGALG00000000244;ENSGALG00000000273;ENSGALG00000000311;ENSGALG00000000312;ENSGALG00000000349;ENSGALG00000000362;ENSGALG00000000364;ENSGALG00000000366;ENSGALG00000000377;…
GO:0070647	p	protein modification by small protein conjugation or removal	21/4163	248/17934	1.94e-09	1.52e-05	1.51e-05	1.94e-09	0	biological_process	ENSGALG00000001206;ENSGALG00000002209;ENSGALG00000002781;ENSGALG00000003484;ENSGALG00000003547;ENSGALG00000004078;ENSGALG00000005982;ENSGALG00000006755;ENSGALG00000007819;ENSGALG00000007932;ENSGALG00000008397;ENSGALG00000008851;ENSGALG00000009227;ENSGALG00000011389;ENSGALG00000011427;ENSGALG00000011562;ENSGALG00000012904;ENSGALG00000013725;ENSGALG00000013940;ENSGALG00000013999;ENSGALG00000016563	ENSGALG00000000102;ENSGALG00000000599;ENSGALG00000000634;ENSGALG00000000699;ENSGALG00000000861;ENSGALG00000001032;ENSGALG00000001068;ENSGALG00000001158;ENSGALG00000001206;ENSGALG00000001210;ENSGALG00000001354;ENSGALG00000001415;ENSGALG00000001441;ENSGALG00000001473;ENSGALG00000001554;ENSGALG00000001668;ENSGALG00000001836;ENSGALG00000001843;ENSGALG00000001901;ENSGALG00000001957;ENSGALG00000001976;…
GO:0036094	p	small molecule binding	338/4163	1894/17934	2.41e-09	1.89e-05	1.88e-05	2.41e-09	0	molecular_function	ENSGALG00000000181;ENSGALG00000000364;ENSGALG00000000466;ENSGALG00000000544;ENSGALG00000000670;ENSGALG00000000674;ENSGALG00000000769;ENSGALG00000000824;ENSGALG00000000883;ENSGALG00000000927;ENSGALG00000000970;ENSGALG00000001020;ENSGALG00000001084;ENSGALG00000001118;ENSGALG00000001229;ENSGALG00000001246;ENSGALG00000001256;ENSGALG00000001293;ENSGALG00000001318;ENSGALG00000001504;ENSGALG00000001526;…	ENSGALG00000000019;ENSGALG00000000041;ENSGALG00000000048;ENSGALG00000000059;ENSGALG00000000076;ENSGALG00000000102;ENSGALG00000000153;ENSGALG00000000181;ENSGALG00000000189;ENSGALG00000000217;ENSGALG00000000219;ENSGALG00000000243;ENSGALG00000000244;ENSGALG00000000273;ENSGALG00000000311;ENSGALG00000000312;ENSGALG00000000349;ENSGALG00000000362;ENSGALG00000000364;ENSGALG00000000366;ENSGALG00000000377;…
GO:0051049	e	regulation of transport	149/4163	412/17934	2.56e-09	2e-05	1.99e-05	2.56e-09	0	biological_process	ENSGALG00000000018;ENSGALG00000000122;ENSGALG00000000168;ENSGALG00000000400;ENSGALG00000000730;ENSGALG00000000818;ENSGALG00000000892;ENSGALG00000000909;ENSGALG00000001301;ENSGALG00000001512;ENSGALG00000001565;ENSGALG00000001573;ENSGALG00000001875;ENSGALG00000002001;ENSGALG00000002020;ENSGALG00000002556;ENSGALG00000002808;ENSGALG00000002886;ENSGALG00000002896;ENSGALG00000002963;ENSGALG00000003014;…	ENSGALG00000000018;ENSGALG00000000019;ENSGALG00000000122;ENSGALG00000000168;ENSGALG00000000270;ENSGALG00000000280;ENSGALG00000000329;ENSGALG00000000367;ENSGALG00000000400;ENSGALG00000000441;ENSGALG00000000534;ENSGALG00000000537;ENSGALG00000000608;ENSGALG00000000625;ENSGALG00000000699;ENSGALG00000000730;ENSGALG00000000818;ENSGALG00000000852;ENSGALG00000000892;ENSGALG00000000909;ENSGALG00000000930;…
GO:0016874	p	ligase activity	35/4163	331/17934	3.47e-09	2.72e-05	2.7e-05	3.47e-09	0	molecular_function	ENSGALG00000000184;ENSGALG00000000927;ENSGALG00000001206;ENSGALG00000001789;ENSGALG00000002209;ENSGALG00000002402;ENSGALG00000002439;ENSGALG00000002781;ENSGALG00000002944;ENSGALG00000003484;ENSGALG00000003547;ENSGALG00000003620;ENSGALG00000004078;ENSGALG00000005043;ENSGALG00000005724;ENSGALG00000005982;ENSGALG00000006460;ENSGALG00000007168;ENSGALG00000007819;ENSGALG00000007932;ENSGALG00000009227;…	ENSGALG00000000102;ENSGALG00000000153;ENSGALG00000000184;ENSGALG00000000536;ENSGALG00000000599;ENSGALG00000000634;ENSGALG00000000675;ENSGALG00000000699;ENSGALG00000000794;ENSGALG00000000861;ENSGALG00000000907;ENSGALG00000000927;ENSGALG00000000980;ENSGALG00000001032;ENSGALG00000001068;ENSGALG00000001206;ENSGALG00000001210;ENSGALG00000001217;ENSGALG00000001315;ENSGALG00000001354;ENSGALG00000001389;…
GO:0016568	p	chromatin modification	12/4163	180/17934	4.09e-09	3.2e-05	3.18e-05	4.09e-09	0	biological_process	ENSGALG00000000970;ENSGALG00000003064;ENSGALG00000003233;ENSGALG00000005048;ENSGALG00000006031;ENSGALG00000007940;ENSGALG00000008135;ENSGALG00000009525;ENSGALG00000009564;ENSGALG00000015027;ENSGALG00000015633;ENSGALG00000016308	ENSGALG00000000319;ENSGALG00000000363;ENSGALG00000000668;ENSGALG00000000672;ENSGALG00000000776;ENSGALG00000000777;ENSGALG00000000800;ENSGALG00000000823;ENSGALG00000000840;ENSGALG00000000843;ENSGALG00000000970;ENSGALG00000000983;ENSGALG00000000991;ENSGALG00000001093;ENSGALG00000001101;ENSGALG00000001158;ENSGALG00000001213;ENSGALG00000001576;ENSGALG00000001802;ENSGALG00000002070;ENSGALG00000002232;…
GO:0030414	e	peptidase inhibitor activity	60/4163	128/17934	4.82e-09	3.77e-05	3.75e-05	4.82e-09	0	molecular_function	ENSGALG00000001396;ENSGALG00000001535;ENSGALG00000001565;ENSGALG00000001697;ENSGALG00000002509;ENSGALG00000002552;ENSGALG00000002594;ENSGALG00000002987;ENSGALG00000003777;ENSGALG00000004526;ENSGALG00000004538;ENSGALG00000004591;ENSGALG00000005503;ENSGALG00000006087;ENSGALG00000006258;ENSGALG00000006614;ENSGALG00000006744;ENSGALG00000006832;ENSGALG00000006833;ENSGALG00000007381;ENSGALG00000008072;…	ENSGALG00000000044;ENSGALG00000000293;ENSGALG00000000776;ENSGALG00000001000;ENSGALG00000001250;ENSGALG00000001396;ENSGALG00000001506;ENSGALG00000001535;ENSGALG00000001565;ENSGALG00000001697;ENSGALG00000002294;ENSGALG00000002302;ENSGALG00000002509;ENSGALG00000002524;ENSGALG00000002552;ENSGALG00000002594;ENSGALG00000002987;ENSGALG00000003015;ENSGALG00000003472;ENSGALG00000003512;ENSGALG00000003742;…
GO:0044265	p	cellular macromolecule catabolic process	20/4163	232/17934	6.95e-09	5.44e-05	5.41e-05	6.95e-09	0	biological_process	ENSGALG00000003547;ENSGALG00000003753;ENSGALG00000005232;ENSGALG00000005688;ENSGALG00000006312;ENSGALG00000006755;ENSGALG00000008320;ENSGALG00000008851;ENSGALG00000008909;ENSGALG00000009227;ENSGALG00000011427;ENSGALG00000011562;ENSGALG00000013940;ENSGALG00000013964;ENSGALG00000014982;ENSGALG00000015411;ENSGALG00000016800;ENSGALG00000017269;ENSGALG00000023677;ENSGALG00000023718	ENSGALG00000000215;ENSGALG00000000231;ENSGALG00000000349;ENSGALG00000000388;ENSGALG00000000490;ENSGALG00000000699;ENSGALG00000000855;ENSGALG00000000976;ENSGALG00000001032;ENSGALG00000001082;ENSGALG00000001593;ENSGALG00000001649;ENSGALG00000001901;ENSGALG00000001957;ENSGALG00000002051;ENSGALG00000002085;ENSGALG00000002087;ENSGALG00000002180;ENSGALG00000002229;ENSGALG00000002249;ENSGALG00000002426;…
GO:0031226	e	intrinsic to plasma membrane	64/4163	142/17934	9.77e-09	7.65e-05	7.6e-05	9.77e-09	0	cellular_component	ENSGALG00000000562;ENSGALG00000000894;ENSGALG00000001264;ENSGALG00000001535;ENSGALG00000001840;ENSGALG00000001912;ENSGALG00000002314;ENSGALG00000002808;ENSGALG00000002840;ENSGALG00000003560;ENSGALG00000003677;ENSGALG00000004246;ENSGALG00000004599;ENSGALG00000004936;ENSGALG00000005085;ENSGALG00000005102;ENSGALG00000005360;ENSGALG00000005476;ENSGALG00000005896;ENSGALG00000006087;ENSGALG00000006425;…	ENSGALG00000000280;ENSGALG00000000367;ENSGALG00000000562;ENSGALG00000000853;ENSGALG00000000894;ENSGALG00000000949;ENSGALG00000001264;ENSGALG00000001434;ENSGALG00000001535;ENSGALG00000001840;ENSGALG00000001882;ENSGALG00000001896;ENSGALG00000001912;ENSGALG00000002098;ENSGALG00000002294;ENSGALG00000002299;ENSGALG00000002314;ENSGALG00000002578;ENSGALG00000002808;ENSGALG00000002840;ENSGALG00000002850;…
GO:0003676	p	nucleic acid binding	359/4163	1971/17934	1.27e-08	9.91e-05	9.84e-05	1.27e-08	0	molecular_function	ENSGALG00000000049;ENSGALG00000000113;ENSGALG00000000242;ENSGALG00000000316;ENSGALG00000000616;ENSGALG00000000635;ENSGALG00000000836;ENSGALG00000000862;ENSGALG00000000887;ENSGALG00000000953;ENSGALG00000001006;ENSGALG00000001021;ENSGALG00000001031;ENSGALG00000001113;ENSGALG00000001124;ENSGALG00000001143;ENSGALG00000001161;ENSGALG00000001197;ENSGALG00000001246;ENSGALG00000001256;ENSGALG00000001276;…	ENSGALG00000000043;ENSGALG00000000049;ENSGALG00000000113;ENSGALG00000000137;ENSGALG00000000146;ENSGALG00000000150;ENSGALG00000000160;ENSGALG00000000169;ENSGALG00000000172;ENSGALG00000000177;ENSGALG00000000189;ENSGALG00000000215;ENSGALG00000000218;ENSGALG00000000242;ENSGALG00000000243;ENSGALG00000000269;ENSGALG00000000270;ENSGALG00000000284;ENSGALG00000000290;ENSGALG00000000307;ENSGALG00000000316;…
GO:0006955	e	immune response	80/4163	192/17934	1.28e-08	0.0001	9.96e-05	1.28e-08	0	biological_process	ENSGALG00000000141;ENSGALG00000000158;ENSGALG00000000166;ENSGALG00000000178;ENSGALG00000000774;ENSGALG00000000775;ENSGALG00000000892;ENSGALG00000000951;ENSGALG00000000956;ENSGALG00000001256;ENSGALG00000001589;ENSGALG00000002160;ENSGALG00000002263;ENSGALG00000002329;ENSGALG00000002333;ENSGALG00000002343;ENSGALG00000002869;ENSGALG00000002896;ENSGALG00000003003;ENSGALG00000003016;ENSGALG00000003076;…	ENSGALG00000000141;ENSGALG00000000158;ENSGALG00000000162;ENSGALG00000000166;ENSGALG00000000178;ENSGALG00000000180;ENSGALG00000000534;ENSGALG00000000685;ENSGALG00000000774;ENSGALG00000000775;ENSGALG00000000852;ENSGALG00000000892;ENSGALG00000000951;ENSGALG00000000956;ENSGALG00000001077;ENSGALG00000001256;ENSGALG00000001327;ENSGALG00000001395;ENSGALG00000001472;ENSGALG00000001486;ENSGALG00000001589;…
GO:0004930	e	G-protein coupled receptor activity	122/4163	330/17934	1.59e-08	0.000125	0.000124	1.59e-08	0	molecular_function	ENSGALG00000000168;ENSGALG00000000371;ENSGALG00000000568;ENSGALG00000000783;ENSGALG00000000788;ENSGALG00000001149;ENSGALG00000001383;ENSGALG00000001416;ENSGALG00000001626;ENSGALG00000002007;ENSGALG00000002019;ENSGALG00000002473;ENSGALG00000002557;ENSGALG00000002570;ENSGALG00000002652;ENSGALG00000002808;ENSGALG00000002840;ENSGALG00000002848;ENSGALG00000003050;ENSGALG00000003118;ENSGALG00000004064;…	ENSGALG00000000149;ENSGALG00000000155;ENSGALG00000000168;ENSGALG00000000274;ENSGALG00000000358;ENSGALG00000000371;ENSGALG00000000462;ENSGALG00000000469;ENSGALG00000000568;ENSGALG00000000642;ENSGALG00000000783;ENSGALG00000000788;ENSGALG00000000820;ENSGALG00000001085;ENSGALG00000001094;ENSGALG00000001149;ENSGALG00000001383;ENSGALG00000001416;ENSGALG00000001462;ENSGALG00000001626;ENSGALG00000001638;…
GO:0032879	e	regulation of localization	199/4163	599/17934	1.68e-08	0.000131	0.00013	1.68e-08	0	biological_process	ENSGALG00000000018;ENSGALG00000000122;ENSGALG00000000168;ENSGALG00000000379;ENSGALG00000000400;ENSGALG00000000730;ENSGALG00000000818;ENSGALG00000000850;ENSGALG00000000892;ENSGALG00000000909;ENSGALG00000000951;ENSGALG00000001264;ENSGALG00000001301;ENSGALG00000001512;ENSGALG00000001565;ENSGALG00000001571;ENSGALG00000001573;ENSGALG00000001840;ENSGALG00000001875;ENSGALG00000002001;ENSGALG00000002020;…	ENSGALG00000000018;ENSGALG00000000019;ENSGALG00000000120;ENSGALG00000000122;ENSGALG00000000168;ENSGALG00000000220;ENSGALG00000000270;ENSGALG00000000273;ENSGALG00000000280;ENSGALG00000000329;ENSGALG00000000367;ENSGALG00000000379;ENSGALG00000000400;ENSGALG00000000441;ENSGALG00000000534;ENSGALG00000000537;ENSGALG00000000608;ENSGALG00000000625;ENSGALG00000000667;ENSGALG00000000699;ENSGALG00000000730;…
GO:0051046	e	regulation of secretion	67/4163	153/17934	2.02e-08	0.000158	0.000157	2.02e-08	0	biological_process	ENSGALG00000000018;ENSGALG00000000168;ENSGALG00000000400;ENSGALG00000000818;ENSGALG00000000892;ENSGALG00000001565;ENSGALG00000001875;ENSGALG00000002001;ENSGALG00000002020;ENSGALG00000002556;ENSGALG00000003014;ENSGALG00000004096;ENSGALG00000004594;ENSGALG00000004959;ENSGALG00000005085;ENSGALG00000005258;ENSGALG00000005410;ENSGALG00000005462;ENSGALG00000005511;ENSGALG00000005621;ENSGALG00000005693;…	ENSGALG00000000018;ENSGALG00000000168;ENSGALG00000000280;ENSGALG00000000400;ENSGALG00000000534;ENSGALG00000000818;ENSGALG00000000892;ENSGALG00000001270;ENSGALG00000001565;ENSGALG00000001875;ENSGALG00000001943;ENSGALG00000002001;ENSGALG00000002015;ENSGALG00000002020;ENSGALG00000002022;ENSGALG00000002234;ENSGALG00000002375;ENSGALG00000002556;ENSGALG00000002817;ENSGALG00000002986;ENSGALG00000003014;…
GO:0002376	e	immune system process	143/4163	403/17934	2.2e-08	0.000172	0.000171	2.2e-08	0	biological_process	ENSGALG00000000141;ENSGALG00000000158;ENSGALG00000000166;ENSGALG00000000178;ENSGALG00000000181;ENSGALG00000000251;ENSGALG00000000719;ENSGALG00000000774;ENSGALG00000000775;ENSGALG00000000883;ENSGALG00000000892;ENSGALG00000000946;ENSGALG00000000951;ENSGALG00000000956;ENSGALG00000001256;ENSGALG00000001305;ENSGALG00000001409;ENSGALG00000001571;ENSGALG00000001589;ENSGALG00000001915;ENSGALG00000002001;…	ENSGALG00000000141;ENSGALG00000000158;ENSGALG00000000162;ENSGALG00000000166;ENSGALG00000000178;ENSGALG00000000180;ENSGALG00000000181;ENSGALG00000000220;ENSGALG00000000231;ENSGALG00000000251;ENSGALG00000000498;ENSGALG00000000534;ENSGALG00000000667;ENSGALG00000000685;ENSGALG00000000719;ENSGALG00000000774;ENSGALG00000000775;ENSGALG00000000786;ENSGALG00000000852;ENSGALG00000000883;ENSGALG00000000892;…
GO:0048646	e	anatomical structure formation involved in morphogenesis	220/4163	679/17934	2.38e-08	0.000186	0.000185	2.38e-08	0	biological_process	ENSGALG00000000302;ENSGALG00000000314;ENSGALG00000000644;ENSGALG00000000730;ENSGALG00000000827;ENSGALG00000000850;ENSGALG00000000892;ENSGALG00000000909;ENSGALG00000001021;ENSGALG00000001124;ENSGALG00000001229;ENSGALG00000001246;ENSGALG00000001264;ENSGALG00000001449;ENSGALG00000001459;ENSGALG00000001840;ENSGALG00000001926;ENSGALG00000002055;ENSGALG00000002105;ENSGALG00000002203;ENSGALG00000002287;…	ENSGALG00000000075;ENSGALG00000000120;ENSGALG00000000220;ENSGALG00000000302;ENSGALG00000000313;ENSGALG00000000314;ENSGALG00000000368;ENSGALG00000000401;ENSGALG00000000535;ENSGALG00000000608;ENSGALG00000000625;ENSGALG00000000644;ENSGALG00000000706;ENSGALG00000000730;ENSGALG00000000733;ENSGALG00000000784;ENSGALG00000000827;ENSGALG00000000839;ENSGALG00000000850;ENSGALG00000000892;ENSGALG00000000909;…
GO:0043412	p	macromolecule modification	230/4163	1338/17934	2.62e-08	0.000205	0.000203	2.62e-08	0	biological_process	ENSGALG00000000422;ENSGALG00000000466;ENSGALG00000000479;ENSGALG00000000584;ENSGALG00000000670;ENSGALG00000000764;ENSGALG00000000824;ENSGALG00000000837;ENSGALG00000000883;ENSGALG00000000901;ENSGALG00000000970;ENSGALG00000001118;ENSGALG00000001206;ENSGALG00000001318;ENSGALG00000001789;ENSGALG00000001806;ENSGALG00000001840;ENSGALG00000001912;ENSGALG00000001959;ENSGALG00000002192;ENSGALG00000002209;…	ENSGALG00000000005;ENSGALG00000000019;ENSGALG00000000061;ENSGALG00000000076;ENSGALG00000000102;ENSGALG00000000110;ENSGALG00000000120;ENSGALG00000000212;ENSGALG00000000244;ENSGALG00000000273;ENSGALG00000000285;ENSGALG00000000291;ENSGALG00000000312;ENSGALG00000000324;ENSGALG00000000332;ENSGALG00000000366;ENSGALG00000000399;ENSGALG00000000410;ENSGALG00000000422;ENSGALG00000000466;ENSGALG00000000479;…
GO:0043269	e	regulation of ion transport	58/4163	127/17934	3.17e-08	0.000248	0.000246	3.17e-08	0	biological_process	ENSGALG00000000400;ENSGALG00000000730;ENSGALG00000001512;ENSGALG00000001573;ENSGALG00000002808;ENSGALG00000002886;ENSGALG00000003014;ENSGALG00000003182;ENSGALG00000003716;ENSGALG00000003903;ENSGALG00000004373;ENSGALG00000004376;ENSGALG00000004519;ENSGALG00000004721;ENSGALG00000005085;ENSGALG00000005210;ENSGALG00000005791;ENSGALG00000005801;ENSGALG00000006112;ENSGALG00000006220;ENSGALG00000006922;…	ENSGALG00000000329;ENSGALG00000000367;ENSGALG00000000400;ENSGALG00000000441;ENSGALG00000000534;ENSGALG00000000537;ENSGALG00000000730;ENSGALG00000001167;ENSGALG00000001181;ENSGALG00000001490;ENSGALG00000001512;ENSGALG00000001573;ENSGALG00000002015;ENSGALG00000002523;ENSGALG00000002639;ENSGALG00000002739;ENSGALG00000002808;ENSGALG00000002886;ENSGALG00000002917;ENSGALG00000003014;ENSGALG00000003109;…
GO:0005737	p	cytoplasm	391/4163	2111/17934	3.33e-08	0.00026	0.000258	3.33e-08	0	cellular_component	ENSGALG00000000107;ENSGALG00000000122;ENSGALG00000000302;ENSGALG00000000316;ENSGALG00000000318;ENSGALG00000000479;ENSGALG00000000616;ENSGALG00000000719;ENSGALG00000000730;ENSGALG00000000827;ENSGALG00000000883;ENSGALG00000000887;ENSGALG00000000909;ENSGALG00000000927;ENSGALG00000000935;ENSGALG00000000951;ENSGALG00000001091;ENSGALG00000001118;ENSGALG00000001214;ENSGALG00000001229;ENSGALG00000001256;…	ENSGALG00000000033;ENSGALG00000000041;ENSGALG00000000061;ENSGALG00000000067;ENSGALG00000000071;ENSGALG00000000076;ENSGALG00000000085;ENSGALG00000000107;ENSGALG00000000109;ENSGALG00000000122;ENSGALG00000000129;ENSGALG00000000156;ENSGALG00000000169;ENSGALG00000000183;ENSGALG00000000195;ENSGALG00000000218;ENSGALG00000000220;ENSGALG00000000227;ENSGALG00000000238;ENSGALG00000000243;ENSGALG00000000259;…
GO:0048856	e	anatomical structure development	332/4163	1104/17934	5.91e-08	0.000463	0.000459	5.91e-08	0	biological_process	ENSGALG00000000158;ENSGALG00000000196;ENSGALG00000000302;ENSGALG00000000545;ENSGALG00000000616;ENSGALG00000000730;ENSGALG00000000827;ENSGALG00000000883;ENSGALG00000000894;ENSGALG00000000909;ENSGALG00000000946;ENSGALG00000001006;ENSGALG00000001021;ENSGALG00000001071;ENSGALG00000001124;ENSGALG00000001129;ENSGALG00000001160;ENSGALG00000001229;ENSGALG00000001264;ENSGALG00000001276;ENSGALG00000001347;…	ENSGALG00000000061;ENSGALG00000000071;ENSGALG00000000120;ENSGALG00000000158;ENSGALG00000000172;ENSGALG00000000195;ENSGALG00000000196;ENSGALG00000000220;ENSGALG00000000227;ENSGALG00000000255;ENSGALG00000000270;ENSGALG00000000302;ENSGALG00000000351;ENSGALG00000000365;ENSGALG00000000388;ENSGALG00000000395;ENSGALG00000000401;ENSGALG00000000463;ENSGALG00000000478;ENSGALG00000000498;ENSGALG00000000516;…
GO:0001882	p	nucleoside binding	245/4163	1400/17934	7.27e-08	0.000569	0.000565	7.27e-08	0	molecular_function	ENSGALG00000000181;ENSGALG00000000364;ENSGALG00000000466;ENSGALG00000000544;ENSGALG00000000670;ENSGALG00000000674;ENSGALG00000000769;ENSGALG00000000824;ENSGALG00000000883;ENSGALG00000000927;ENSGALG00000000970;ENSGALG00000001020;ENSGALG00000001084;ENSGALG00000001118;ENSGALG00000001318;ENSGALG00000001504;ENSGALG00000001564;ENSGALG00000001571;ENSGALG00000001573;ENSGALG00000001662;ENSGALG00000001840;…	ENSGALG00000000019;ENSGALG00000000048;ENSGALG00000000059;ENSGALG00000000076;ENSGALG00000000102;ENSGALG00000000153;ENSGALG00000000181;ENSGALG00000000189;ENSGALG00000000244;ENSGALG00000000273;ENSGALG00000000311;ENSGALG00000000312;ENSGALG00000000349;ENSGALG00000000364;ENSGALG00000000366;ENSGALG00000000386;ENSGALG00000000410;ENSGALG00000000432;ENSGALG00000000433;ENSGALG00000000463;ENSGALG00000000464;…
GO:0006464	p	cellular protein modification process	220/4163	1275/17934	8.99e-08	0.000704	0.000699	8.99e-08	0	biological_process	ENSGALG00000000422;ENSGALG00000000466;ENSGALG00000000479;ENSGALG00000000584;ENSGALG00000000670;ENSGALG00000000764;ENSGALG00000000824;ENSGALG00000000837;ENSGALG00000000883;ENSGALG00000000901;ENSGALG00000000970;ENSGALG00000001118;ENSGALG00000001206;ENSGALG00000001318;ENSGALG00000001789;ENSGALG00000001806;ENSGALG00000001840;ENSGALG00000001912;ENSGALG00000002192;ENSGALG00000002209;ENSGALG00000002210;…	ENSGALG00000000005;ENSGALG00000000019;ENSGALG00000000061;ENSGALG00000000076;ENSGALG00000000102;ENSGALG00000000110;ENSGALG00000000120;ENSGALG00000000212;ENSGALG00000000244;ENSGALG00000000273;ENSGALG00000000285;ENSGALG00000000291;ENSGALG00000000312;ENSGALG00000000324;ENSGALG00000000366;ENSGALG00000000399;ENSGALG00000000410;ENSGALG00000000422;ENSGALG00000000466;ENSGALG00000000479;ENSGALG00000000503;…
GO:0036211	p	protein modification process	220/4163	1275/17934	8.99e-08	0.000704	0.000699	8.99e-08	0	biological_process	ENSGALG00000000422;ENSGALG00000000466;ENSGALG00000000479;ENSGALG00000000584;ENSGALG00000000670;ENSGALG00000000764;ENSGALG00000000824;ENSGALG00000000837;ENSGALG00000000883;ENSGALG00000000901;ENSGALG00000000970;ENSGALG00000001118;ENSGALG00000001206;ENSGALG00000001318;ENSGALG00000001789;ENSGALG00000001806;ENSGALG00000001840;ENSGALG00000001912;ENSGALG00000002192;ENSGALG00000002209;ENSGALG00000002210;…	ENSGALG00000000005;ENSGALG00000000019;ENSGALG00000000061;ENSGALG00000000076;ENSGALG00000000102;ENSGALG00000000110;ENSGALG00000000120;ENSGALG00000000212;ENSGALG00000000244;ENSGALG00000000273;ENSGALG00000000285;ENSGALG00000000291;ENSGALG00000000312;ENSGALG00000000324;ENSGALG00000000366;ENSGALG00000000399;ENSGALG00000000410;ENSGALG00000000422;ENSGALG00000000466;ENSGALG00000000479;ENSGALG00000000503;…
GO:0032550	p	purine ribonucleoside binding	244/4163	1390/17934	9.63e-08	0.000754	0.000748	9.63e-08	0	molecular_function	ENSGALG00000000181;ENSGALG00000000364;ENSGALG00000000466;ENSGALG00000000544;ENSGALG00000000670;ENSGALG00000000674;ENSGALG00000000769;ENSGALG00000000824;ENSGALG00000000883;ENSGALG00000000927;ENSGALG00000000970;ENSGALG00000001020;ENSGALG00000001084;ENSGALG00000001118;ENSGALG00000001318;ENSGALG00000001504;ENSGALG00000001564;ENSGALG00000001571;ENSGALG00000001573;ENSGALG00000001662;ENSGALG00000001840;…	ENSGALG00000000019;ENSGALG00000000048;ENSGALG00000000059;ENSGALG00000000076;ENSGALG00000000102;ENSGALG00000000153;ENSGALG00000000181;ENSGALG00000000189;ENSGALG00000000244;ENSGALG00000000273;ENSGALG00000000311;ENSGALG00000000312;ENSGALG00000000349;ENSGALG00000000364;ENSGALG00000000366;ENSGALG00000000386;ENSGALG00000000410;ENSGALG00000000432;ENSGALG00000000433;ENSGALG00000000463;ENSGALG00000000464;…
GO:0001883	p	purine nucleoside binding	244/4163	1391/17934	9.63e-08	0.000754	0.000748	9.63e-08	0	molecular_function	ENSGALG00000000181;ENSGALG00000000364;ENSGALG00000000466;ENSGALG00000000544;ENSGALG00000000670;ENSGALG00000000674;ENSGALG00000000769;ENSGALG00000000824;ENSGALG00000000883;ENSGALG00000000927;ENSGALG00000000970;ENSGALG00000001020;ENSGALG00000001084;ENSGALG00000001118;ENSGALG00000001318;ENSGALG00000001504;ENSGALG00000001564;ENSGALG00000001571;ENSGALG00000001573;ENSGALG00000001662;ENSGALG00000001840;…	ENSGALG00000000019;ENSGALG00000000048;ENSGALG00000000059;ENSGALG00000000076;ENSGALG00000000102;ENSGALG00000000153;ENSGALG00000000181;ENSGALG00000000189;ENSGALG00000000244;ENSGALG00000000273;ENSGALG00000000311;ENSGALG00000000312;ENSGALG00000000349;ENSGALG00000000364;ENSGALG00000000366;ENSGALG00000000386;ENSGALG00000000410;ENSGALG00000000432;ENSGALG00000000433;ENSGALG00000000463;ENSGALG00000000464;…
GO:0032549	p	ribonucleoside binding	245/4163	1394/17934	1.01e-07	0.000787	0.000781	1.01e-07	0	molecular_function	ENSGALG00000000181;ENSGALG00000000364;ENSGALG00000000466;ENSGALG00000000544;ENSGALG00000000670;ENSGALG00000000674;ENSGALG00000000769;ENSGALG00000000824;ENSGALG00000000883;ENSGALG00000000927;ENSGALG00000000970;ENSGALG00000001020;ENSGALG00000001084;ENSGALG00000001118;ENSGALG00000001318;ENSGALG00000001504;ENSGALG00000001564;ENSGALG00000001571;ENSGALG00000001573;ENSGALG00000001662;ENSGALG00000001840;…	ENSGALG00000000019;ENSGALG00000000048;ENSGALG00000000059;ENSGALG00000000076;ENSGALG00000000102;ENSGALG00000000153;ENSGALG00000000181;ENSGALG00000000189;ENSGALG00000000244;ENSGALG00000000273;ENSGALG00000000311;ENSGALG00000000312;ENSGALG00000000349;ENSGALG00000000364;ENSGALG00000000366;ENSGALG00000000386;ENSGALG00000000410;ENSGALG00000000432;ENSGALG00000000433;ENSGALG00000000463;ENSGALG00000000464;…
GO:0031966	p	mitochondrial membrane	18/4163	205/17934	1.04e-07	0.000811	0.000804	1.04e-07	0	cellular_component	ENSGALG00000000627;ENSGALG00000000629;ENSGALG00000001096;ENSGALG00000002020;ENSGALG00000003182;ENSGALG00000003553;ENSGALG00000003855;ENSGALG00000004845;ENSGALG00000007150;ENSGALG00000007442;ENSGALG00000007826;ENSGALG00000008066;ENSGALG00000010917;ENSGALG00000013964;ENSGALG00000016076;ENSGALG00000017380;ENSGALG00000019445;ENSGALG00000021692	ENSGALG00000000086;ENSGALG00000000219;ENSGALG00000000231;ENSGALG00000000253;ENSGALG00000000352;ENSGALG00000000378;ENSGALG00000000398;ENSGALG00000000508;ENSGALG00000000627;ENSGALG00000000629;ENSGALG00000000816;ENSGALG00000000842;ENSGALG00000000852;ENSGALG00000001096;ENSGALG00000001240;ENSGALG00000001330;ENSGALG00000001355;ENSGALG00000001375;ENSGALG00000001428;ENSGALG00000001452;ENSGALG00000001515;…
GO:0046907	p	intracellular transport	70/4163	506/17934	1.07e-07	0.00084	0.000833	1.07e-07	0	biological_process	ENSGALG00000000317;ENSGALG00000000544;ENSGALG00000000769;ENSGALG00000000848;ENSGALG00000001301;ENSGALG00000002055;ENSGALG00000002197;ENSGALG00000002428;ENSGALG00000003113;ENSGALG00000003123;ENSGALG00000003482;ENSGALG00000003620;ENSGALG00000003693;ENSGALG00000003806;ENSGALG00000003954;ENSGALG00000004275;ENSGALG00000004594;ENSGALG00000004665;ENSGALG00000004671;ENSGALG00000004845;ENSGALG00000004860;…	ENSGALG00000000086;ENSGALG00000000169;ENSGALG00000000218;ENSGALG00000000300;ENSGALG00000000317;ENSGALG00000000329;ENSGALG00000000352;ENSGALG00000000378;ENSGALG00000000397;ENSGALG00000000409;ENSGALG00000000439;ENSGALG00000000454;ENSGALG00000000463;ENSGALG00000000544;ENSGALG00000000550;ENSGALG00000000577;ENSGALG00000000579;ENSGALG00000000606;ENSGALG00000000613;ENSGALG00000000625;ENSGALG00000000701;…
GO:0035639	p	purine ribonucleoside triphosphate binding	243/4163	1385/17934	1.09e-07	0.000853	0.000846	1.09e-07	0	molecular_function	ENSGALG00000000181;ENSGALG00000000364;ENSGALG00000000466;ENSGALG00000000544;ENSGALG00000000670;ENSGALG00000000674;ENSGALG00000000769;ENSGALG00000000824;ENSGALG00000000883;ENSGALG00000000927;ENSGALG00000000970;ENSGALG00000001020;ENSGALG00000001084;ENSGALG00000001118;ENSGALG00000001318;ENSGALG00000001504;ENSGALG00000001564;ENSGALG00000001571;ENSGALG00000001573;ENSGALG00000001662;ENSGALG00000001840;…	ENSGALG00000000019;ENSGALG00000000048;ENSGALG00000000059;ENSGALG00000000076;ENSGALG00000000102;ENSGALG00000000153;ENSGALG00000000181;ENSGALG00000000189;ENSGALG00000000244;ENSGALG00000000273;ENSGALG00000000311;ENSGALG00000000312;ENSGALG00000000349;ENSGALG00000000364;ENSGALG00000000366;ENSGALG00000000386;ENSGALG00000000410;ENSGALG00000000432;ENSGALG00000000433;ENSGALG00000000463;ENSGALG00000000464;…
GO:0017076	p	purine nucleotide binding	247/4163	1404/17934	1.09e-07	0.000856	0.000848	1.09e-07	0	molecular_function	ENSGALG00000000181;ENSGALG00000000364;ENSGALG00000000466;ENSGALG00000000544;ENSGALG00000000670;ENSGALG00000000674;ENSGALG00000000769;ENSGALG00000000824;ENSGALG00000000883;ENSGALG00000000927;ENSGALG00000000970;ENSGALG00000001020;ENSGALG00000001084;ENSGALG00000001118;ENSGALG00000001318;ENSGALG00000001504;ENSGALG00000001564;ENSGALG00000001571;ENSGALG00000001573;ENSGALG00000001662;ENSGALG00000001840;…	ENSGALG00000000019;ENSGALG00000000041;ENSGALG00000000048;ENSGALG00000000059;ENSGALG00000000076;ENSGALG00000000102;ENSGALG00000000153;ENSGALG00000000181;ENSGALG00000000189;ENSGALG00000000244;ENSGALG00000000273;ENSGALG00000000311;ENSGALG00000000312;ENSGALG00000000349;ENSGALG00000000364;ENSGALG00000000366;ENSGALG00000000386;ENSGALG00000000410;ENSGALG00000000432;ENSGALG00000000433;ENSGALG00000000463;…
GO:0003008	e	system process	137/4163	392/17934	1.15e-07	0.000899	0.000891	1.15e-07	0	biological_process	ENSGALG00000000168;ENSGALG00000000302;ENSGALG00000000314;ENSGALG00000000545;ENSGALG00000000585;ENSGALG00000000644;ENSGALG00000000730;ENSGALG00000001161;ENSGALG00000001416;ENSGALG00000001418;ENSGALG00000001431;ENSGALG00000001449;ENSGALG00000001459;ENSGALG00000002556;ENSGALG00000002744;ENSGALG00000002808;ENSGALG00000002840;ENSGALG00000002848;ENSGALG00000002886;ENSGALG00000002987;ENSGALG00000003005;…	ENSGALG00000000168;ENSGALG00000000270;ENSGALG00000000302;ENSGALG00000000314;ENSGALG00000000367;ENSGALG00000000498;ENSGALG00000000545;ENSGALG00000000585;ENSGALG00000000642;ENSGALG00000000644;ENSGALG00000000653;ENSGALG00000000667;ENSGALG00000000730;ENSGALG00000000733;ENSGALG00000000820;ENSGALG00000000897;ENSGALG00000000972;ENSGALG00000000997;ENSGALG00000001161;ENSGALG00000001183;ENSGALG00000001250;…
GO:0032555	p	purine ribonucleotide binding	247/4163	1399/17934	1.51e-07	0.00118	0.00117	1.51e-07	0	molecular_function	ENSGALG00000000181;ENSGALG00000000364;ENSGALG00000000466;ENSGALG00000000544;ENSGALG00000000670;ENSGALG00000000674;ENSGALG00000000769;ENSGALG00000000824;ENSGALG00000000883;ENSGALG00000000927;ENSGALG00000000970;ENSGALG00000001020;ENSGALG00000001084;ENSGALG00000001118;ENSGALG00000001318;ENSGALG00000001504;ENSGALG00000001564;ENSGALG00000001571;ENSGALG00000001573;ENSGALG00000001662;ENSGALG00000001840;…	ENSGALG00000000019;ENSGALG00000000048;ENSGALG00000000059;ENSGALG00000000076;ENSGALG00000000102;ENSGALG00000000153;ENSGALG00000000181;ENSGALG00000000189;ENSGALG00000000244;ENSGALG00000000273;ENSGALG00000000311;ENSGALG00000000312;ENSGALG00000000349;ENSGALG00000000364;ENSGALG00000000366;ENSGALG00000000386;ENSGALG00000000410;ENSGALG00000000432;ENSGALG00000000433;ENSGALG00000000463;ENSGALG00000000464;…
GO:0048869	e	cellular developmental process	271/4163	884/17934	1.95e-07	0.00153	0.00151	1.95e-07	0	biological_process	ENSGALG00000000112;ENSGALG00000000314;ENSGALG00000000545;ENSGALG00000000616;ENSGALG00000000719;ENSGALG00000000730;ENSGALG00000000909;ENSGALG00000001006;ENSGALG00000001021;ENSGALG00000001113;ENSGALG00000001124;ENSGALG00000001197;ENSGALG00000001229;ENSGALG00000001347;ENSGALG00000001405;ENSGALG00000001409;ENSGALG00000001532;ENSGALG00000001807;ENSGALG00000001840;ENSGALG00000002055;ENSGALG00000002192;…	ENSGALG00000000071;ENSGALG00000000076;ENSGALG00000000098;ENSGALG00000000112;ENSGALG00000000120;ENSGALG00000000172;ENSGALG00000000195;ENSGALG00000000220;ENSGALG00000000227;ENSGALG00000000270;ENSGALG00000000314;ENSGALG00000000365;ENSGALG00000000368;ENSGALG00000000388;ENSGALG00000000463;ENSGALG00000000545;ENSGALG00000000579;ENSGALG00000000608;ENSGALG00000000616;ENSGALG00000000625;ENSGALG00000000706;…
GO:0032446	p	protein modification by small protein conjugation	19/4163	207/17934	1.98e-07	0.00155	0.00154	1.98e-07	0	biological_process	ENSGALG00000001206;ENSGALG00000002209;ENSGALG00000002781;ENSGALG00000003484;ENSGALG00000003547;ENSGALG00000004078;ENSGALG00000005982;ENSGALG00000007819;ENSGALG00000007932;ENSGALG00000008397;ENSGALG00000008851;ENSGALG00000009227;ENSGALG00000011389;ENSGALG00000011562;ENSGALG00000012904;ENSGALG00000013725;ENSGALG00000013940;ENSGALG00000013999;ENSGALG00000016563	ENSGALG00000000102;ENSGALG00000000599;ENSGALG00000000634;ENSGALG00000000699;ENSGALG00000000861;ENSGALG00000001032;ENSGALG00000001068;ENSGALG00000001206;ENSGALG00000001210;ENSGALG00000001354;ENSGALG00000001415;ENSGALG00000001441;ENSGALG00000001473;ENSGALG00000001554;ENSGALG00000001668;ENSGALG00000001836;ENSGALG00000001843;ENSGALG00000001901;ENSGALG00000001957;ENSGALG00000001976;ENSGALG00000002180;…
GO:0032553	p	ribonucleotide binding	250/4163	1410/17934	2e-07	0.00156	0.00155	2e-07	0	molecular_function	ENSGALG00000000181;ENSGALG00000000364;ENSGALG00000000466;ENSGALG00000000544;ENSGALG00000000670;ENSGALG00000000674;ENSGALG00000000769;ENSGALG00000000824;ENSGALG00000000883;ENSGALG00000000927;ENSGALG00000000970;ENSGALG00000001020;ENSGALG00000001084;ENSGALG00000001118;ENSGALG00000001318;ENSGALG00000001504;ENSGALG00000001564;ENSGALG00000001571;ENSGALG00000001573;ENSGALG00000001662;ENSGALG00000001840;…	ENSGALG00000000019;ENSGALG00000000048;ENSGALG00000000059;ENSGALG00000000076;ENSGALG00000000102;ENSGALG00000000153;ENSGALG00000000181;ENSGALG00000000189;ENSGALG00000000219;ENSGALG00000000244;ENSGALG00000000273;ENSGALG00000000311;ENSGALG00000000312;ENSGALG00000000349;ENSGALG00000000364;ENSGALG00000000366;ENSGALG00000000386;ENSGALG00000000410;ENSGALG00000000432;ENSGALG00000000433;ENSGALG00000000463;…
GO:0043062	e	extracellular structure organization	45/4163	94/17934	2.03e-07	0.00159	0.00157	2.03e-07	0	biological_process	ENSGALG00000000616;ENSGALG00000000702;ENSGALG00000000909;ENSGALG00000001071;ENSGALG00000002509;ENSGALG00000002546;ENSGALG00000002552;ENSGALG00000002987;ENSGALG00000003589;ENSGALG00000003770;ENSGALG00000004150;ENSGALG00000004293;ENSGALG00000004338;ENSGALG00000004526;ENSGALG00000004946;ENSGALG00000005060;ENSGALG00000005180;ENSGALG00000005317;ENSGALG00000005572;ENSGALG00000005692;ENSGALG00000005728;…	ENSGALG00000000616;ENSGALG00000000702;ENSGALG00000000909;ENSGALG00000001048;ENSGALG00000001071;ENSGALG00000001201;ENSGALG00000001527;ENSGALG00000002022;ENSGALG00000002509;ENSGALG00000002546;ENSGALG00000002552;ENSGALG00000002667;ENSGALG00000002831;ENSGALG00000002987;ENSGALG00000003115;ENSGALG00000003589;ENSGALG00000003726;ENSGALG00000003757;ENSGALG00000003770;ENSGALG00000004150;ENSGALG00000004293;…
GO:0030198	e	extracellular matrix organization	45/4163	94/17934	2.03e-07	0.00159	0.00157	2.03e-07	0	biological_process	ENSGALG00000000616;ENSGALG00000000702;ENSGALG00000000909;ENSGALG00000001071;ENSGALG00000002509;ENSGALG00000002546;ENSGALG00000002552;ENSGALG00000002987;ENSGALG00000003589;ENSGALG00000003770;ENSGALG00000004150;ENSGALG00000004293;ENSGALG00000004338;ENSGALG00000004526;ENSGALG00000004946;ENSGALG00000005060;ENSGALG00000005180;ENSGALG00000005317;ENSGALG00000005572;ENSGALG00000005692;ENSGALG00000005728;…	ENSGALG00000000616;ENSGALG00000000702;ENSGALG00000000909;ENSGALG00000001048;ENSGALG00000001071;ENSGALG00000001201;ENSGALG00000001527;ENSGALG00000002022;ENSGALG00000002509;ENSGALG00000002546;ENSGALG00000002552;ENSGALG00000002667;ENSGALG00000002831;ENSGALG00000002987;ENSGALG00000003115;ENSGALG00000003589;ENSGALG00000003726;ENSGALG00000003757;ENSGALG00000003770;ENSGALG00000004150;ENSGALG00000004293;…
GO:0043234	p	protein complex	339/4163	1835/17934	2.33e-07	0.00182	0.0018	2.33e-07	0	cellular_component	ENSGALG00000000141;ENSGALG00000000158;ENSGALG00000000166;ENSGALG00000000178;ENSGALG00000000235;ENSGALG00000000251;ENSGALG00000000302;ENSGALG00000000314;ENSGALG00000000317;ENSGALG00000000379;ENSGALG00000000400;ENSGALG00000000447;ENSGALG00000000470;ENSGALG00000000629;ENSGALG00000000674;ENSGALG00000000730;ENSGALG00000000848;ENSGALG00000000909;ENSGALG00000000946;ENSGALG00000000953;ENSGALG00000001020;…	ENSGALG00000000034;ENSGALG00000000043;ENSGALG00000000048;ENSGALG00000000055;ENSGALG00000000059;ENSGALG00000000065;ENSGALG00000000086;ENSGALG00000000141;ENSGALG00000000158;ENSGALG00000000162;ENSGALG00000000166;ENSGALG00000000169;ENSGALG00000000178;ENSGALG00000000180;ENSGALG00000000219;ENSGALG00000000220;ENSGALG00000000235;ENSGALG00000000251;ENSGALG00000000275;ENSGALG00000000300;ENSGALG00000000302;…
GO:0005179	e	hormone activity	33/4163	62/17934	3.62e-07	0.00284	0.00281	3.62e-07	0	molecular_function	ENSGALG00000000249;ENSGALG00000000364;ENSGALG00000001299;ENSGALG00000002550;ENSGALG00000002860;ENSGALG00000002893;ENSGALG00000003034;ENSGALG00000004572;ENSGALG00000004574;ENSGALG00000005554;ENSGALG00000005657;ENSGALG00000006054;ENSGALG00000006552;ENSGALG00000006555;ENSGALG00000007047;ENSGALG00000007361;ENSGALG00000008411;ENSGALG00000009603;ENSGALG00000011104;ENSGALG00000011151;ENSGALG00000012140;…	ENSGALG00000000249;ENSGALG00000000277;ENSGALG00000000364;ENSGALG00000000556;ENSGALG00000000667;ENSGALG00000001299;ENSGALG00000002244;ENSGALG00000002499;ENSGALG00000002550;ENSGALG00000002860;ENSGALG00000002893;ENSGALG00000003034;ENSGALG00000003842;ENSGALG00000004572;ENSGALG00000004574;ENSGALG00000005081;ENSGALG00000005358;ENSGALG00000005554;ENSGALG00000005657;ENSGALG00000005666;ENSGALG00000006054;…
GO:0051603	p	proteolysis involved in cellular protein catabolic process	15/4163	178/17934	3.86e-07	0.00302	0.00299	3.86e-07	0	biological_process	ENSGALG00000003547;ENSGALG00000003753;ENSGALG00000005232;ENSGALG00000006312;ENSGALG00000006755;ENSGALG00000008320;ENSGALG00000008851;ENSGALG00000008909;ENSGALG00000009227;ENSGALG00000011427;ENSGALG00000011562;ENSGALG00000013940;ENSGALG00000016800;ENSGALG00000017269;ENSGALG00000023677	ENSGALG00000000065;ENSGALG00000000349;ENSGALG00000000490;ENSGALG00000000699;ENSGALG00000000855;ENSGALG00000000905;ENSGALG00000001000;ENSGALG00000001032;ENSGALG00000001103;ENSGALG00000001593;ENSGALG00000001597;ENSGALG00000001649;ENSGALG00000001901;ENSGALG00000001957;ENSGALG00000002085;ENSGALG00000002180;ENSGALG00000002229;ENSGALG00000002373;ENSGALG00000002521;ENSGALG00000002524;ENSGALG00000002649;…
GO:0044260	p	cellular macromolecule metabolic process	557/4163	2845/17934	4.12e-07	0.00323	0.0032	4.12e-07	0	biological_process	ENSGALG00000000158;ENSGALG00000000242;ENSGALG00000000316;ENSGALG00000000422;ENSGALG00000000456;ENSGALG00000000466;ENSGALG00000000479;ENSGALG00000000514;ENSGALG00000000584;ENSGALG00000000616;ENSGALG00000000627;ENSGALG00000000670;ENSGALG00000000719;ENSGALG00000000764;ENSGALG00000000824;ENSGALG00000000837;ENSGALG00000000862;ENSGALG00000000883;ENSGALG00000000887;ENSGALG00000000892;ENSGALG00000000901;…	ENSGALG00000000005;ENSGALG00000000019;ENSGALG00000000043;ENSGALG00000000061;ENSGALG00000000076;ENSGALG00000000102;ENSGALG00000000104;ENSGALG00000000110;ENSGALG00000000120;ENSGALG00000000137;ENSGALG00000000150;ENSGALG00000000158;ENSGALG00000000169;ENSGALG00000000212;ENSGALG00000000215;ENSGALG00000000231;ENSGALG00000000242;ENSGALG00000000243;ENSGALG00000000244;ENSGALG00000000247;ENSGALG00000000270;…
GO:0009897	e	external side of plasma membrane	43/4163	90/17934	4.43e-07	0.00347	0.00343	4.43e-07	0	cellular_component	ENSGALG00000000251;ENSGALG00000000379;ENSGALG00000000850;ENSGALG00000001875;ENSGALG00000002192;ENSGALG00000004096;ENSGALG00000004594;ENSGALG00000004980;ENSGALG00000005060;ENSGALG00000005257;ENSGALG00000005483;ENSGALG00000005801;ENSGALG00000006080;ENSGALG00000006351;ENSGALG00000006415;ENSGALG00000006751;ENSGALG00000007001;ENSGALG00000007015;ENSGALG00000007454;ENSGALG00000007849;ENSGALG00000008439;…	ENSGALG00000000251;ENSGALG00000000379;ENSGALG00000000498;ENSGALG00000000543;ENSGALG00000000850;ENSGALG00000001177;ENSGALG00000001412;ENSGALG00000001729;ENSGALG00000001875;ENSGALG00000001882;ENSGALG00000002022;ENSGALG00000002192;ENSGALG00000002643;ENSGALG00000002655;ENSGALG00000003863;ENSGALG00000003888;ENSGALG00000004096;ENSGALG00000004116;ENSGALG00000004134;ENSGALG00000004170;ENSGALG00000004594;…
GO:0022838	e	substrate-specific channel activity	107/4163	297/17934	4.96e-07	0.00388	0.00384	4.96e-07	0	molecular_function	ENSGALG00000000252;ENSGALG00000000400;ENSGALG00000000447;ENSGALG00000000730;ENSGALG00000001512;ENSGALG00000001560;ENSGALG00000001573;ENSGALG00000001698;ENSGALG00000001764;ENSGALG00000002118;ENSGALG00000002451;ENSGALG00000003005;ENSGALG00000003014;ENSGALG00000003354;ENSGALG00000003713;ENSGALG00000003849;ENSGALG00000003903;ENSGALG00000004083;ENSGALG00000004096;ENSGALG00000004261;ENSGALG00000004373;…	ENSGALG00000000252;ENSGALG00000000275;ENSGALG00000000367;ENSGALG00000000400;ENSGALG00000000441;ENSGALG00000000442;ENSGALG00000000447;ENSGALG00000000505;ENSGALG00000000511;ENSGALG00000000730;ENSGALG00000000844;ENSGALG00000000912;ENSGALG00000001011;ENSGALG00000001167;ENSGALG00000001172;ENSGALG00000001181;ENSGALG00000001262;ENSGALG00000001282;ENSGALG00000001342;ENSGALG00000001403;ENSGALG00000001490;…
GO:0016071	p	mRNA metabolic process	4/4163	96/17934	5.94e-07	0.00465	0.0046	5.94e-07	0	biological_process	ENSGALG00000003374;ENSGALG00000004848;ENSGALG00000010361;ENSGALG00000023718	ENSGALG00000000137;ENSGALG00000000215;ENSGALG00000000329;ENSGALG00000000377;ENSGALG00000001082;ENSGALG00000001190;ENSGALG00000001283;ENSGALG00000001489;ENSGALG00000001540;ENSGALG00000001550;ENSGALG00000001558;ENSGALG00000001962;ENSGALG00000002087;ENSGALG00000002249;ENSGALG00000002426;ENSGALG00000002430;ENSGALG00000002514;ENSGALG00000002706;ENSGALG00000002773;ENSGALG00000002943;ENSGALG00000003084;…
GO:0009057	p	macromolecule catabolic process	29/4163	262/17934	6.16e-07	0.00482	0.00477	6.16e-07	0	biological_process	ENSGALG00000002944;ENSGALG00000003547;ENSGALG00000003753;ENSGALG00000004181;ENSGALG00000005232;ENSGALG00000005643;ENSGALG00000005688;ENSGALG00000006312;ENSGALG00000006755;ENSGALG00000008320;ENSGALG00000008397;ENSGALG00000008851;ENSGALG00000008909;ENSGALG00000009227;ENSGALG00000011427;ENSGALG00000011562;ENSGALG00000012308;ENSGALG00000013940;ENSGALG00000013964;ENSGALG00000014982;ENSGALG00000015301;…	ENSGALG00000000215;ENSGALG00000000231;ENSGALG00000000349;ENSGALG00000000388;ENSGALG00000000490;ENSGALG00000000699;ENSGALG00000000855;ENSGALG00000000976;ENSGALG00000001032;ENSGALG00000001082;ENSGALG00000001593;ENSGALG00000001649;ENSGALG00000001901;ENSGALG00000001957;ENSGALG00000002051;ENSGALG00000002085;ENSGALG00000002087;ENSGALG00000002180;ENSGALG00000002229;ENSGALG00000002249;ENSGALG00000002426;…
GO:0005581	e	collagen	26/4163	45/17934	6.34e-07	0.00496	0.00491	6.34e-07	0	cellular_component	ENSGALG00000002509;ENSGALG00000002546;ENSGALG00000002552;ENSGALG00000003338;ENSGALG00000004338;ENSGALG00000004771;ENSGALG00000004946;ENSGALG00000005180;ENSGALG00000005317;ENSGALG00000005554;ENSGALG00000006126;ENSGALG00000006758;ENSGALG00000006864;ENSGALG00000009524;ENSGALG00000009641;ENSGALG00000011821;ENSGALG00000012616;ENSGALG00000014515;ENSGALG00000015253;ENSGALG00000015908;ENSGALG00000015970;…	ENSGALG00000001471;ENSGALG00000002298;ENSGALG00000002509;ENSGALG00000002546;ENSGALG00000002552;ENSGALG00000003115;ENSGALG00000003338;ENSGALG00000004338;ENSGALG00000004481;ENSGALG00000004771;ENSGALG00000004946;ENSGALG00000005180;ENSGALG00000005253;ENSGALG00000005317;ENSGALG00000005554;ENSGALG00000006126;ENSGALG00000006758;ENSGALG00000006864;ENSGALG00000006958;ENSGALG00000008141;ENSGALG00000008266;…
GO:0009653	e	anatomical structure morphogenesis	213/4163	678/17934	6.37e-07	0.00499	0.00493	6.37e-07	0	biological_process	ENSGALG00000000302;ENSGALG00000000314;ENSGALG00000000616;ENSGALG00000000892;ENSGALG00000000909;ENSGALG00000001006;ENSGALG00000001021;ENSGALG00000001161;ENSGALG00000001229;ENSGALG00000001449;ENSGALG00000001459;ENSGALG00000001840;ENSGALG00000002055;ENSGALG00000002105;ENSGALG00000002223;ENSGALG00000002509;ENSGALG00000002546;ENSGALG00000002744;ENSGALG00000002759;ENSGALG00000002781;ENSGALG00000002886;…	ENSGALG00000000075;ENSGALG00000000098;ENSGALG00000000120;ENSGALG00000000220;ENSGALG00000000270;ENSGALG00000000302;ENSGALG00000000313;ENSGALG00000000314;ENSGALG00000000368;ENSGALG00000000401;ENSGALG00000000535;ENSGALG00000000579;ENSGALG00000000616;ENSGALG00000000625;ENSGALG00000000706;ENSGALG00000000733;ENSGALG00000000784;ENSGALG00000000823;ENSGALG00000000839;ENSGALG00000000892;ENSGALG00000000909;…
GO:0005681	p	spliceosomal complex	1/4163	68/17934	7.01e-07	0.00549	0.00543	7.01e-07	0	cellular_component	ENSGALG00000013005	ENSGALG00000000110;ENSGALG00000000377;ENSGALG00000000615;ENSGALG00000000787;ENSGALG00000000988;ENSGALG00000001283;ENSGALG00000001540;ENSGALG00000002002;ENSGALG00000002054;ENSGALG00000002531;ENSGALG00000002943;ENSGALG00000003030;ENSGALG00000003318;ENSGALG00000003532;ENSGALG00000003658;ENSGALG00000004486;ENSGALG00000004555;ENSGALG00000004839;ENSGALG00000005525;ENSGALG00000005552;ENSGALG00000005623;…
GO:0019866	p	organelle inner membrane	15/4163	173/17934	7.45e-07	0.00583	0.00576	7.45e-07	0	cellular_component	ENSGALG00000000627;ENSGALG00000000629;ENSGALG00000001096;ENSGALG00000002020;ENSGALG00000003553;ENSGALG00000003855;ENSGALG00000004845;ENSGALG00000007150;ENSGALG00000007442;ENSGALG00000007826;ENSGALG00000008066;ENSGALG00000016076;ENSGALG00000017380;ENSGALG00000019445;ENSGALG00000021692	ENSGALG00000000086;ENSGALG00000000219;ENSGALG00000000253;ENSGALG00000000352;ENSGALG00000000378;ENSGALG00000000398;ENSGALG00000000508;ENSGALG00000000627;ENSGALG00000000629;ENSGALG00000000816;ENSGALG00000000842;ENSGALG00000001096;ENSGALG00000001240;ENSGALG00000001330;ENSGALG00000001355;ENSGALG00000001428;ENSGALG00000001452;ENSGALG00000001515;ENSGALG00000001938;ENSGALG00000001949;ENSGALG00000002020;…
GO:0005524	p	ATP binding	198/4163	1140/17934	7.82e-07	0.00612	0.00605	7.82e-07	0	molecular_function	ENSGALG00000000181;ENSGALG00000000364;ENSGALG00000000466;ENSGALG00000000670;ENSGALG00000000674;ENSGALG00000000824;ENSGALG00000000883;ENSGALG00000000927;ENSGALG00000000970;ENSGALG00000001020;ENSGALG00000001084;ENSGALG00000001118;ENSGALG00000001318;ENSGALG00000001504;ENSGALG00000001564;ENSGALG00000001571;ENSGALG00000001573;ENSGALG00000001662;ENSGALG00000001840;ENSGALG00000001851;ENSGALG00000001912;…	ENSGALG00000000019;ENSGALG00000000048;ENSGALG00000000076;ENSGALG00000000102;ENSGALG00000000153;ENSGALG00000000181;ENSGALG00000000189;ENSGALG00000000244;ENSGALG00000000273;ENSGALG00000000312;ENSGALG00000000349;ENSGALG00000000364;ENSGALG00000000366;ENSGALG00000000386;ENSGALG00000000410;ENSGALG00000000463;ENSGALG00000000466;ENSGALG00000000490;ENSGALG00000000492;ENSGALG00000000523;ENSGALG00000000525;…
GO:0005216	e	ion channel activity	105/4163	292/17934	8.02e-07	0.00628	0.0062	8.02e-07	0	molecular_function	ENSGALG00000000252;ENSGALG00000000400;ENSGALG00000000447;ENSGALG00000000730;ENSGALG00000001512;ENSGALG00000001560;ENSGALG00000001573;ENSGALG00000001698;ENSGALG00000001764;ENSGALG00000002118;ENSGALG00000002451;ENSGALG00000003005;ENSGALG00000003014;ENSGALG00000003354;ENSGALG00000003713;ENSGALG00000003849;ENSGALG00000003903;ENSGALG00000004083;ENSGALG00000004096;ENSGALG00000004373;ENSGALG00000004376;…	ENSGALG00000000252;ENSGALG00000000275;ENSGALG00000000367;ENSGALG00000000400;ENSGALG00000000441;ENSGALG00000000442;ENSGALG00000000447;ENSGALG00000000505;ENSGALG00000000511;ENSGALG00000000730;ENSGALG00000000844;ENSGALG00000000912;ENSGALG00000001011;ENSGALG00000001167;ENSGALG00000001172;ENSGALG00000001181;ENSGALG00000001262;ENSGALG00000001282;ENSGALG00000001342;ENSGALG00000001403;ENSGALG00000001490;…
GO:0030554	p	adenyl nucleotide binding	201/4163	1152/17934	8.94e-07	0.007	0.00692	8.94e-07	0	molecular_function	ENSGALG00000000181;ENSGALG00000000364;ENSGALG00000000466;ENSGALG00000000670;ENSGALG00000000674;ENSGALG00000000824;ENSGALG00000000883;ENSGALG00000000927;ENSGALG00000000970;ENSGALG00000001020;ENSGALG00000001084;ENSGALG00000001118;ENSGALG00000001318;ENSGALG00000001504;ENSGALG00000001564;ENSGALG00000001571;ENSGALG00000001573;ENSGALG00000001662;ENSGALG00000001840;ENSGALG00000001851;ENSGALG00000001912;…	ENSGALG00000000019;ENSGALG00000000048;ENSGALG00000000076;ENSGALG00000000102;ENSGALG00000000153;ENSGALG00000000181;ENSGALG00000000189;ENSGALG00000000244;ENSGALG00000000273;ENSGALG00000000312;ENSGALG00000000349;ENSGALG00000000364;ENSGALG00000000366;ENSGALG00000000386;ENSGALG00000000410;ENSGALG00000000463;ENSGALG00000000466;ENSGALG00000000490;ENSGALG00000000492;ENSGALG00000000523;ENSGALG00000000525;…
GO:0015267	e	channel activity	108/4163	304/17934	9.67e-07	0.00757	0.00748	9.67e-07	0	molecular_function	ENSGALG00000000252;ENSGALG00000000400;ENSGALG00000000447;ENSGALG00000000730;ENSGALG00000001512;ENSGALG00000001560;ENSGALG00000001573;ENSGALG00000001698;ENSGALG00000001764;ENSGALG00000002118;ENSGALG00000002451;ENSGALG00000003005;ENSGALG00000003014;ENSGALG00000003354;ENSGALG00000003713;ENSGALG00000003849;ENSGALG00000003903;ENSGALG00000004083;ENSGALG00000004096;ENSGALG00000004261;ENSGALG00000004373;…	ENSGALG00000000252;ENSGALG00000000275;ENSGALG00000000367;ENSGALG00000000400;ENSGALG00000000441;ENSGALG00000000442;ENSGALG00000000447;ENSGALG00000000505;ENSGALG00000000511;ENSGALG00000000730;ENSGALG00000000844;ENSGALG00000000912;ENSGALG00000001011;ENSGALG00000001167;ENSGALG00000001172;ENSGALG00000001181;ENSGALG00000001262;ENSGALG00000001282;ENSGALG00000001342;ENSGALG00000001403;ENSGALG00000001490;…
GO:0022803	e	passive transmembrane transporter activity	108/4163	304/17934	9.67e-07	0.00757	0.00748	9.67e-07	0	molecular_function	ENSGALG00000000252;ENSGALG00000000400;ENSGALG00000000447;ENSGALG00000000730;ENSGALG00000001512;ENSGALG00000001560;ENSGALG00000001573;ENSGALG00000001698;ENSGALG00000001764;ENSGALG00000002118;ENSGALG00000002451;ENSGALG00000003005;ENSGALG00000003014;ENSGALG00000003354;ENSGALG00000003713;ENSGALG00000003849;ENSGALG00000003903;ENSGALG00000004083;ENSGALG00000004096;ENSGALG00000004261;ENSGALG00000004373;…	ENSGALG00000000252;ENSGALG00000000275;ENSGALG00000000367;ENSGALG00000000400;ENSGALG00000000441;ENSGALG00000000442;ENSGALG00000000447;ENSGALG00000000505;ENSGALG00000000511;ENSGALG00000000730;ENSGALG00000000844;ENSGALG00000000912;ENSGALG00000001011;ENSGALG00000001167;ENSGALG00000001172;ENSGALG00000001181;ENSGALG00000001262;ENSGALG00000001282;ENSGALG00000001342;ENSGALG00000001403;ENSGALG00000001490;…
GO:0032559	p	adenyl ribonucleotide binding	201/4163	1150/17934	1.05e-06	0.00825	0.00815	1.05e-06	0	molecular_function	ENSGALG00000000181;ENSGALG00000000364;ENSGALG00000000466;ENSGALG00000000670;ENSGALG00000000674;ENSGALG00000000824;ENSGALG00000000883;ENSGALG00000000927;ENSGALG00000000970;ENSGALG00000001020;ENSGALG00000001084;ENSGALG00000001118;ENSGALG00000001318;ENSGALG00000001504;ENSGALG00000001564;ENSGALG00000001571;ENSGALG00000001573;ENSGALG00000001662;ENSGALG00000001840;ENSGALG00000001851;ENSGALG00000001912;…	ENSGALG00000000019;ENSGALG00000000048;ENSGALG00000000076;ENSGALG00000000102;ENSGALG00000000153;ENSGALG00000000181;ENSGALG00000000189;ENSGALG00000000244;ENSGALG00000000273;ENSGALG00000000312;ENSGALG00000000349;ENSGALG00000000364;ENSGALG00000000366;ENSGALG00000000386;ENSGALG00000000410;ENSGALG00000000463;ENSGALG00000000466;ENSGALG00000000490;ENSGALG00000000492;ENSGALG00000000523;ENSGALG00000000525;…
GO:0044391	e	ribosomal subunit	36/4163	73/17934	1.07e-06	0.00841	0.0083	1.07e-06	0	cellular_component	ENSGALG00000000456;ENSGALG00000000514;ENSGALG00000000719;ENSGALG00000001454;ENSGALG00000001465;ENSGALG00000002644;ENSGALG00000002837;ENSGALG00000003493;ENSGALG00000003954;ENSGALG00000004588;ENSGALG00000004871;ENSGALG00000005490;ENSGALG00000005948;ENSGALG00000006096;ENSGALG00000006179;ENSGALG00000006771;ENSGALG00000007611;ENSGALG00000007699;ENSGALG00000007711;ENSGALG00000008806;ENSGALG00000010124;…	ENSGALG00000000456;ENSGALG00000000474;ENSGALG00000000514;ENSGALG00000000618;ENSGALG00000000719;ENSGALG00000001454;ENSGALG00000001465;ENSGALG00000001634;ENSGALG00000001658;ENSGALG00000002644;ENSGALG00000002696;ENSGALG00000002813;ENSGALG00000002837;ENSGALG00000002868;ENSGALG00000002873;ENSGALG00000003197;ENSGALG00000003493;ENSGALG00000003919;ENSGALG00000003954;ENSGALG00000004588;ENSGALG00000004818;…
GO:0022627	e	cytosolic small ribosomal subunit	15/4163	20/17934	1.37e-06	0.0108	0.0106	1.37e-06	0.001	cellular_component	ENSGALG00000003493;ENSGALG00000004588;ENSGALG00000004871;ENSGALG00000005490;ENSGALG00000006096;ENSGALG00000006771;ENSGALG00000007699;ENSGALG00000010124;ENSGALG00000013990;ENSGALG00000015082;ENSGALG00000015195;ENSGALG00000015617;ENSGALG00000016392;ENSGALG00000017299;ENSGALG00000017330	ENSGALG00000002813;ENSGALG00000003493;ENSGALG00000004588;ENSGALG00000004871;ENSGALG00000005490;ENSGALG00000006096;ENSGALG00000006771;ENSGALG00000007699;ENSGALG00000007999;ENSGALG00000008125;ENSGALG00000010077;ENSGALG00000010124;ENSGALG00000011951;ENSGALG00000013990;ENSGALG00000015082;ENSGALG00000015195;ENSGALG00000015617;ENSGALG00000016392;ENSGALG00000017299;ENSGALG00000017330
GO:0005730	p	nucleolus	36/4163	297/17934	1.45e-06	0.0113	0.0112	1.45e-06	0.001	cellular_component	ENSGALG00000002197;ENSGALG00000002203;ENSGALG00000003248;ENSGALG00000003769;ENSGALG00000003954;ENSGALG00000004588;ENSGALG00000005190;ENSGALG00000006096;ENSGALG00000006312;ENSGALG00000006365;ENSGALG00000007699;ENSGALG00000007704;ENSGALG00000007711;ENSGALG00000008308;ENSGALG00000008584;ENSGALG00000008938;ENSGALG00000009052;ENSGALG00000010178;ENSGALG00000010213;ENSGALG00000010623;ENSGALG00000011170;…	ENSGALG00000000209;ENSGALG00000000218;ENSGALG00000000243;ENSGALG00000000388;ENSGALG00000000474;ENSGALG00000000618;ENSGALG00000000878;ENSGALG00000001104;ENSGALG00000001144;ENSGALG00000001146;ENSGALG00000001188;ENSGALG00000001191;ENSGALG00000001194;ENSGALG00000001363;ENSGALG00000001385;ENSGALG00000001529;ENSGALG00000001596;ENSGALG00000001613;ENSGALG00000001634;ENSGALG00000001666;ENSGALG00000001708;…
GO:0043632	p	modification-dependent macromolecule catabolic process	15/4163	169/17934	1.47e-06	0.0115	0.0113	1.47e-06	0.001	biological_process	ENSGALG00000003547;ENSGALG00000003753;ENSGALG00000005232;ENSGALG00000006312;ENSGALG00000006755;ENSGALG00000008320;ENSGALG00000008851;ENSGALG00000008909;ENSGALG00000009227;ENSGALG00000011427;ENSGALG00000011562;ENSGALG00000013940;ENSGALG00000016800;ENSGALG00000017269;ENSGALG00000023677	ENSGALG00000000349;ENSGALG00000000490;ENSGALG00000000699;ENSGALG00000000855;ENSGALG00000001032;ENSGALG00000001593;ENSGALG00000001649;ENSGALG00000001901;ENSGALG00000001957;ENSGALG00000002085;ENSGALG00000002180;ENSGALG00000002229;ENSGALG00000002521;ENSGALG00000002524;ENSGALG00000002649;ENSGALG00000002761;ENSGALG00000002779;ENSGALG00000002977;ENSGALG00000003046;ENSGALG00000003086;ENSGALG00000003092;…
GO:0005887	e	integral to plasma membrane	53/4163	124/17934	1.62e-06	0.0127	0.0125	1.62e-06	0.001	cellular_component	ENSGALG00000000562;ENSGALG00000000894;ENSGALG00000001264;ENSGALG00000001535;ENSGALG00000001840;ENSGALG00000001912;ENSGALG00000002314;ENSGALG00000002808;ENSGALG00000002840;ENSGALG00000003560;ENSGALG00000004246;ENSGALG00000004599;ENSGALG00000004936;ENSGALG00000005085;ENSGALG00000005102;ENSGALG00000005476;ENSGALG00000006425;ENSGALG00000006793;ENSGALG00000007001;ENSGALG00000007371;ENSGALG00000007646;…	ENSGALG00000000367;ENSGALG00000000562;ENSGALG00000000853;ENSGALG00000000894;ENSGALG00000000949;ENSGALG00000001264;ENSGALG00000001434;ENSGALG00000001535;ENSGALG00000001840;ENSGALG00000001882;ENSGALG00000001912;ENSGALG00000002098;ENSGALG00000002294;ENSGALG00000002299;ENSGALG00000002314;ENSGALG00000002578;ENSGALG00000002808;ENSGALG00000002840;ENSGALG00000003018;ENSGALG00000003149;ENSGALG00000003560;…
GO:0044267	p	cellular protein metabolic process	290/4163	1571/17934	1.93e-06	0.0151	0.0149	1.93e-06	0.001	biological_process	ENSGALG00000000158;ENSGALG00000000422;ENSGALG00000000456;ENSGALG00000000466;ENSGALG00000000479;ENSGALG00000000514;ENSGALG00000000584;ENSGALG00000000627;ENSGALG00000000670;ENSGALG00000000719;ENSGALG00000000764;ENSGALG00000000824;ENSGALG00000000837;ENSGALG00000000883;ENSGALG00000000901;ENSGALG00000000946;ENSGALG00000000970;ENSGALG00000001039;ENSGALG00000001118;ENSGALG00000001206;ENSGALG00000001256;…	ENSGALG00000000005;ENSGALG00000000019;ENSGALG00000000061;ENSGALG00000000076;ENSGALG00000000102;ENSGALG00000000110;ENSGALG00000000120;ENSGALG00000000150;ENSGALG00000000158;ENSGALG00000000212;ENSGALG00000000231;ENSGALG00000000244;ENSGALG00000000273;ENSGALG00000000285;ENSGALG00000000291;ENSGALG00000000312;ENSGALG00000000324;ENSGALG00000000366;ENSGALG00000000399;ENSGALG00000000410;ENSGALG00000000422;…
GO:0006511	p	ubiquitin-dependent protein catabolic process	14/4163	161/17934	2.03e-06	0.0159	0.0157	2.03e-06	0.001	biological_process	ENSGALG00000003547;ENSGALG00000003753;ENSGALG00000005232;ENSGALG00000006312;ENSGALG00000006755;ENSGALG00000008320;ENSGALG00000008851;ENSGALG00000008909;ENSGALG00000009227;ENSGALG00000011427;ENSGALG00000011562;ENSGALG00000013940;ENSGALG00000016800;ENSGALG00000017269	ENSGALG00000000349;ENSGALG00000000699;ENSGALG00000001032;ENSGALG00000001593;ENSGALG00000001649;ENSGALG00000001901;ENSGALG00000001957;ENSGALG00000002085;ENSGALG00000002180;ENSGALG00000002229;ENSGALG00000002524;ENSGALG00000002649;ENSGALG00000002761;ENSGALG00000002779;ENSGALG00000003046;ENSGALG00000003092;ENSGALG00000003107;ENSGALG00000003147;ENSGALG00000003308;ENSGALG00000003378;ENSGALG00000003427;…
GO:0019941	p	modification-dependent protein catabolic process	15/4163	167/17934	2.06e-06	0.0161	0.0159	2.06e-06	0.001	biological_process	ENSGALG00000003547;ENSGALG00000003753;ENSGALG00000005232;ENSGALG00000006312;ENSGALG00000006755;ENSGALG00000008320;ENSGALG00000008851;ENSGALG00000008909;ENSGALG00000009227;ENSGALG00000011427;ENSGALG00000011562;ENSGALG00000013940;ENSGALG00000016800;ENSGALG00000017269;ENSGALG00000023677	ENSGALG00000000349;ENSGALG00000000490;ENSGALG00000000699;ENSGALG00000000855;ENSGALG00000001032;ENSGALG00000001593;ENSGALG00000001649;ENSGALG00000001901;ENSGALG00000001957;ENSGALG00000002085;ENSGALG00000002180;ENSGALG00000002229;ENSGALG00000002521;ENSGALG00000002524;ENSGALG00000002649;ENSGALG00000002761;ENSGALG00000002779;ENSGALG00000002977;ENSGALG00000003046;ENSGALG00000003092;ENSGALG00000003107;…
GO:0005578	e	proteinaceous extracellular matrix	50/4163	116/17934	2.21e-06	0.0173	0.0171	2.21e-06	0.001	cellular_component	ENSGALG00000000327;ENSGALG00000000702;ENSGALG00000001071;ENSGALG00000001407;ENSGALG00000001431;ENSGALG00000001532;ENSGALG00000001544;ENSGALG00000001559;ENSGALG00000002909;ENSGALG00000002955;ENSGALG00000003578;ENSGALG00000003580;ENSGALG00000003589;ENSGALG00000003770;ENSGALG00000004184;ENSGALG00000004526;ENSGALG00000004538;ENSGALG00000004722;ENSGALG00000004960;ENSGALG00000005123;ENSGALG00000005317;…	ENSGALG00000000151;ENSGALG00000000327;ENSGALG00000000548;ENSGALG00000000702;ENSGALG00000000839;ENSGALG00000001071;ENSGALG00000001079;ENSGALG00000001097;ENSGALG00000001370;ENSGALG00000001407;ENSGALG00000001431;ENSGALG00000001527;ENSGALG00000001532;ENSGALG00000001544;ENSGALG00000001559;ENSGALG00000001752;ENSGALG00000002342;ENSGALG00000002909;ENSGALG00000002955;ENSGALG00000003295;ENSGALG00000003473;…
GO:0034765	e	regulation of ion transmembrane transport	36/4163	74/17934	2.33e-06	0.0182	0.018	2.33e-06	0.001	biological_process	ENSGALG00000000400;ENSGALG00000000730;ENSGALG00000001512;ENSGALG00000003903;ENSGALG00000004373;ENSGALG00000004376;ENSGALG00000004519;ENSGALG00000004721;ENSGALG00000005085;ENSGALG00000005210;ENSGALG00000005791;ENSGALG00000006112;ENSGALG00000006220;ENSGALG00000006922;ENSGALG00000009066;ENSGALG00000009131;ENSGALG00000009308;ENSGALG00000009626;ENSGALG00000009745;ENSGALG00000009919;ENSGALG00000010204;…	ENSGALG00000000329;ENSGALG00000000367;ENSGALG00000000400;ENSGALG00000000441;ENSGALG00000000730;ENSGALG00000001167;ENSGALG00000001181;ENSGALG00000001490;ENSGALG00000001512;ENSGALG00000003903;ENSGALG00000004074;ENSGALG00000004373;ENSGALG00000004376;ENSGALG00000004519;ENSGALG00000004624;ENSGALG00000004721;ENSGALG00000004758;ENSGALG00000005085;ENSGALG00000005210;ENSGALG00000005332;ENSGALG00000005453;…
GO:0044237	p	cellular metabolic process	826/4163	4034/17934	2.55e-06	0.02	0.0197	2.55e-06	0.001	biological_process	ENSGALG00000000004;ENSGALG00000000112;ENSGALG00000000158;ENSGALG00000000242;ENSGALG00000000316;ENSGALG00000000422;ENSGALG00000000456;ENSGALG00000000466;ENSGALG00000000479;ENSGALG00000000514;ENSGALG00000000544;ENSGALG00000000584;ENSGALG00000000616;ENSGALG00000000627;ENSGALG00000000629;ENSGALG00000000670;ENSGALG00000000702;ENSGALG00000000719;ENSGALG00000000764;ENSGALG00000000769;ENSGALG00000000771;…	ENSGALG00000000004;ENSGALG00000000005;ENSGALG00000000019;ENSGALG00000000043;ENSGALG00000000048;ENSGALG00000000059;ENSGALG00000000061;ENSGALG00000000067;ENSGALG00000000076;ENSGALG00000000094;ENSGALG00000000102;ENSGALG00000000104;ENSGALG00000000109;ENSGALG00000000110;ENSGALG00000000112;ENSGALG00000000120;ENSGALG00000000137;ENSGALG00000000142;ENSGALG00000000146;ENSGALG00000000150;ENSGALG00000000153;…
GO:0016567	p	protein ubiquitination	19/4163	192/17934	2.66e-06	0.0208	0.0205	2.66e-06	0.001	biological_process	ENSGALG00000001206;ENSGALG00000002209;ENSGALG00000002781;ENSGALG00000003484;ENSGALG00000003547;ENSGALG00000004078;ENSGALG00000005982;ENSGALG00000007819;ENSGALG00000007932;ENSGALG00000008397;ENSGALG00000008851;ENSGALG00000009227;ENSGALG00000011389;ENSGALG00000011562;ENSGALG00000012904;ENSGALG00000013725;ENSGALG00000013940;ENSGALG00000013999;ENSGALG00000016563	ENSGALG00000000102;ENSGALG00000000599;ENSGALG00000000634;ENSGALG00000000699;ENSGALG00000000861;ENSGALG00000001032;ENSGALG00000001068;ENSGALG00000001206;ENSGALG00000001210;ENSGALG00000001354;ENSGALG00000001415;ENSGALG00000001441;ENSGALG00000001473;ENSGALG00000001554;ENSGALG00000001668;ENSGALG00000001901;ENSGALG00000001957;ENSGALG00000001976;ENSGALG00000002180;ENSGALG00000002209;ENSGALG00000002229;…
GO:0032101	e	regulation of response to external stimulus	56/4163	135/17934	2.73e-06	0.0214	0.0211	2.73e-06	0.001	biological_process	ENSGALG00000000168;ENSGALG00000000892;ENSGALG00000000951;ENSGALG00000001409;ENSGALG00000001565;ENSGALG00000001780;ENSGALG00000002672;ENSGALG00000002829;ENSGALG00000002987;ENSGALG00000003118;ENSGALG00000003282;ENSGALG00000003437;ENSGALG00000003770;ENSGALG00000003957;ENSGALG00000004096;ENSGALG00000004293;ENSGALG00000004526;ENSGALG00000004594;ENSGALG00000004909;ENSGALG00000005410;ENSGALG00000005594;…	ENSGALG00000000168;ENSGALG00000000534;ENSGALG00000000537;ENSGALG00000000667;ENSGALG00000000892;ENSGALG00000000905;ENSGALG00000000951;ENSGALG00000001079;ENSGALG00000001409;ENSGALG00000001412;ENSGALG00000001565;ENSGALG00000001600;ENSGALG00000001708;ENSGALG00000001729;ENSGALG00000001780;ENSGALG00000002247;ENSGALG00000002523;ENSGALG00000002643;ENSGALG00000002672;ENSGALG00000002761;ENSGALG00000002829;…
GO:0051239	e	regulation of multicellular organismal process	254/4163	846/17934	2.85e-06	0.0223	0.022	2.85e-06	0.001	biological_process	ENSGALG00000000018;ENSGALG00000000122;ENSGALG00000000158;ENSGALG00000000168;ENSGALG00000000249;ENSGALG00000000302;ENSGALG00000000314;ENSGALG00000000317;ENSGALG00000000400;ENSGALG00000000422;ENSGALG00000000585;ENSGALG00000000818;ENSGALG00000000883;ENSGALG00000000892;ENSGALG00000000909;ENSGALG00000001021;ENSGALG00000001229;ENSGALG00000001246;ENSGALG00000001409;ENSGALG00000001416;ENSGALG00000001459;…	ENSGALG00000000018;ENSGALG00000000120;ENSGALG00000000122;ENSGALG00000000158;ENSGALG00000000168;ENSGALG00000000209;ENSGALG00000000220;ENSGALG00000000249;ENSGALG00000000270;ENSGALG00000000302;ENSGALG00000000314;ENSGALG00000000317;ENSGALG00000000351;ENSGALG00000000367;ENSGALG00000000388;ENSGALG00000000400;ENSGALG00000000401;ENSGALG00000000422;ENSGALG00000000534;ENSGALG00000000535;ENSGALG00000000585;…
GO:0005886	e	plasma membrane	276/4163	930/17934	2.94e-06	0.023	0.0227	2.94e-06	0.002	cellular_component	ENSGALG00000000122;ENSGALG00000000168;ENSGALG00000000249;ENSGALG00000000371;ENSGALG00000000644;ENSGALG00000000730;ENSGALG00000000760;ENSGALG00000000783;ENSGALG00000000894;ENSGALG00000000957;ENSGALG00000001091;ENSGALG00000001129;ENSGALG00000001149;ENSGALG00000001293;ENSGALG00000001314;ENSGALG00000001318;ENSGALG00000001505;ENSGALG00000001559;ENSGALG00000001698;ENSGALG00000001875;ENSGALG00000001915;…	ENSGALG00000000041;ENSGALG00000000056;ENSGALG00000000061;ENSGALG00000000094;ENSGALG00000000122;ENSGALG00000000168;ENSGALG00000000183;ENSGALG00000000195;ENSGALG00000000209;ENSGALG00000000221;ENSGALG00000000249;ENSGALG00000000274;ENSGALG00000000280;ENSGALG00000000304;ENSGALG00000000336;ENSGALG00000000358;ENSGALG00000000371;ENSGALG00000000498;ENSGALG00000000523;ENSGALG00000000551;ENSGALG00000000579;…
GO:0008083	e	growth factor activity	39/4163	84/17934	3.08e-06	0.0241	0.0238	3.08e-06	0.003	molecular_function	ENSGALG00000000827;ENSGALG00000001409;ENSGALG00000002203;ENSGALG00000002556;ENSGALG00000003209;ENSGALG00000003716;ENSGALG00000005981;ENSGALG00000005985;ENSGALG00000006239;ENSGALG00000006329;ENSGALG00000006508;ENSGALG00000006555;ENSGALG00000006827;ENSGALG00000007091;ENSGALG00000007219;ENSGALG00000007558;ENSGALG00000007706;ENSGALG00000008028;ENSGALG00000008830;ENSGALG00000009574;ENSGALG00000010290;…	ENSGALG00000000114;ENSGALG00000000120;ENSGALG00000000827;ENSGALG00000000949;ENSGALG00000001385;ENSGALG00000001409;ENSGALG00000001737;ENSGALG00000001786;ENSGALG00000002203;ENSGALG00000002556;ENSGALG00000003161;ENSGALG00000003209;ENSGALG00000003323;ENSGALG00000003642;ENSGALG00000003716;ENSGALG00000004732;ENSGALG00000004742;ENSGALG00000005671;ENSGALG00000005981;ENSGALG00000005985;ENSGALG00000006239;…
GO:0016881	p	acid-amino acid ligase activity	21/4163	203/17934	3.34e-06	0.0261	0.0258	3.34e-06	0.004	molecular_function	ENSGALG00000001206;ENSGALG00000001789;ENSGALG00000002209;ENSGALG00000002781;ENSGALG00000003484;ENSGALG00000003547;ENSGALG00000003620;ENSGALG00000004078;ENSGALG00000005982;ENSGALG00000006460;ENSGALG00000007819;ENSGALG00000007932;ENSGALG00000009227;ENSGALG00000010203;ENSGALG00000011389;ENSGALG00000011562;ENSGALG00000012904;ENSGALG00000013725;ENSGALG00000013940;ENSGALG00000013999;ENSGALG00000016313	ENSGALG00000000102;ENSGALG00000000599;ENSGALG00000000634;ENSGALG00000000699;ENSGALG00000000861;ENSGALG00000001032;ENSGALG00000001068;ENSGALG00000001206;ENSGALG00000001210;ENSGALG00000001315;ENSGALG00000001354;ENSGALG00000001389;ENSGALG00000001415;ENSGALG00000001441;ENSGALG00000001473;ENSGALG00000001554;ENSGALG00000001668;ENSGALG00000001789;ENSGALG00000001836;ENSGALG00000001843;ENSGALG00000001848;…
GO:0030199	e	collagen fibril organization	15/4163	21/17934	3.77e-06	0.0295	0.0291	3.77e-06	0.004	biological_process	ENSGALG00000000702;ENSGALG00000002509;ENSGALG00000002546;ENSGALG00000002552;ENSGALG00000002987;ENSGALG00000003770;ENSGALG00000005180;ENSGALG00000005317;ENSGALG00000006000;ENSGALG00000006725;ENSGALG00000009241;ENSGALG00000009641;ENSGALG00000011214;ENSGALG00000019229;ENSGALG00000022940	ENSGALG00000000702;ENSGALG00000002509;ENSGALG00000002546;ENSGALG00000002552;ENSGALG00000002987;ENSGALG00000003770;ENSGALG00000004325;ENSGALG00000004482;ENSGALG00000005180;ENSGALG00000005317;ENSGALG00000005660;ENSGALG00000006000;ENSGALG00000006725;ENSGALG00000007902;ENSGALG00000009241;ENSGALG00000009641;ENSGALG00000011214;ENSGALG00000012617;ENSGALG00000013587;ENSGALG00000019229;ENSGALG00000022940
GO:0006396	p	RNA processing	24/4163	220/17934	3.78e-06	0.0296	0.0292	3.78e-06	0.004	biological_process	ENSGALG00000003374;ENSGALG00000003407;ENSGALG00000003954;ENSGALG00000004848;ENSGALG00000004871;ENSGALG00000004971;ENSGALG00000005049;ENSGALG00000006797;ENSGALG00000007611;ENSGALG00000007704;ENSGALG00000007853;ENSGALG00000008041;ENSGALG00000009091;ENSGALG00000010361;ENSGALG00000011523;ENSGALG00000011862;ENSGALG00000012048;ENSGALG00000013064;ENSGALG00000015082;ENSGALG00000015195;ENSGALG00000015340;…	ENSGALG00000000137;ENSGALG00000000247;ENSGALG00000000329;ENSGALG00000000377;ENSGALG00000000388;ENSGALG00000000908;ENSGALG00000000962;ENSGALG00000001104;ENSGALG00000001190;ENSGALG00000001283;ENSGALG00000001489;ENSGALG00000001502;ENSGALG00000001540;ENSGALG00000001550;ENSGALG00000001551;ENSGALG00000001558;ENSGALG00000001714;ENSGALG00000001800;ENSGALG00000001962;ENSGALG00000001965;ENSGALG00000002010;…
GO:0097367	e	carbohydrate derivative binding	36/4163	76/17934	3.8e-06	0.0298	0.0293	3.8e-06	0.004	molecular_function	ENSGALG00000000702;ENSGALG00000000719;ENSGALG00000001535;ENSGALG00000002192;ENSGALG00000002546;ENSGALG00000002623;ENSGALG00000002909;ENSGALG00000003283;ENSGALG00000003399;ENSGALG00000003866;ENSGALG00000004627;ENSGALG00000004960;ENSGALG00000005060;ENSGALG00000005554;ENSGALG00000005643;ENSGALG00000005692;ENSGALG00000006725;ENSGALG00000007849;ENSGALG00000009626;ENSGALG00000010949;ENSGALG00000011962;…	ENSGALG00000000702;ENSGALG00000000719;ENSGALG00000000949;ENSGALG00000001535;ENSGALG00000001946;ENSGALG00000002192;ENSGALG00000002546;ENSGALG00000002623;ENSGALG00000002643;ENSGALG00000002909;ENSGALG00000003008;ENSGALG00000003283;ENSGALG00000003311;ENSGALG00000003399;ENSGALG00000003454;ENSGALG00000003473;ENSGALG00000003519;ENSGALG00000003726;ENSGALG00000003866;ENSGALG00000003999;ENSGALG00000004286;…
GO:0005743	p	mitochondrial inner membrane	15/4163	165/17934	4.14e-06	0.0325	0.032	4.14e-06	0.005	cellular_component	ENSGALG00000000627;ENSGALG00000000629;ENSGALG00000001096;ENSGALG00000002020;ENSGALG00000003553;ENSGALG00000003855;ENSGALG00000004845;ENSGALG00000007150;ENSGALG00000007442;ENSGALG00000007826;ENSGALG00000008066;ENSGALG00000016076;ENSGALG00000017380;ENSGALG00000019445;ENSGALG00000021692	ENSGALG00000000086;ENSGALG00000000219;ENSGALG00000000253;ENSGALG00000000352;ENSGALG00000000378;ENSGALG00000000398;ENSGALG00000000508;ENSGALG00000000627;ENSGALG00000000629;ENSGALG00000000816;ENSGALG00000000842;ENSGALG00000001096;ENSGALG00000001240;ENSGALG00000001330;ENSGALG00000001355;ENSGALG00000001428;ENSGALG00000001452;ENSGALG00000001515;ENSGALG00000001938;ENSGALG00000001949;ENSGALG00000002020;…
GO:0032991	p	macromolecular complex	426/4163	2198/17934	4.46e-06	0.0349	0.0344	4.46e-06	0.005	cellular_component	ENSGALG00000000141;ENSGALG00000000158;ENSGALG00000000166;ENSGALG00000000178;ENSGALG00000000235;ENSGALG00000000251;ENSGALG00000000302;ENSGALG00000000314;ENSGALG00000000317;ENSGALG00000000379;ENSGALG00000000400;ENSGALG00000000447;ENSGALG00000000456;ENSGALG00000000470;ENSGALG00000000514;ENSGALG00000000629;ENSGALG00000000674;ENSGALG00000000719;ENSGALG00000000730;ENSGALG00000000848;ENSGALG00000000909;…	ENSGALG00000000034;ENSGALG00000000043;ENSGALG00000000048;ENSGALG00000000055;ENSGALG00000000059;ENSGALG00000000065;ENSGALG00000000086;ENSGALG00000000110;ENSGALG00000000137;ENSGALG00000000141;ENSGALG00000000150;ENSGALG00000000158;ENSGALG00000000162;ENSGALG00000000166;ENSGALG00000000169;ENSGALG00000000178;ENSGALG00000000180;ENSGALG00000000215;ENSGALG00000000218;ENSGALG00000000219;ENSGALG00000000220;…
GO:0070035	p	purine NTP-dependent helicase activity	4/4163	87/17934	4.66e-06	0.0365	0.0359	4.66e-06	0.006	molecular_function	ENSGALG00000001504;ENSGALG00000005279;ENSGALG00000009032;ENSGALG00000014713	ENSGALG00000000189;ENSGALG00000000463;ENSGALG00000000581;ENSGALG00000000747;ENSGALG00000000787;ENSGALG00000001186;ENSGALG00000001504;ENSGALG00000001630;ENSGALG00000002164;ENSGALG00000002424;ENSGALG00000002964;ENSGALG00000003030;ENSGALG00000003130;ENSGALG00000003220;ENSGALG00000003298;ENSGALG00000003415;ENSGALG00000003477;ENSGALG00000003532;ENSGALG00000003534;ENSGALG00000003658;ENSGALG00000004037;…
GO:0008026	p	ATP-dependent helicase activity	4/4163	87/17934	4.66e-06	0.0365	0.0359	4.66e-06	0.006	molecular_function	ENSGALG00000001504;ENSGALG00000005279;ENSGALG00000009032;ENSGALG00000014713	ENSGALG00000000189;ENSGALG00000000463;ENSGALG00000000581;ENSGALG00000000747;ENSGALG00000000787;ENSGALG00000001186;ENSGALG00000001504;ENSGALG00000001630;ENSGALG00000002164;ENSGALG00000002424;ENSGALG00000002964;ENSGALG00000003030;ENSGALG00000003130;ENSGALG00000003220;ENSGALG00000003298;ENSGALG00000003415;ENSGALG00000003477;ENSGALG00000003532;ENSGALG00000003534;ENSGALG00000003658;ENSGALG00000004037;…
GO:0008270	p	zinc ion binding	210/4163	1174/17934	5.39e-06	0.0422	0.0416	5.39e-06	0.007	molecular_function	ENSGALG00000000107;ENSGALG00000000113;ENSGALG00000000318;ENSGALG00000000529;ENSGALG00000000635;ENSGALG00000000862;ENSGALG00000001007;ENSGALG00000001124;ENSGALG00000001206;ENSGALG00000001229;ENSGALG00000001347;ENSGALG00000001398;ENSGALG00000001407;ENSGALG00000001426;ENSGALG00000001518;ENSGALG00000001544;ENSGALG00000001648;ENSGALG00000001905;ENSGALG00000001954;ENSGALG00000001995;ENSGALG00000002081;…	ENSGALG00000000107;ENSGALG00000000113;ENSGALG00000000117;ENSGALG00000000151;ENSGALG00000000160;ENSGALG00000000177;ENSGALG00000000233;ENSGALG00000000255;ENSGALG00000000264;ENSGALG00000000269;ENSGALG00000000290;ENSGALG00000000300;ENSGALG00000000318;ENSGALG00000000346;ENSGALG00000000351;ENSGALG00000000357;ENSGALG00000000373;ENSGALG00000000374;ENSGALG00000000388;ENSGALG00000000427;ENSGALG00000000436;…
GO:0010033	e	response to organic substance	176/4163	560/17934	5.69e-06	0.0446	0.0439	5.69e-06	0.007	biological_process	ENSGALG00000000181;ENSGALG00000000235;ENSGALG00000000249;ENSGALG00000000545;ENSGALG00000000775;ENSGALG00000000783;ENSGALG00000000883;ENSGALG00000000887;ENSGALG00000000892;ENSGALG00000000951;ENSGALG00000001409;ENSGALG00000001416;ENSGALG00000001573;ENSGALG00000001661;ENSGALG00000001875;ENSGALG00000001926;ENSGALG00000002182;ENSGALG00000002203;ENSGALG00000002552;ENSGALG00000002781;ENSGALG00000002896;…	ENSGALG00000000043;ENSGALG00000000094;ENSGALG00000000172;ENSGALG00000000181;ENSGALG00000000235;ENSGALG00000000249;ENSGALG00000000270;ENSGALG00000000277;ENSGALG00000000312;ENSGALG00000000351;ENSGALG00000000534;ENSGALG00000000545;ENSGALG00000000608;ENSGALG00000000667;ENSGALG00000000668;ENSGALG00000000678;ENSGALG00000000716;ENSGALG00000000775;ENSGALG00000000783;ENSGALG00000000852;ENSGALG00000000853;…

## Sheet: L_F_O1_vs_L_F_O2_
id
GO:0022610
GO:0005615
GO:0031012
GO:0005576
GO:0007155
GO:0044421
GO:0044459
GO:0005509
GO:0004888
GO:0038023
GO:0016569
GO:0004872
GO:0005102
GO:0044707
GO:0044428
GO:0032501
GO:0005739
GO:0031090
GO:0044699
GO:0016570
GO:0032502
GO:0044422
GO:0044444
GO:0005634
GO:0044446
GO:0043229
GO:0004857
GO:1901363
GO:0043231
GO:0043226
GO:0043227
GO:0061134
GO:0097159
GO:0005200
GO:0004871
GO:0060089
GO:0044424
GO:0003824
GO:0044464
GO:0044429
GO:0044420
GO:1901265
GO:0000166
GO:0070647
GO:0036094
GO:0051049
GO:0016874
GO:0016568
GO:0030414
GO:0044265
GO:0031226
GO:0003676
GO:0006955
GO:0004930
GO:0032879
GO:0051046
GO:0002376
GO:0048646
GO:0043412
GO:0043269
GO:0005737
GO:0048856
GO:0001882
GO:0006464
GO:0036211
GO:0032550
GO:0001883
GO:0032549
GO:0031966
GO:0046907
GO:0035639
GO:0017076
GO:0003008
GO:0032555
GO:0048869
GO:0032446
GO:0032553
GO:0043062
GO:0030198
GO:0043234
GO:0005179
GO:0051603
GO:0044260
GO:0009897
GO:0022838
GO:0016071
GO:0009057
GO:0005581
GO:0009653
GO:0005681
GO:0019866
GO:0005524
GO:0005216
GO:0030554
GO:0015267
GO:0022803
GO:0032559
GO:0044391
GO:0022627
GO:0005730
GO:0043632
GO:0005887
GO:0044267
GO:0006511
GO:0019941
GO:0005578
GO:0034765
GO:0044237
GO:0016567
GO:0032101
GO:0051239
GO:0005886
GO:0008083
GO:0016881
GO:0030199
GO:0006396
GO:0097367
GO:0005743
GO:0032991
GO:0070035
GO:0008026
GO:0008270
GO:0010033
