# Supplementary material for: Gene Expression Profiling in Ovaries and Association Analyses Reveal HEP21 as a Candidate Gene for Sexual Maturity in Chickens
Source: Animals (Basel). 2020 Jan 21;10(2):181. doi: 10.3390/ani10020181 (PMC7071030; doi:10.3390/ani10020181)
Supplement: Supplementary file 1 [file animals-10-00181-s001.zip › Supplementary Table 4.xlsx]

## Sheet: P_F_O1_vs_P_F_O2_keggpath_enric
#Term	Database	Id	Sample number	Background number	P-Value	Corrected P-Value	Genes	Hyperlink
Ribosome	KEGG PATHWAY	gga03010	11	11	1.54028e-06	0.000161729	ENSGALG00000001658|ENSGALG00000002837|ENSGALG00000002157|ENSGALG00000000150|ENSGALG00000001465|ENSGALG00000000719|ENSGALG00000002868|ENSGALG00000001039|ENSGALG00000000474|ENSGALG00000001634|ENSGALG00000002813	http://www.genome.jp/kegg-bin/show_pathway?gga03010
Intestinal immune network for IgA production	KEGG PATHWAY	gga04672	6	7	0.00365448	0.19186	ENSGALG00000000158|ENSGALG00000000685|ENSGALG00000000166|ENSGALG00000000141|ENSGALG00000000199|ENSGALG00000000919	http://www.genome.jp/kegg-bin/show_pathway?gga04672
Neuroactive ligand-receptor interaction	KEGG PATHWAY	gga04080	16	30	0.00561898	0.196664	ENSGALG00000001383|ENSGALG00000000168|ENSGALG00000002088|ENSGALG00000001573|ENSGALG00000000249|ENSGALG00000001462|ENSGALG00000000371|ENSGALG00000000788|ENSGALG00000002840|ENSGALG00000001879|ENSGALG00000001698|ENSGALG00000002550|ENSGALG00000001706|ENSGALG00000000783|ENSGALG00000001690|ENSGALG00000002808	http://www.genome.jp/kegg-bin/show_pathway?gga04080
Herpes simplex infection	KEGG PATHWAY	gga05168	13	24	0.0105501	0.208995	ENSGALG00000000158|ENSGALG00000001398|ENSGALG00000001565|ENSGALG00000000166|ENSGALG00000000141|ENSGALG00000024372|ENSGALG00000000534|ENSGALG00000001409|ENSGALG00000000951|ENSGALG00000000199|ENSGALG00000000990|ENSGALG00000000178|ENSGALG00000000181	http://www.genome.jp/kegg-bin/show_pathway?gga05168
Phagosome	KEGG PATHWAY	gga04145	13	24	0.0105501	0.208995	ENSGALG00000000158|ENSGALG00000000379|ENSGALG00000001004|ENSGALG00000000166|ENSGALG00000000141|ENSGALG00000024372|ENSGALG00000002207|ENSGALG00000000199|ENSGALG00000001189|ENSGALG00000000775|ENSGALG00000000178|ENSGALG00000000461|ENSGALG00000000181	http://www.genome.jp/kegg-bin/show_pathway?gga04145
Influenza A	KEGG PATHWAY	gga05164	10	17	0.0119426	0.208995	ENSGALG00000000158|ENSGALG00000001398|ENSGALG00000000166|ENSGALG00000000141|ENSGALG00000021573|ENSGALG00000001409|ENSGALG00000000951|ENSGALG00000000199|ENSGALG00000000826|ENSGALG00000000534	http://www.genome.jp/kegg-bin/show_pathway?gga05164
Tryptophan metabolism	KEGG PATHWAY	gga00380	4	5	0.0303076	0.362702	ENSGALG00000001320|ENSGALG00000001955|ENSGALG00000000081|ENSGALG00000002266	http://www.genome.jp/kegg-bin/show_pathway?gga00380
Cytokine-cytokine receptor interaction	KEGG PATHWAY	gga04060	6	10	0.0462527	0.438309	ENSGALG00000002112|ENSGALG00000001409|ENSGALG00000000951|ENSGALG00000001882|ENSGALG00000000827|ENSGALG00000000534	http://www.genome.jp/kegg-bin/show_pathway?gga04060
Calcium signaling pathway	KEGG PATHWAY	gga04020	8	15	0.0484066	0.438309	ENSGALG00000001383|ENSGALG00000001573|ENSGALG00000001564|ENSGALG00000000788|ENSGALG00000002808|ENSGALG00000000824|ENSGALG00000000783|ENSGALG00000001459	http://www.genome.jp/kegg-bin/show_pathway?gga04020

## Sheet: L_F_O1_vs_L_F_O2_keggpath_enric
#Term	Database	Id	Sample number	Background number	P-Value	Corrected P-Value	Genes	Hyperlink
Calcium signaling pathway	KEGG PATHWAY	gga04020	10	15	0.000666096	0.0616633	ENSGALG00000001383|ENSGALG00000001573|ENSGALG00000001416|ENSGALG00000001564|ENSGALG00000000788|ENSGALG00000002808|ENSGALG00000000824|ENSGALG00000000783|ENSGALG00000000730|ENSGALG00000001459	http://www.genome.jp/kegg-bin/show_pathway?gga04020
Intestinal immune network for IgA production	KEGG PATHWAY	gga04672	6	7	0.00122106	0.0616633	ENSGALG00000000158|ENSGALG00000000166|ENSGALG00000000141|ENSGALG00000000199|ENSGALG00000000919|ENSGALG00000000892	http://www.genome.jp/kegg-bin/show_pathway?gga04672
Neuroactive ligand-receptor interaction	KEGG PATHWAY	gga04080	14	30	0.0066988	0.225526	ENSGALG00000001383|ENSGALG00000000168|ENSGALG00000001573|ENSGALG00000000249|ENSGALG00000000371|ENSGALG00000001416|ENSGALG00000000788|ENSGALG00000002840|ENSGALG00000002550|ENSGALG00000001698|ENSGALG00000000239|ENSGALG00000000783|ENSGALG00000001626|ENSGALG00000002808	http://www.genome.jp/kegg-bin/show_pathway?gga04080
Cardiac muscle contraction	KEGG PATHWAY	gga04260	5	7	0.0120617	0.304558	ENSGALG00000000921|ENSGALG00000001459|ENSGALG00000000730|ENSGALG00000000302|ENSGALG00000001096	http://www.genome.jp/kegg-bin/show_pathway?gga04260
Herpes simplex infection	KEGG PATHWAY	gga05168	11	24	0.0186661	0.314213	ENSGALG00000000158|ENSGALG00000001398|ENSGALG00000000166|ENSGALG00000000141|ENSGALG00000024372|ENSGALG00000001565|ENSGALG00000001409|ENSGALG00000000951|ENSGALG00000000199|ENSGALG00000000178|ENSGALG00000000181	http://www.genome.jp/kegg-bin/show_pathway?gga05168
Phagosome	KEGG PATHWAY	gga04145	11	24	0.0186661	0.314213	ENSGALG00000000158|ENSGALG00000002503|ENSGALG00000000379|ENSGALG00000000166|ENSGALG00000000141|ENSGALG00000024372|ENSGALG00000000199|ENSGALG00000000775|ENSGALG00000000178|ENSGALG00000000461|ENSGALG00000000181	http://www.genome.jp/kegg-bin/show_pathway?gga04145
